# Supplementary material for: Assessing microbiome population dynamics using wild-type isogenic standardized hybrid (WISH)-tags
Source: Nat Microbiol. 2024 Mar 19;9(4):1103–16. doi: 10.1038/s41564-024-01634-9 (PMC10994841; doi:10.1038/s41564-024-01634-9)
Supplement: Supplementary file 4 — List of the sequences for the barcodes, primers and oligos used in this study togther with a list of species and strains used, as well as a list of their mutants and the methods used to generate them. [file 41564_2024_1634_MOESM4_ESM.xlsx]

## Sheet: WISH_Sequences
Nr.	Name	Sequence [120 bp]	Unique Seq	Unique primer (5'-3')	Min_Levenshtein_Distance_40_pb	Min_Levenshtein_Distance_24_pb
1	WISH_1	TATGAGGAGAGTAGGAGGCAATGGGGAGGTTCACAATGTGGGAGGTCAAGACCAGTACATGACGGGTATCTCTCTGCCACTCCTGTATCTATTGCCCCTTTATCTACACGCCCACTTACC	AGACCAGTACATGACGGGTATCTCTCTGCCACTCCTGTAT	ATACAGGAGTGGCAGAGAGATACC	16	8
2	WISH_2	TATGAGGAGAGTAGGAGGCAATGGGGAGGTTCACAATGTGGGAGGTCATCAGCCTCCTATACTCGGATACCGTCATACCCAGAAGAGACTATTGCCCCTTTATCTACACGCCCACTTACC	TCAGCCTCCTATACTCGGATACCGTCATACCCAGAAGAGA	TCTCTTCTGGGTATGACGGTATCC	15	7
3	WISH_3	TATGAGGAGAGTAGGAGGCAATGGGGAGGTTCACAATGTGGGAGGTCATATGTGGCCCAGTCATGGTAAAGGAATAATGGGATGCCGTCTATTGCCCCTTTATCTACACGCCCACTTACC	TATGTGGCCCAGTCATGGTAAAGGAATAATGGGATGCCGT	ACGGCATCCCATTATTCCTTTACC	16	7
4	WISH_4	TATGAGGAGAGTAGGAGGCAATGGGGAGGTTCACAATGTGGGAGGTCAACCGAATTTGACAGGGGGAAAGGTTAGAATGATGCCCGATCTATTGCCCCTTTATCTACACGCCCACTTACC	ACCGAATTTGACAGGGGGAAAGGTTAGAATGATGCCCGAT	ATCGGGCATCATTCTAACCTTTCC	17	8
5	WISH_5	TATGAGGAGAGTAGGAGGCAATGGGGAGGTTCACAATGTGGGAGGTCATGCCAAGTCATAGGGAGGATACACAAAGCCCAGGATTAGGCTATTGCCCCTTTATCTACACGCCCACTTACC	TGCCAAGTCATAGGGAGGATACACAAAGCCCAGGATTAGG	CCTAATCCTGGGCTTTGTGTATCC	18	8
6	WISH_6	TATGAGGAGAGTAGGAGGCAATGGGGAGGTTCACAATGTGGGAGGTCAATGCGTTCATAGCGCACCAAATAGTGCTCCCATAAGGTCCCTATTGCCCCTTTATCTACACGCCCACTTACC	ATGCGTTCATAGCGCACCAAATAGTGCTCCCATAAGGTCC	GGACCTTATGGGAGCACTATTTGG	16	7
7	WISH_7	TATGAGGAGAGTAGGAGGCAATGGGGAGGTTCACAATGTGGGAGGTCAAAGTATTCGATCCCGCCCTTTGGCGATTTAGATGGGATGACTATTGCCCCTTTATCTACACGCCCACTTACC	AAGTATTCGATCCCGCCCTTTGGCGATTTAGATGGGATGA	TCATCCCATCTAAATCGCCAAAGG	17	8
8	WISH_8	TATGAGGAGAGTAGGAGGCAATGGGGAGGTTCACAATGTGGGAGGTCATGTCGATGGATGCCTACGAATCAACGACCTACTCTACACGCTATTGCCCCTTTATCTACACGCCCACTTACC	TGTCGATGGATGCCTACGAATCAACGACCTACTCTACACG	CGTGTAGAGTAGGTCGTTGATTCG	16	8
9	WISH_9	TATGAGGAGAGTAGGAGGCAATGGGGAGGTTCACAATGTGGGAGGTCACAGAAAACTACCCTGGGGATAGTCGTAGGGTGATGTCTGACTATTGCCCCTTTATCTACACGCCCACTTACC	CAGAAAACTACCCTGGGGATAGTCGTAGGGTGATGTCTGA	TCAGACATCACCCTACGACTATCC	17	8
10	WISH_10	TATGAGGAGAGTAGGAGGCAATGGGGAGGTTCACAATGTGGGAGGTCACAAAAGAAGCTCGCCAGGATAACAACCTCAATACGCCCATCTATTGCCCCTTTATCTACACGCCCACTTACC	CAAAAGAAGCTCGCCAGGATAACAACCTCAATACGCCCAT	ATGGGCGTATTGAGGTTGTTATCC	14	8
11	WISH_11	TATGAGGAGAGTAGGAGGCAATGGGGAGGTTCACAATGTGGGAGGTCATCCGGCTAGTGCAAATCCTTATGCGTATTTGTCACTTGCGCTATTGCCCCTTTATCTACACGCCCACTTACC	TCCGGCTAGTGCAAATCCTTATGCGTATTTGTCACTTGCG	CGCAAGTGACAAATACGCATAAGG	15	7
12	WISH_12	TATGAGGAGAGTAGGAGGCAATGGGGAGGTTCACAATGTGGGAGGTCAAAAGCCCTTCGGTACACCATTACGCCACCATTCTTCCATACTATTGCCCCTTTATCTACACGCCCACTTACC	AAAGCCCTTCGGTACACCATTACGCCACCATTCTTCCATA	TATGGAAGAATGGTGGCGTAATGG	17	8
13	WISH_13	TATGAGGAGAGTAGGAGGCAATGGGGAGGTTCACAATGTGGGAGGTCAGGAGGATACCAGTATCGCTAAACTGAATCCCTCCCATCTGCTATTGCCCCTTTATCTACACGCCCACTTACC	GGAGGATACCAGTATCGCTAAACTGAATCCCTCCCATCTG	CAGATGGGAGGGATTCAGTTTAGC	15	7
14	WISH_14	TATGAGGAGAGTAGGAGGCAATGGGGAGGTTCACAATGTGGGAGGTCAGGAAGCATTGTCCTAGCGAAACCAACGAAACCTACAACACCTATTGCCCCTTTATCTACACGCCCACTTACC	GGAAGCATTGTCCTAGCGAAACCAACGAAACCTACAACAC	GTGTTGTAGGTTTCGTTGGTTTCG	15	7
15	WISH_15	TATGAGGAGAGTAGGAGGCAATGGGGAGGTTCACAATGTGGGAGGTCAACACGGTAGGACCTATCGTTATCGTAGTTTCGTCCATCGTCTATTGCCCCTTTATCTACACGCCCACTTACC	ACACGGTAGGACCTATCGTTATCGTAGTTTCGTCCATCGT	ACGATGGACGAAACTACGATAACG	14	8
16	WISH_16	TATGAGGAGAGTAGGAGGCAATGGGGAGGTTCACAATGTGGGAGGTCATGGATACGAGTTAGGGCGTTTGCTTATCGGCTCTCATTTGCTATTGCCCCTTTATCTACACGCCCACTTACC	TGGATACGAGTTAGGGCGTTTGCTTATCGGCTCTCATTTG	CAAATGAGAGCCGATAAGCAAACG	17	8
17	WISH_17	TATGAGGAGAGTAGGAGGCAATGGGGAGGTTCACAATGTGGGAGGTCACCAAGCTATTCCCGATGCTAATGGTGGATGAAAGGACGATCTATTGCCCCTTTATCTACACGCCCACTTACC	CCAAGCTATTCCCGATGCTAATGGTGGATGAAAGGACGAT	ATCGTCCTTTCATCCACCATTAGC	17	7
18	WISH_18	TATGAGGAGAGTAGGAGGCAATGGGGAGGTTCACAATGTGGGAGGTCACGTTCTTTCTCGGTTCCCATTCCTCATAACCACTACAGCCCTATTGCCCCTTTATCTACACGCCCACTTACC	CGTTCTTTCTCGGTTCCCATTCCTCATAACCACTACAGCC	GGCTGTAGTGGTTATGAGGAATGG	15	7
19	WISH_19	TATGAGGAGAGTAGGAGGCAATGGGGAGGTTCACAATGTGGGAGGTCATCTACTCACTAGGACGGGATAAGCGATTGGAACTGATGGTCTATTGCCCCTTTATCTACACGCCCACTTACC	TCTACTCACTAGGACGGGATAAGCGATTGGAACTGATGGT	ACCATCAGTTCCAATCGCTTATCC	15	8
20	WISH_20	TATGAGGAGAGTAGGAGGCAATGGGGAGGTTCACAATGTGGGAGGTCAAAACACGAGGCGAATCCCTATGAGCAACGCCCTAAGATTTCTATTGCCCCTTTATCTACACGCCCACTTACC	AAACACGAGGCGAATCCCTATGAGCAACGCCCTAAGATTT	AAATCTTAGGGCGTTGCTCATAGG	17	8
21	WISH_21	TATGAGGAGAGTAGGAGGCAATGGGGAGGTTCACAATGTGGGAGGTCAGTTAGTGCAATGCCCAGGAATCATAGCCAATCAAGACCGTCTATTGCCCCTTTATCTACACGCCCACTTACC	GTTAGTGCAATGCCCAGGAATCATAGCCAATCAAGACCGT	ACGGTCTTGATTGGCTATGATTCC	17	8
22	WISH_22	TATGAGGAGAGTAGGAGGCAATGGGGAGGTTCACAATGTGGGAGGTCATACGAGGAAAACCGTCCCTTTAGTGCCTTGAGTCTGTTGTCTATTGCCCCTTTATCTACACGCCCACTTACC	TACGAGGAAAACCGTCCCTTTAGTGCCTTGAGTCTGTTGT	ACAACAGACTCAAGGCACTAAAGG	17	8
23	WISH_23	TATGAGGAGAGTAGGAGGCAATGGGGAGGTTCACAATGTGGGAGGTCAATAATAGCTGCCTCGGCCAATCTCCTGTATGTTAGCCACCCTATTGCCCCTTTATCTACACGCCCACTTACC	ATAATAGCTGCCTCGGCCAATCTCCTGTATGTTAGCCACC	GGTGGCTAACATACAGGAGATTGG	17	7
24	WISH_24	TATGAGGAGAGTAGGAGGCAATGGGGAGGTTCACAATGTGGGAGGTCAACTAAGCAAGCGAGACGCAATCTGACATCGGTATCCCTTTCTATTGCCCCTTTATCTACACGCCCACTTACC	ACTAAGCAAGCGAGACGCAATCTGACATCGGTATCCCTTT	AAAGGGATACCGATGTCAGATTGC	17	9
25	WISH_25	TATGAGGAGAGTAGGAGGCAATGGGGAGGTTCACAATGTGGGAGGTCAGGCGTTGACAATAACCCCAATCCAATGAATAGCGACCTGACTATTGCCCCTTTATCTACACGCCCACTTACC	GGCGTTGACAATAACCCCAATCCAATGAATAGCGACCTGA	TCAGGTCGCTATTCATTGGATTGG	15	8
26	WISH_26	TATGAGGAGAGTAGGAGGCAATGGGGAGGTTCACAATGTGGGAGGTCAGCGAAGTCAGTTTCTCGGTTAGCCTTCTTAGTATGGGTGCCTATTGCCCCTTTATCTACACGCCCACTTACC	GCGAAGTCAGTTTCTCGGTTAGCCTTCTTAGTATGGGTGC	GCACCCATACTAAGAAGGCTAACC	17	7
27	WISH_27	TATGAGGAGAGTAGGAGGCAATGGGGAGGTTCACAATGTGGGAGGTCAGGTCGATAGGGAATTCGCAAAGGGACTAATAATCGCTGGACTATTGCCCCTTTATCTACACGCCCACTTACC	GGTCGATAGGGAATTCGCAAAGGGACTAATAATCGCTGGA	TCCAGCGATTATTAGTCCCTTTGC	15	8
28	WISH_28	TATGAGGAGAGTAGGAGGCAATGGGGAGGTTCACAATGTGGGAGGTCACATCTGTCGAGCATCAGGATAAAGATGCCAACCTCGCTAACTATTGCCCCTTTATCTACACGCCCACTTACC	CATCTGTCGAGCATCAGGATAAAGATGCCAACCTCGCTAA	TTAGCGAGGTTGGCATCTTTATCC	16	7
29	WISH_29	TATGAGGAGAGTAGGAGGCAATGGGGAGGTTCACAATGTGGGAGGTCAACTGATTACGTGTGCGGCTTTGTAATGCTCGGATAGGGAACTATTGCCCCTTTATCTACACGCCCACTTACC	ACTGATTACGTGTGCGGCTTTGTAATGCTCGGATAGGGAA	TTCCCTATCCGAGCATTACAAAGC	17	9
30	WISH_30	TATGAGGAGAGTAGGAGGCAATGGGGAGGTTCACAATGTGGGAGGTCACGGAGTTAGGTATGTCGGTAATGATAGTGCGGTTGGTGATCTATTGCCCCTTTATCTACACGCCCACTTACC	CGGAGTTAGGTATGTCGGTAATGATAGTGCGGTTGGTGAT	ATCACCAACCGCACTATCATTACC	16	8
31	WISH_31	TATGAGGAGAGTAGGAGGCAATGGGGAGGTTCACAATGTGGGAGGTCACCGAGACGTTTTACGTCGATTGAGGAACGGGTATGGATTTCTATTGCCCCTTTATCTACACGCCCACTTACC	CCGAGACGTTTTACGTCGATTGAGGAACGGGTATGGATTT	AAATCCATACCCGTTCCTCAATCG	16	8
32	WISH_32	TATGAGGAGAGTAGGAGGCAATGGGGAGGTTCACAATGTGGGAGGTCAATGGAATCCAAAGCCCGGTTTGGGTTTGAATCCTTGTTGGCTATTGCCCCTTTATCTACACGCCCACTTACC	ATGGAATCCAAAGCCCGGTTTGGGTTTGAATCCTTGTTGG	CCAACAAGGATTCAAACCCAAACC	17	9
33	WISH_33	TATGAGGAGAGTAGGAGGCAATGGGGAGGTTCACAATGTGGGAGGTCAGCACTCGTGTACAAGTGCATTCCACCTCTCCACTATCTTGCTATTGCCCCTTTATCTACACGCCCACTTACC	GCACTCGTGTACAAGTGCATTCCACCTCTCCACTATCTTG	CAAGATAGTGGAGAGGTGGAATGC	14	7
34	WISH_34	TATGAGGAGAGTAGGAGGCAATGGGGAGGTTCACAATGTGGGAGGTCACCCAATAAGTGACACGCCTATGCGTCGTAAGAGAGTGTTCCTATTGCCCCTTTATCTACACGCCCACTTACC	CCCAATAAGTGACACGCCTATGCGTCGTAAGAGAGTGTTC	GAACACTCTCTTACGACGCATAGG	17	9
35	WISH_35	TATGAGGAGAGTAGGAGGCAATGGGGAGGTTCACAATGTGGGAGGTCAAACTGAGGCAAGTGACCGTTAGAGATACACAGAGCGTTCCCTATTGCCCCTTTATCTACACGCCCACTTACC	AACTGAGGCAAGTGACCGTTAGAGATACACAGAGCGTTCC	GGAACGCTCTGTGTATCTCTAACG	16	8
36	WISH_36	TATGAGGAGAGTAGGAGGCAATGGGGAGGTTCACAATGTGGGAGGTCATGTACGAGTAAGCCGTCGATAGTTAGTTCTGTGACGCTCCCTATTGCCCCTTTATCTACACGCCCACTTACC	TGTACGAGTAAGCCGTCGATAGTTAGTTCTGTGACGCTCC	GGAGCGTCACAGAACTAACTATCG	16	8
37	WISH_37	TATGAGGAGAGTAGGAGGCAATGGGGAGGTTCACAATGTGGGAGGTCAAAGGTTAGGAGCGTACCGATTGAAGTAGGTAGAGTGCGACCTATTGCCCCTTTATCTACACGCCCACTTACC	AAGGTTAGGAGCGTACCGATTGAAGTAGGTAGAGTGCGAC	GTCGCACTCTACCTACTTCAATCG	16	8
38	WISH_38	TATGAGGAGAGTAGGAGGCAATGGGGAGGTTCACAATGTGGGAGGTCACGAACGATATGCACGAGGTAACGAGACAGAGATAAGCACGCTATTGCCCCTTTATCTACACGCCCACTTACC	CGAACGATATGCACGAGGTAACGAGACAGAGATAAGCACG	CGTGCTTATCTCTGTCTCGTTACC	17	8
39	WISH_39	TATGAGGAGAGTAGGAGGCAATGGGGAGGTTCACAATGTGGGAGGTCAGTGATTTACGGGTAGGCGAAAGTCTGGTGGTAAAGGTGAACTATTGCCCCTTTATCTACACGCCCACTTACC	GTGATTTACGGGTAGGCGAAAGTCTGGTGGTAAAGGTGAA	TTCACCTTTACCACCAGACTTTCG	16	9
40	WISH_40	TATGAGGAGAGTAGGAGGCAATGGGGAGGTTCACAATGTGGGAGGTCATTGTTAACGTGGGCCAGGATACCGCTACACCATTGCTTTACTATTGCCCCTTTATCTACACGCCCACTTACC	TTGTTAACGTGGGCCAGGATACCGCTACACCATTGCTTTA	TAAAGCAATGGTGTAGCGGTATCC	17	8
41	WISH_41	TATGAGGAGAGTAGGAGGCAATGGGGAGGTTCACAATGTGGGAGGTCAGTTCCTCGATCACATCGCTATTCCGCCCTTGTATGTGTAACTATTGCCCCTTTATCTACACGCCCACTTACC	GTTCCTCGATCACATCGCTATTCCGCCCTTGTATGTGTAA	TTACACATACAAGGGCGGAATAGC	17	8
42	WISH_42	TATGAGGAGAGTAGGAGGCAATGGGGAGGTTCACAATGTGGGAGGTCAGTAGAATTTCGGGGTGGGAATACATACTGGGCAAACGCTACTATTGCCCCTTTATCTACACGCCCACTTACC	GTAGAATTTCGGGGTGGGAATACATACTGGGCAAACGCTA	TAGCGTTTGCCCAGTATGTATTCC	16	8
43	WISH_43	TATGAGGAGAGTAGGAGGCAATGGGGAGGTTCACAATGTGGGAGGTCATCAGTTGACCCCGTTAGGATAAATGCGTGTGTCTTGATGCCTATTGCCCCTTTATCTACACGCCCACTTACC	TCAGTTGACCCCGTTAGGATAAATGCGTGTGTCTTGATGC	GCATCAAGACACACGCATTTATCC	17	9
44	WISH_44	TATGAGGAGAGTAGGAGGCAATGGGGAGGTTCACAATGTGGGAGGTCAGGAGATTGAGGGGTAAGGATAGTAGAGGCAAACAAGAGGCCTATTGCCCCTTTATCTACACGCCCACTTACC	GGAGATTGAGGGGTAAGGATAGTAGAGGCAAACAAGAGGC	GCCTCTTGTTTGCCTCTACTATCC	17	8
45	WISH_45	TATGAGGAGAGTAGGAGGCAATGGGGAGGTTCACAATGTGGGAGGTCATGACGTAACGAGCACTCCTTATGTTCACTCAATCCTCCCGCTATTGCCCCTTTATCTACACGCCCACTTACC	TGACGTAACGAGCACTCCTTATGTTCACTCAATCCTCCCG	CGGGAGGATTGAGTGAACATAAGG	15	8
46	WISH_46	TATGAGGAGAGTAGGAGGCAATGGGGAGGTTCACAATGTGGGAGGTCAGCCCTCGTACATATACCCATTGATTACGGAGTTGAGGAGGCTATTGCCCCTTTATCTACACGCCCACTTACC	GCCCTCGTACATATACCCATTGATTACGGAGTTGAGGAGG	CCTCCTCAACTCCGTAATCAATGG	16	9
47	WISH_47	TATGAGGAGAGTAGGAGGCAATGGGGAGGTTCACAATGTGGGAGGTCAAGTTCCAACACAGAGGCCATAGGCTTCATACGCACTTTCTCTATTGCCCCTTTATCTACACGCCCACTTACC	AGTTCCAACACAGAGGCCATAGGCTTCATACGCACTTTCT	AGAAAGTGCGTATGAAGCCTATGG	15	8
48	WISH_48	TATGAGGAGAGTAGGAGGCAATGGGGAGGTTCACAATGTGGGAGGTCATGGGATAGAAGTCGTCGCAATCCGTGAGTGAGAATACCATCTATTGCCCCTTTATCTACACGCCCACTTACC	TGGGATAGAAGTCGTCGCAATCCGTGAGTGAGAATACCAT	ATGGTATTCTCACTCACGGATTGC	16	9
49	WISH_49	TATGAGGAGAGTAGGAGGCAATGGGGAGGTTCACAATGTGGGAGGTCACCACATACGCCAGTAAGCAATGACTGAGATACGGATGGTTCTATTGCCCCTTTATCTACACGCCCACTTACC	CCACATACGCCAGTAAGCAATGACTGAGATACGGATGGTT	AACCATCCGTATCTCAGTCATTGC	16	8
50	WISH_50	TATGAGGAGAGTAGGAGGCAATGGGGAGGTTCACAATGTGGGAGGTCATTCACGTTCACCGCTACCAAAGTAGATAGCCACGCAGAATCTATTGCCCCTTTATCTACACGCCCACTTACC	TTCACGTTCACCGCTACCAAAGTAGATAGCCACGCAGAAT	ATTCTGCGTGGCTATCTACTTTGG	18	9
51	WISH_51	TATGAGGAGAGTAGGAGGCAATGGGGAGGTTCACAATGTGGGAGGTCAAGTACATACTCCCACGGCATAAGCATAGTAGCCTGTGTGTCTATTGCCCCTTTATCTACACGCCCACTTACC	AGTACATACTCCCACGGCATAAGCATAGTAGCCTGTGTGT	ACACACAGGCTACTATGCTTATGC	15	8
52	WISH_52	TATGAGGAGAGTAGGAGGCAATGGGGAGGTTCACAATGTGGGAGGTCACAGTCTTCTCGGACTACCAAAGGTCCCATCATCTCGTTAGCTATTGCCCCTTTATCTACACGCCCACTTACC	CAGTCTTCTCGGACTACCAAAGGTCCCATCATCTCGTTAG	CTAACGAGATGATGGGACCTTTGG	15	8
53	WISH_53	TATGAGGAGAGTAGGAGGCAATGGGGAGGTTCACAATGTGGGAGGTCACTGTGAAGAAGACCCACCTAACGAATGAGACTGGAATGGGCTATTGCCCCTTTATCTACACGCCCACTTACC	CTGTGAAGAAGACCCACCTAACGAATGAGACTGGAATGGG	CCCATTCCAGTCTCATTCGTTAGG	17	9
54	WISH_54	TATGAGGAGAGTAGGAGGCAATGGGGAGGTTCACAATGTGGGAGGTCAGCAGTTCACTTCCCTTCCTAAACTATCCTGCTGCGTCAATCTATTGCCCCTTTATCTACACGCCCACTTACC	GCAGTTCACTTCCCTTCCTAAACTATCCTGCTGCGTCAAT	ATTGACGCAGCAGGATAGTTTAGG	16	8
55	WISH_55	TATGAGGAGAGTAGGAGGCAATGGGGAGGTTCACAATGTGGGAGGTCAAACAGTGATAGGGTCCCCTAATGAGAATGGACAACGGGAGCTATTGCCCCTTTATCTACACGCCCACTTACC	AACAGTGATAGGGTCCCCTAATGAGAATGGACAACGGGAG	CTCCCGTTGTCCATTCTCATTAGG	17	8
56	WISH_56	TATGAGGAGAGTAGGAGGCAATGGGGAGGTTCACAATGTGGGAGGTCAATGCGTGGTCGTAGTAGGTATGCTCCGAACTGATGTGATTCTATTGCCCCTTTATCTACACGCCCACTTACC	ATGCGTGGTCGTAGTAGGTATGCTCCGAACTGATGTGATT	AATCACATCAGTTCGGAGCATACC	17	8
57	WISH_57	TATGAGGAGAGTAGGAGGCAATGGGGAGGTTCACAATGTGGGAGGTCACCGACCAATGACTAGTCCTATGTTCGCTCCTGCTAAATGTCTATTGCCCCTTTATCTACACGCCCACTTACC	CCGACCAATGACTAGTCCTATGTTCGCTCCTGCTAAATGT	ACATTTAGCAGGAGCGAACATAGG	16	8
58	WISH_58	TATGAGGAGAGTAGGAGGCAATGGGGAGGTTCACAATGTGGGAGGTCAGAGTCAGCTAACGACACCATAGATTCATTTGTGTGCTGCGCTATTGCCCCTTTATCTACACGCCCACTTACC	GAGTCAGCTAACGACACCATAGATTCATTTGTGTGCTGCG	CGCAGCACACAAATGAATCTATGG	16	9
59	WISH_59	TATGAGGAGAGTAGGAGGCAATGGGGAGGTTCACAATGTGGGAGGTCACAGCGTAAGGTTCATGCGAATCTAACGGCATACTGACGAACTATTGCCCCTTTATCTACACGCCCACTTACC	CAGCGTAAGGTTCATGCGAATCTAACGGCATACTGACGAA	TTCGTCAGTATGCCGTTAGATTCG	14	8
60	WISH_60	TATGAGGAGAGTAGGAGGCAATGGGGAGGTTCACAATGTGGGAGGTCATTTAGGCATGTACCGGGGTTTCCATCGTCATTACTCCCTCCTATTGCCCCTTTATCTACACGCCCACTTACC	TTTAGGCATGTACCGGGGTTTCCATCGTCATTACTCCCTC	GAGGGAGTAATGACGATGGAAACC	18	8
61	WISH_61	TATGAGGAGAGTAGGAGGCAATGGGGAGGTTCACAATGTGGGAGGTCAAACCACCTTCCGAAACGGTTTCTTATCATCCGAGTCCCACCTATTGCCCCTTTATCTACACGCCCACTTACC	AACCACCTTCCGAAACGGTTTCTTATCATCCGAGTCCCAC	GTGGGACTCGGATGATAAGAAACC	18	8
62	WISH_62	TATGAGGAGAGTAGGAGGCAATGGGGAGGTTCACAATGTGGGAGGTCAGCGAACCCTAATATGGGCTAAACCAGACTACGACCATACGCTATTGCCCCTTTATCTACACGCCCACTTACC	GCGAACCCTAATATGGGCTAAACCAGACTACGACCATACG	CGTATGGTCGTAGTCTGGTTTAGC	16	8
63	WISH_63	TATGAGGAGAGTAGGAGGCAATGGGGAGGTTCACAATGTGGGAGGTCACCGTGCTTTTCATGGTCGATTGTAGTAGACGCCCAGTAACCTATTGCCCCTTTATCTACACGCCCACTTACC	CCGTGCTTTTCATGGTCGATTGTAGTAGACGCCCAGTAAC	GTTACTGGGCGTCTACTACAATCG	17	8
64	WISH_64	TATGAGGAGAGTAGGAGGCAATGGGGAGGTTCACAATGTGGGAGGTCATCGGATACCGTATCACCGTTTCGGTATTTAGAGTCGGAGGCTATTGCCCCTTTATCTACACGCCCACTTACC	TCGGATACCGTATCACCGTTTCGGTATTTAGAGTCGGAGG	CCTCCGACTCTAAATACCGAAACG	17	8
65	WISH_65	TATGAGGAGAGTAGGAGGCAATGGGGAGGTTCACAATGTGGGAGGTCAAATTGACGTGCCGTTCCGTATCAGTTTCGTAGTAGTGGGCCTATTGCCCCTTTATCTACACGCCCACTTACC	AATTGACGTGCCGTTCCGTATCAGTTTCGTAGTAGTGGGC	GCCCACTACTACGAAACTGATACG	16	8
66	WISH_66	TATGAGGAGAGTAGGAGGCAATGGGGAGGTTCACAATGTGGGAGGTCACTACTTTCGTGTCGGAGGTTACTGCGGACATTCTACTACGCTATTGCCCCTTTATCTACACGCCCACTTACC	CTACTTTCGTGTCGGAGGTTACTGCGGACATTCTACTACG	CGTAGTAGAATGTCCGCAGTAACC	16	9
67	WISH_67	TATGAGGAGAGTAGGAGGCAATGGGGAGGTTCACAATGTGGGAGGTCAGAAGCCAAGACTCTCTGCATACCGCCATTAGAGAAGACAACTATTGCCCCTTTATCTACACGCCCACTTACC	GAAGCCAAGACTCTCTGCATACCGCCATTAGAGAAGACAA	TTGTCTTCTCTAATGGCGGTATGC	17	8
68	WISH_68	TATGAGGAGAGTAGGAGGCAATGGGGAGGTTCACAATGTGGGAGGTCAAGTTTCGGAGTTGGCAGGAATGCGTAGCCTTGAGATGTTACTATTGCCCCTTTATCTACACGCCCACTTACC	AGTTTCGGAGTTGGCAGGAATGCGTAGCCTTGAGATGTTA	TAACATCTCAAGGCTACGCATTCC	18	9
69	WISH_69	TATGAGGAGAGTAGGAGGCAATGGGGAGGTTCACAATGTGGGAGGTCAGGACGATACTATACGGCCAATACATCCACTACCGAACCTGCTATTGCCCCTTTATCTACACGCCCACTTACC	GGACGATACTATACGGCCAATACATCCACTACCGAACCTG	CAGGTTCGGTAGTGGATGTATTGG	15	8
70	WISH_70	TATGAGGAGAGTAGGAGGCAATGGGGAGGTTCACAATGTGGGAGGTCATTACGAGAGCGACAGAGGATACAAGAGTCGCCATTTAGCACTATTGCCCCTTTATCTACACGCCCACTTACC	TTACGAGAGCGACAGAGGATACAAGAGTCGCCATTTAGCA	TGCTAAATGGCGACTCTTGTATCC	17	9
71	WISH_71	TATGAGGAGAGTAGGAGGCAATGGGGAGGTTCACAATGTGGGAGGTCACACGAGACATCTATGCCGATTGTATGGAGGTGTGGGTAAGCTATTGCCCCTTTATCTACACGCCCACTTACC	CACGAGACATCTATGCCGATTGTATGGAGGTGTGGGTAAG	CTTACCCACACCTCCATACAATCG	14	6
72	WISH_72	TATGAGGAGAGTAGGAGGCAATGGGGAGGTTCACAATGTGGGAGGTCATTGCCAGAAGGTCGTTGGTATGATTTGTAGAGGCAGCGAACTATTGCCCCTTTATCTACACGCCCACTTACC	TTGCCAGAAGGTCGTTGGTATGATTTGTAGAGGCAGCGAA	TTCGCTGCCTCTACAAATCATACC	15	8
73	WISH_73	TATGAGGAGAGTAGGAGGCAATGGGGAGGTTCACAATGTGGGAGGTCACCCGTCTCATAAGTACGCTAAATAAGGCAGTCACATCGGACTATTGCCCCTTTATCTACACGCCCACTTACC	CCCGTCTCATAAGTACGCTAAATAAGGCAGTCACATCGGA	TCCGATGTGACTGCCTTATTTAGC	16	8
74	WISH_74	TATGAGGAGAGTAGGAGGCAATGGGGAGGTTCACAATGTGGGAGGTCATGCACCGAAATGAGTGGCTTATCATTCACCACGCTTCCTACTATTGCCCCTTTATCTACACGCCCACTTACC	TGCACCGAAATGAGTGGCTTATCATTCACCACGCTTCCTA	TAGGAAGCGTGGTGAATGATAAGC	17	8
75	WISH_75	TATGAGGAGAGTAGGAGGCAATGGGGAGGTTCACAATGTGGGAGGTCACCTAGGGACTAAGCTAGGTATTCCGCTATGCTTTGTCTGACTATTGCCCCTTTATCTACACGCCCACTTACC	CCTAGGGACTAAGCTAGGTATTCCGCTATGCTTTGTCTGA	TCAGACAAAGCATAGCGGAATACC	14	8
76	WISH_76	TATGAGGAGAGTAGGAGGCAATGGGGAGGTTCACAATGTGGGAGGTCACGACCACGGAGTAAAAGCTATTCCACGGTCTTTATGCTCACTATTGCCCCTTTATCTACACGCCCACTTACC	CGACCACGGAGTAAAAGCTATTCCACGGTCTTTATGCTCA	TGAGCATAAAGACCGTGGAATAGC	16	8
77	WISH_77	TATGAGGAGAGTAGGAGGCAATGGGGAGGTTCACAATGTGGGAGGTCATGGCACAGTTCCTATGCGATACACACCCAAATAGACCCAGCTATTGCCCCTTTATCTACACGCCCACTTACC	TGGCACAGTTCCTATGCGATACACACCCAAATAGACCCAG	CTGGGTCTATTTGGGTGTGTATCG	16	8
78	WISH_78	TATGAGGAGAGTAGGAGGCAATGGGGAGGTTCACAATGTGGGAGGTCACCACGGATCTAGTTGAGCTATCACATTCTTTCTACGCCCACTATTGCCCCTTTATCTACACGCCCACTTACC	CCACGGATCTAGTTGAGCTATCACATTCTTTCTACGCCCA	TGGGCGTAGAAAGAATGTGATAGC	14	5
79	WISH_79	TATGAGGAGAGTAGGAGGCAATGGGGAGGTTCACAATGTGGGAGGTCATTCACGAGGGGGTTTAGCTATCAGTAACATTCTTCCGCCACTATTGCCCCTTTATCTACACGCCCACTTACC	TTCACGAGGGGGTTTAGCTATCAGTAACATTCTTCCGCCA	TGGCGGAAGAATGTTACTGATAGC	16	8
80	WISH_80	TATGAGGAGAGTAGGAGGCAATGGGGAGGTTCACAATGTGGGAGGTCAATACACGCGTGACTTGCCAATACGCATAGCACACTTACCTCTATTGCCCCTTTATCTACACGCCCACTTACC	ATACACGCGTGACTTGCCAATACGCATAGCACACTTACCT	AGGTAAGTGTGCTATGCGTATTGG	14	8
81	WISH_81	TATGAGGAGAGTAGGAGGCAATGGGGAGGTTCACAATGTGGGAGGTCACATGTACTCTGTGCGAGCTAATGTATGAACTCCTTGCCGACTATTGCCCCTTTATCTACACGCCCACTTACC	CATGTACTCTGTGCGAGCTAATGTATGAACTCCTTGCCGA	TCGGCAAGGAGTTCATACATTAGC	16	8
82	WISH_82	TATGAGGAGAGTAGGAGGCAATGGGGAGGTTCACAATGTGGGAGGTCACTCGGAGACAGATTAGGCTAACGCTGAACTATGGGAATGACTATTGCCCCTTTATCTACACGCCCACTTACC	CTCGGAGACAGATTAGGCTAACGCTGAACTATGGGAATGA	TCATTCCCATAGTTCAGCGTTAGC	17	8
83	WISH_83	TATGAGGAGAGTAGGAGGCAATGGGGAGGTTCACAATGTGGGAGGTCACCCGCTAACTCTTTGAGCTTATGGTTCTGCGATTAGGTCACTATTGCCCCTTTATCTACACGCCCACTTACC	CCCGCTAACTCTTTGAGCTTATGGTTCTGCGATTAGGTCA	TGACCTAATCGCAGAACCATAAGC	17	8
84	WISH_84	TATGAGGAGAGTAGGAGGCAATGGGGAGGTTCACAATGTGGGAGGTCATACAGATACGCGCCTTGGTTTCCGTTGTGTTGTCTGATTGCTATTGCCCCTTTATCTACACGCCCACTTACC	TACAGATACGCGCCTTGGTTTCCGTTGTGTTGTCTGATTG	CAATCAGACAACACAACGGAAACC	14	5
85	WISH_85	TATGAGGAGAGTAGGAGGCAATGGGGAGGTTCACAATGTGGGAGGTCAAACATGGAATCGACGCGGTTACTCTCGGTCTGTTGTTTGTCTATTGCCCCTTTATCTACACGCCCACTTACC	AACATGGAATCGACGCGGTTACTCTCGGTCTGTTGTTTGT	ACAAACAACAGACCGAGAGTAACC	17	7
86	WISH_86	TATGAGGAGAGTAGGAGGCAATGGGGAGGTTCACAATGTGGGAGGTCACCGTATCTTATCTGCGGGTTAGTTTCGTGTCTCCTGTGTTCTATTGCCCCTTTATCTACACGCCCACTTACC	CCGTATCTTATCTGCGGGTTAGTTTCGTGTCTCCTGTGTT	AACACAGGAGACACGAAACTAACC	16	7
87	WISH_87	TATGAGGAGAGTAGGAGGCAATGGGGAGGTTCACAATGTGGGAGGTCACACCATCTGAGTCTCAGGTTAGCCGTTAGTCCATACAAGGCTATTGCCCCTTTATCTACACGCCCACTTACC	CACCATCTGAGTCTCAGGTTAGCCGTTAGTCCATACAAGG	CCTTGTATGGACTAACGGCTAACC	16	8
88	WISH_88	TATGAGGAGAGTAGGAGGCAATGGGGAGGTTCACAATGTGGGAGGTCATCCTCGTTGAACCCATCCTATGTCCCGCAACCTTTACTACCTATTGCCCCTTTATCTACACGCCCACTTACC	TCCTCGTTGAACCCATCCTATGTCCCGCAACCTTTACTAC	GTAGTAAAGGTTGCGGGACATAGG	16	9
89	WISH_89	TATGAGGAGAGTAGGAGGCAATGGGGAGGTTCACAATGTGGGAGGTCATTCGGAAGGGGGTTATCGTTAGGTAGGGCAATAGTGTTCCCTATTGCCCCTTTATCTACACGCCCACTTACC	TTCGGAAGGGGGTTATCGTTAGGTAGGGCAATAGTGTTCC	GGAACACTATTGCCCTACCTAACG	16	7
90	WISH_90	TATGAGGAGAGTAGGAGGCAATGGGGAGGTTCACAATGTGGGAGGTCACTAAGACTTGTCACGCCGATTCTTACACCTTCTACGGAGCCTATTGCCCCTTTATCTACACGCCCACTTACC	CTAAGACTTGTCACGCCGATTCTTACACCTTCTACGGAGC	GCTCCGTAGAAGGTGTAAGAATCG	16	9
91	WISH_91	TATGAGGAGAGTAGGAGGCAATGGGGAGGTTCACAATGTGGGAGGTCAGGATGGTCCGATAAGACGTAATAACTTCCTGCTCCTCGTCCTATTGCCCCTTTATCTACACGCCCACTTACC	GGATGGTCCGATAAGACGTAATAACTTCCTGCTCCTCGTC	GACGAGGAGCAGGAAGTTATTACG	16	8
92	WISH_92	TATGAGGAGAGTAGGAGGCAATGGGGAGGTTCACAATGTGGGAGGTCAATGCTCCCGACTATAGGGATAAACCTACAGTCGCTCTTCGCTATTGCCCCTTTATCTACACGCCCACTTACC	ATGCTCCCGACTATAGGGATAAACCTACAGTCGCTCTTCG	CGAAGAGCGACTGTAGGTTTATCC	16	8
93	WISH_93	TATGAGGAGAGTAGGAGGCAATGGGGAGGTTCACAATGTGGGAGGTCACTCAAGGCTTCCCATACGTTAGTTATGAGAAGCGAGGACCCTATTGCCCCTTTATCTACACGCCCACTTACC	CTCAAGGCTTCCCATACGTTAGTTATGAGAAGCGAGGACC	GGTCCTCGCTTCTCATAACTAACG	17	9
94	WISH_94	TATGAGGAGAGTAGGAGGCAATGGGGAGGTTCACAATGTGGGAGGTCACACGAGTAGAAGTGAGCGAATACTCTCTTGGTCTTACGGCCTATTGCCCCTTTATCTACACGCCCACTTACC	CACGAGTAGAAGTGAGCGAATACTCTCTTGGTCTTACGGC	GCCGTAAGACCAAGAGAGTATTCG	16	8
95	WISH_95	TATGAGGAGAGTAGGAGGCAATGGGGAGGTTCACAATGTGGGAGGTCACACACTAGTCATCCTGCCTAACTACTCTTCCGATTGACGCCTATTGCCCCTTTATCTACACGCCCACTTACC	CACACTAGTCATCCTGCCTAACTACTCTTCCGATTGACGC	GCGTCAATCGGAAGAGTAGTTAGG	17	9
96	WISH_96	TATGAGGAGAGTAGGAGGCAATGGGGAGGTTCACAATGTGGGAGGTCAACCATCAGATGCCTTGCCAAACGCTCAGGGATAATACGAACTATTGCCCCTTTATCTACACGCCCACTTACC	ACCATCAGATGCCTTGCCAAACGCTCAGGGATAATACGAA	TTCGTATTATCCCTGAGCGTTTGG	16	6
97	WISH_97	TATGAGGAGAGTAGGAGGCAATGGGGAGGTTCACAATGTGGGAGGTCAGAAAGGCCTGTTCGTACGTTTAGGGATGGAGCGTTATTCACTATTGCCCCTTTATCTACACGCCCACTTACC	GAAAGGCCTGTTCGTACGTTTAGGGATGGAGCGTTATTCA	TGAATAACGCTCCATCCCTAAACG	14	7
98	WISH_98	TATGAGGAGAGTAGGAGGCAATGGGGAGGTTCACAATGTGGGAGGTCAACGTATGCCGGTTCTACGAATGGCAAAGAGTATCCCGTTACTATTGCCCCTTTATCTACACGCCCACTTACC	ACGTATGCCGGTTCTACGAATGGCAAAGAGTATCCCGTTA	TAACGGGATACTCTTTGCCATTCG	16	9
99	WISH_99	TATGAGGAGAGTAGGAGGCAATGGGGAGGTTCACAATGTGGGAGGTCACAGGAATCTGCCAAGACGAAACAGACCCAGAAACACACTACTATTGCCCCTTTATCTACACGCCCACTTACC	CAGGAATCTGCCAAGACGAAACAGACCCAGAAACACACTA	TAGTGTGTTTCTGGGTCTGTTTCG	16	8
100	WISH_100	TATGAGGAGAGTAGGAGGCAATGGGGAGGTTCACAATGTGGGAGGTCACTGCAGGTATCAACGTCCTTTCGGATAATAGTCGTTGGCACTATTGCCCCTTTATCTACACGCCCACTTACC	CTGCAGGTATCAACGTCCTTTCGGATAATAGTCGTTGGCA	TGCCAACGACTATTATCCGAAAGG	17	9
101	WISH_101	TATGAGGAGAGTAGGAGGCAATGGGGAGGTTCACAATGTGGGAGGTCACAGGCGATTTTGAGAGGGTTAGCACATCTCAGTCTTAGGCCTATTGCCCCTTTATCTACACGCCCACTTACC	CAGGCGATTTTGAGAGGGTTAGCACATCTCAGTCTTAGGC	GCCTAAGACTGAGATGTGCTAACC	17	7
102	WISH_102	TATGAGGAGAGTAGGAGGCAATGGGGAGGTTCACAATGTGGGAGGTCACGCATGATTGTCAACGGGATTGATGCTTGGTATTGCGAACCTATTGCCCCTTTATCTACACGCCCACTTACC	CGCATGATTGTCAACGGGATTGATGCTTGGTATTGCGAAC	GTTCGCAATACCAAGCATCAATCC	15	8
103	WISH_103	TATGAGGAGAGTAGGAGGCAATGGGGAGGTTCACAATGTGGGAGGTCACCCCCTATTCTCCATTCCATACACAGTCAGAAATCCCGAGCTATTGCCCCTTTATCTACACGCCCACTTACC	CCCCCTATTCTCCATTCCATACACAGTCAGAAATCCCGAG	CTCGGGATTTCTGACTGTGTATGG	16	8
104	WISH_104	TATGAGGAGAGTAGGAGGCAATGGGGAGGTTCACAATGTGGGAGGTCACGTGAGGCGTCATATACGATTAGGAGTGGGTGATTGACAGCTATTGCCCCTTTATCTACACGCCCACTTACC	CGTGAGGCGTCATATACGATTAGGAGTGGGTGATTGACAG	CTGTCAATCACCCACTCCTAATCG	16	7
105	WISH_105	TATGAGGAGAGTAGGAGGCAATGGGGAGGTTCACAATGTGGGAGGTCACAATCGGTAAGAGTCGGCATTTCGCTCTCTCACTATTGGACTATTGCCCCTTTATCTACACGCCCACTTACC	CAATCGGTAAGAGTCGGCATTTCGCTCTCTCACTATTGGA	TCCAATAGTGAGAGAGCGAAATGC	14	7
106	WISH_106	TATGAGGAGAGTAGGAGGCAATGGGGAGGTTCACAATGTGGGAGGTCACTGCGAGACCAGTAAACCAAACACGCCGATACCTTACATACTATTGCCCCTTTATCTACACGCCCACTTACC	CTGCGAGACCAGTAAACCAAACACGCCGATACCTTACATA	TATGTAAGGTATCGGCGTGTTTGG	17	9
107	WISH_107	TATGAGGAGAGTAGGAGGCAATGGGGAGGTTCACAATGTGGGAGGTCACTAACTTCGCTACGAGCCATTGTGCTTGTGTGTCTTTGAGCTATTGCCCCTTTATCTACACGCCCACTTACC	CTAACTTCGCTACGAGCCATTGTGCTTGTGTGTCTTTGAG	CTCAAAGACACACAAGCACAATGG	16	7
108	WISH_108	TATGAGGAGAGTAGGAGGCAATGGGGAGGTTCACAATGTGGGAGGTCATGTTGCCTTTGAGCCTCGAATAATCCGTAGCCGAAACAGACTATTGCCCCTTTATCTACACGCCCACTTACC	TGTTGCCTTTGAGCCTCGAATAATCCGTAGCCGAAACAGA	TCTGTTTCGGCTACGGATTATTCG	17	7
109	WISH_109	TATGAGGAGAGTAGGAGGCAATGGGGAGGTTCACAATGTGGGAGGTCACTGAAGGCACGCATTTGCATAAGGGACGGACACTAAGAAGCTATTGCCCCTTTATCTACACGCCCACTTACC	CTGAAGGCACGCATTTGCATAAGGGACGGACACTAAGAAG	CTTCTTAGTGTCCGTCCCTTATGC	15	7
110	WISH_110	TATGAGGAGAGTAGGAGGCAATGGGGAGGTTCACAATGTGGGAGGTCAGAGTGAGGGGTACTTACCTTACGCCTTCATTAGTGGAGACCTATTGCCCCTTTATCTACACGCCCACTTACC	GAGTGAGGGGTACTTACCTTACGCCTTCATTAGTGGAGAC	GTCTCCACTAATGAAGGCGTAAGG	17	9
111	WISH_111	TATGAGGAGAGTAGGAGGCAATGGGGAGGTTCACAATGTGGGAGGTCATATTTGATGGCTGCGGGCTAAATAACTACTGTGCCGCTCTCTATTGCCCCTTTATCTACACGCCCACTTACC	TATTTGATGGCTGCGGGCTAAATAACTACTGTGCCGCTCT	AGAGCGGCACAGTAGTTATTTAGC	16	8
112	WISH_112	TATGAGGAGAGTAGGAGGCAATGGGGAGGTTCACAATGTGGGAGGTCAACCTTCTTTTAGCCGCGGATTAGAGGTTTCGTAGTGCCAGCTATTGCCCCTTTATCTACACGCCCACTTACC	ACCTTCTTTTAGCCGCGGATTAGAGGTTTCGTAGTGCCAG	CTGGCACTACGAAACCTCTAATCC	16	8
113	WISH_113	TATGAGGAGAGTAGGAGGCAATGGGGAGGTTCACAATGTGGGAGGTCAGATGCAGGAACCATTCCGAAATGACCTGCTCTACCTAACCCTATTGCCCCTTTATCTACACGCCCACTTACC	GATGCAGGAACCATTCCGAAATGACCTGCTCTACCTAACC	GGTTAGGTAGAGCAGGTCATTTCG	17	8
114	WISH_114	TATGAGGAGAGTAGGAGGCAATGGGGAGGTTCACAATGTGGGAGGTCACGCAATGCTGTGGTAACGTTTAGGGTTGGCTGAGATAGTCCTATTGCCCCTTTATCTACACGCCCACTTACC	CGCAATGCTGTGGTAACGTTTAGGGTTGGCTGAGATAGTC	GACTATCTCAGCCAACCCTAAACG	14	7
115	WISH_115	TATGAGGAGAGTAGGAGGCAATGGGGAGGTTCACAATGTGGGAGGTCAGTTTAAGGGACGGAACGGTAAGGTATGCTCTGACGGAAAGCTATTGCCCCTTTATCTACACGCCCACTTACC	GTTTAAGGGACGGAACGGTAAGGTATGCTCTGACGGAAAG	CTTTCCGTCAGAGCATACCTTACC	17	8
116	WISH_116	TATGAGGAGAGTAGGAGGCAATGGGGAGGTTCACAATGTGGGAGGTCAGGGAGACATCTGCATTCGTAAGAAAGTATCCAGACCCAGCCTATTGCCCCTTTATCTACACGCCCACTTACC	GGGAGACATCTGCATTCGTAAGAAAGTATCCAGACCCAGC	GCTGGGTCTGGATACTTTCTTACG	17	7
117	WISH_117	TATGAGGAGAGTAGGAGGCAATGGGGAGGTTCACAATGTGGGAGGTCAGCTCGACATTGATCCAGGTATTTAGCGTGGGAAGACTGAGCTATTGCCCCTTTATCTACACGCCCACTTACC	GCTCGACATTGATCCAGGTATTTAGCGTGGGAAGACTGAG	CTCAGTCTTCCCACGCTAAATACC	16	9
118	WISH_118	TATGAGGAGAGTAGGAGGCAATGGGGAGGTTCACAATGTGGGAGGTCACATCATACCTGGATGGCGTTTATCCACCAGTAGCCTCTTCCTATTGCCCCTTTATCTACACGCCCACTTACC	CATCATACCTGGATGGCGTTTATCCACCAGTAGCCTCTTC	GAAGAGGCTACTGGTGGATAAACG	16	8
119	WISH_119	TATGAGGAGAGTAGGAGGCAATGGGGAGGTTCACAATGTGGGAGGTCACCGTTATTAAGCCGCAGGTTACTCAAGATTAGGTGGCTCGCTATTGCCCCTTTATCTACACGCCCACTTACC	CCGTTATTAAGCCGCAGGTTACTCAAGATTAGGTGGCTCG	CGAGCCACCTAATCTTGAGTAACC	17	8
120	WISH_120	TATGAGGAGAGTAGGAGGCAATGGGGAGGTTCACAATGTGGGAGGTCAAAGGTTACTGCACACCCCTATTCCTAACCTGAGCAACGACCTATTGCCCCTTTATCTACACGCCCACTTACC	AAGGTTACTGCACACCCCTATTCCTAACCTGAGCAACGAC	GTCGTTGCTCAGGTTAGGAATAGG	14	7
121	WISH_121	TATGAGGAGAGTAGGAGGCAATGGGGAGGTTCACAATGTGGGAGGTCAAAGATCGTGAGACCTGCCTTTCTACCGATAACTGCTGGACCTATTGCCCCTTTATCTACACGCCCACTTACC	AAGATCGTGAGACCTGCCTTTCTACCGATAACTGCTGGAC	GTCCAGCAGTTATCGGTAGAAAGG	17	8
122	WISH_122	TATGAGGAGAGTAGGAGGCAATGGGGAGGTTCACAATGTGGGAGGTCACGAGTACTTGTCAGGTCCTAATACGAACTCCTACCAACGCCTATTGCCCCTTTATCTACACGCCCACTTACC	CGAGTACTTGTCAGGTCCTAATACGAACTCCTACCAACGC	GCGTTGGTAGGAGTTCGTATTAGG	16	7
123	WISH_123	TATGAGGAGAGTAGGAGGCAATGGGGAGGTTCACAATGTGGGAGGTCAAGCGTCTTTCTTCCACCGTTAGTATTCCCGACCTTAGTGCCTATTGCCCCTTTATCTACACGCCCACTTACC	AGCGTCTTTCTTCCACCGTTAGTATTCCCGACCTTAGTGC	GCACTAAGGTCGGGAATACTAACG	17	9
124	WISH_124	TATGAGGAGAGTAGGAGGCAATGGGGAGGTTCACAATGTGGGAGGTCATAAATCAGCCGGATCGCGAATCCGTCCTCAAGAATAGCAACTATTGCCCCTTTATCTACACGCCCACTTACC	TAAATCAGCCGGATCGCGAATCCGTCCTCAAGAATAGCAA	TTGCTATTCTTGAGGACGGATTCG	15	8
125	WISH_125	TATGAGGAGAGTAGGAGGCAATGGGGAGGTTCACAATGTGGGAGGTCAGCTTAATCAGGGTCCAGCATTATCGTGGCTCAGTTCAGTACTATTGCCCCTTTATCTACACGCCCACTTACC	GCTTAATCAGGGTCCAGCATTATCGTGGCTCAGTTCAGTA	TACTGAACTGAGCCACGATAATGC	16	9
126	WISH_126	TATGAGGAGAGTAGGAGGCAATGGGGAGGTTCACAATGTGGGAGGTCATCCTAGATCCCCTTGAGCTTATTATCACACAGACGCCTCACTATTGCCCCTTTATCTACACGCCCACTTACC	TCCTAGATCCCCTTGAGCTTATTATCACACAGACGCCTCA	TGAGGCGTCTGTGTGATAATAAGC	15	7
127	WISH_127	TATGAGGAGAGTAGGAGGCAATGGGGAGGTTCACAATGTGGGAGGTCATGAAGCCAATGCGAACGGTTTCCTGATGTGTGTTTGGTTGCTATTGCCCCTTTATCTACACGCCCACTTACC	TGAAGCCAATGCGAACGGTTTCCTGATGTGTGTTTGGTTG	CAACCAAACACACATCAGGAAACC	15	5
128	WISH_128	TATGAGGAGAGTAGGAGGCAATGGGGAGGTTCACAATGTGGGAGGTCATTTAACCCCTCGTGCTCGTATGACTGGCGATTGTGATGTACTATTGCCCCTTTATCTACACGCCCACTTACC	TTTAACCCCTCGTGCTCGTATGACTGGCGATTGTGATGTA	TACATCACAATCGCCAGTCATACG	17	9
129	WISH_129	TATGAGGAGAGTAGGAGGCAATGGGGAGGTTCACAATGTGGGAGGTCAGTAGGCGATCTTGTGTCGTATCACTTGCTCTCATTCTGCTCTATTGCCCCTTTATCTACACGCCCACTTACC	GTAGGCGATCTTGTGTCGTATCACTTGCTCTCATTCTGCT	AGCAGAATGAGAGCAAGTGATACG	16	8
130	WISH_130	TATGAGGAGAGTAGGAGGCAATGGGGAGGTTCACAATGTGGGAGGTCAGGTTACGCGATAACGTCGATTTGTGGGATGGACTACTACGCTATTGCCCCTTTATCTACACGCCCACTTACC	GGTTACGCGATAACGTCGATTTGTGGGATGGACTACTACG	CGTAGTAGTCCATCCCACAAATCG	17	8
131	WISH_131	TATGAGGAGAGTAGGAGGCAATGGGGAGGTTCACAATGTGGGAGGTCACTCTCACAGTTCATCCCGTTACACTCATCCCTTACATCCGCTATTGCCCCTTTATCTACACGCCCACTTACC	CTCTCACAGTTCATCCCGTTACACTCATCCCTTACATCCG	CGGATGTAAGGGATGAGTGTAACG	16	7
132	WISH_132	TATGAGGAGAGTAGGAGGCAATGGGGAGGTTCACAATGTGGGAGGTCAATCATTTTGGCGCGTCCCATTAGACGATACACAGGGAACGCTATTGCCCCTTTATCTACACGCCCACTTACC	ATCATTTTGGCGCGTCCCATTAGACGATACACAGGGAACG	CGTTCCCTGTGTATCGTCTAATGG	16	7
133	WISH_133	TATGAGGAGAGTAGGAGGCAATGGGGAGGTTCACAATGTGGGAGGTCAGCTTTGCCACAAACACCGAAACGACCGACCATCATCTTATCTATTGCCCCTTTATCTACACGCCCACTTACC	GCTTTGCCACAAACACCGAAACGACCGACCATCATCTTAT	ATAAGATGATGGTCGGTCGTTTCG	17	8
134	WISH_134	TATGAGGAGAGTAGGAGGCAATGGGGAGGTTCACAATGTGGGAGGTCAGAGTTAGTCCCACAACCCATAGAAGTCACGGGAATACACGCTATTGCCCCTTTATCTACACGCCCACTTACC	GAGTTAGTCCCACAACCCATAGAAGTCACGGGAATACACG	CGTGTATTCCCGTGACTTCTATGG	15	9
135	WISH_135	TATGAGGAGAGTAGGAGGCAATGGGGAGGTTCACAATGTGGGAGGTCACACAGACATAACCGTGCGATTCACATAGACCGTTTCCGATCTATTGCCCCTTTATCTACACGCCCACTTACC	CACAGACATAACCGTGCGATTCACATAGACCGTTTCCGAT	ATCGGAAACGGTCTATGTGAATCG	16	8
136	WISH_136	TATGAGGAGAGTAGGAGGCAATGGGGAGGTTCACAATGTGGGAGGTCAATGCAATACGGCGTCTGGTTTACGCATACAAGTCTCCGATCTATTGCCCCTTTATCTACACGCCCACTTACC	ATGCAATACGGCGTCTGGTTTACGCATACAAGTCTCCGAT	ATCGGAGACTTGTATGCGTAAACC	16	8
137	WISH_137	TATGAGGAGAGTAGGAGGCAATGGGGAGGTTCACAATGTGGGAGGTCACTTGTGCCTATCAGCTGCTTACCTACGATGCTACCACTTCCTATTGCCCCTTTATCTACACGCCCACTTACC	CTTGTGCCTATCAGCTGCTTACCTACGATGCTACCACTTC	GAAGTGGTAGCATCGTAGGTAAGC	16	9
138	WISH_138	TATGAGGAGAGTAGGAGGCAATGGGGAGGTTCACAATGTGGGAGGTCAGTCGCCTTTGGAAAAGGCAATCTGTTACTACTACGGGAGCCTATTGCCCCTTTATCTACACGCCCACTTACC	GTCGCCTTTGGAAAAGGCAATCTGTTACTACTACGGGAGC	GCTCCCGTAGTAGTAACAGATTGC	18	9
139	WISH_139	TATGAGGAGAGTAGGAGGCAATGGGGAGGTTCACAATGTGGGAGGTCAACTGAACAGGACGTGACCTTTCCTCTAATCGGTAACTCGCCTATTGCCCCTTTATCTACACGCCCACTTACC	ACTGAACAGGACGTGACCTTTCCTCTAATCGGTAACTCGC	GCGAGTTACCGATTAGAGGAAAGG	17	9
140	WISH_140	TATGAGGAGAGTAGGAGGCAATGGGGAGGTTCACAATGTGGGAGGTCATTCGGATCCCTCTTCTGGTTACGCATCAGAGGCTTACTACCTATTGCCCCTTTATCTACACGCCCACTTACC	TTCGGATCCCTCTTCTGGTTACGCATCAGAGGCTTACTAC	GTAGTAAGCCTCTGATGCGTAACC	16	7
141	WISH_141	TATGAGGAGAGTAGGAGGCAATGGGGAGGTTCACAATGTGGGAGGTCATCACGATCCTCGCTAACGTATCCGCTTAGGGTCTTCTTTCCTATTGCCCCTTTATCTACACGCCCACTTACC	TCACGATCCTCGCTAACGTATCCGCTTAGGGTCTTCTTTC	GAAAGAAGACCCTAAGCGGATACG	17	8
142	WISH_142	TATGAGGAGAGTAGGAGGCAATGGGGAGGTTCACAATGTGGGAGGTCACCCTTACAACAACTGGCGATTGCGAACTTACCTCATACCACTATTGCCCCTTTATCTACACGCCCACTTACC	CCCTTACAACAACTGGCGATTGCGAACTTACCTCATACCA	TGGTATGAGGTAAGTTCGCAATCG	17	9
143	WISH_143	TATGAGGAGAGTAGGAGGCAATGGGGAGGTTCACAATGTGGGAGGTCACTGCTCTGTAAATCCCCCATAATCGCAAGTCTCCGTGTAACTATTGCCCCTTTATCTACACGCCCACTTACC	CTGCTCTGTAAATCCCCCATAATCGCAAGTCTCCGTGTAA	TTACACGGAGACTTGCGATTATGG	16	8
144	WISH_144	TATGAGGAGAGTAGGAGGCAATGGGGAGGTTCACAATGTGGGAGGTCATAAACATCGGCGCCAACGTTATGGAGCAGTCGGAAATGTACTATTGCCCCTTTATCTACACGCCCACTTACC	TAAACATCGGCGCCAACGTTATGGAGCAGTCGGAAATGTA	TACATTTCCGACTGCTCCATAACG	17	8
145	WISH_145	TATGAGGAGAGTAGGAGGCAATGGGGAGGTTCACAATGTGGGAGGTCAAACGGTTATGGGCCATCGTAATGGTTTCCTCTATGCGTGACTATTGCCCCTTTATCTACACGCCCACTTACC	AACGGTTATGGGCCATCGTAATGGTTTCCTCTATGCGTGA	TCACGCATAGAGGAAACCATTACG	14	8
146	WISH_146	TATGAGGAGAGTAGGAGGCAATGGGGAGGTTCACAATGTGGGAGGTCAGGAGTCTGTACCGAATCCATAAACTACGCACATCTTCCGACTATTGCCCCTTTATCTACACGCCCACTTACC	GGAGTCTGTACCGAATCCATAAACTACGCACATCTTCCGA	TCGGAAGATGTGCGTAGTTTATGG	17	8
147	WISH_147	TATGAGGAGAGTAGGAGGCAATGGGGAGGTTCACAATGTGGGAGGTCAGACCATAACCATCGAGCGTATGTCGCCCTCAATCAAGTTACTATTGCCCCTTTATCTACACGCCCACTTACC	GACCATAACCATCGAGCGTATGTCGCCCTCAATCAAGTTA	TAACTTGATTGAGGGCGACATACG	15	8
148	WISH_148	TATGAGGAGAGTAGGAGGCAATGGGGAGGTTCACAATGTGGGAGGTCAGTGAGGATACTAGAGGCGTAACATTCCGCCTCATCAAGTACTATTGCCCCTTTATCTACACGCCCACTTACC	GTGAGGATACTAGAGGCGTAACATTCCGCCTCATCAAGTA	TACTTGATGAGGCGGAATGTTACG	16	7
149	WISH_149	TATGAGGAGAGTAGGAGGCAATGGGGAGGTTCACAATGTGGGAGGTCATGGGGGTTCAGACATACCATAACTGTCCTTGCGAACGATACTATTGCCCCTTTATCTACACGCCCACTTACC	TGGGGGTTCAGACATACCATAACTGTCCTTGCGAACGATA	TATCGTTCGCAAGGACAGTTATGG	17	8
150	WISH_150	TATGAGGAGAGTAGGAGGCAATGGGGAGGTTCACAATGTGGGAGGTCATATGATGCAAGCGCCTGCTTAGTTCCTCATCTTCCGACAGCTATTGCCCCTTTATCTACACGCCCACTTACC	TATGATGCAAGCGCCTGCTTAGTTCCTCATCTTCCGACAG	CTGTCGGAAGATGAGGAACTAAGC	15	8
151	WISH_151	TATGAGGAGAGTAGGAGGCAATGGGGAGGTTCACAATGTGGGAGGTCAGCCTAAAAGATGAGCGGGTAATGCTCTCTTTCTCGGACTGCTATTGCCCCTTTATCTACACGCCCACTTACC	GCCTAAAAGATGAGCGGGTAATGCTCTCTTTCTCGGACTG	CAGTCCGAGAAAGAGAGCATTACC	16	6
152	WISH_152	TATGAGGAGAGTAGGAGGCAATGGGGAGGTTCACAATGTGGGAGGTCAGTACGCCCAATTAGTCGCTAACAATCCGTCCTCTTCTCAGCTATTGCCCCTTTATCTACACGCCCACTTACC	GTACGCCCAATTAGTCGCTAACAATCCGTCCTCTTCTCAG	CTGAGAAGAGGACGGATTGTTAGC	16	6
153	WISH_153	TATGAGGAGAGTAGGAGGCAATGGGGAGGTTCACAATGTGGGAGGTCAATAACGGGGAATCCAGGGATTTGTTTGCTTGTGTCTGGTCCTATTGCCCCTTTATCTACACGCCCACTTACC	ATAACGGGGAATCCAGGGATTTGTTTGCTTGTGTCTGGTC	GACCAGACACAAGCAAACAAATCC	17	8
154	WISH_154	TATGAGGAGAGTAGGAGGCAATGGGGAGGTTCACAATGTGGGAGGTCAGCCAGAACGACATTAGCGATTGATGTAGGTGTCTCCAGTGCTATTGCCCCTTTATCTACACGCCCACTTACC	GCCAGAACGACATTAGCGATTGATGTAGGTGTCTCCAGTG	CACTGGAGACACCTACATCAATCG	15	8
155	WISH_155	TATGAGGAGAGTAGGAGGCAATGGGGAGGTTCACAATGTGGGAGGTCAGCTAAGGGTCTGGTTTCCTATCTACTTTCACGCTCGCAATCTATTGCCCCTTTATCTACACGCCCACTTACC	GCTAAGGGTCTGGTTTCCTATCTACTTTCACGCTCGCAAT	ATTGCGAGCGTGAAAGTAGATAGG	16	8
156	WISH_156	TATGAGGAGAGTAGGAGGCAATGGGGAGGTTCACAATGTGGGAGGTCATAGCACTACGTTCGACGGTTAGATGATACGCCAGACACAGCTATTGCCCCTTTATCTACACGCCCACTTACC	TAGCACTACGTTCGACGGTTAGATGATACGCCAGACACAG	CTGTGTCTGGCGTATCATCTAACC	15	8
157	WISH_157	TATGAGGAGAGTAGGAGGCAATGGGGAGGTTCACAATGTGGGAGGTCACACGACTCGAACAAACCGTAATAGGCACTCATCTCCACACCTATTGCCCCTTTATCTACACGCCCACTTACC	CACGACTCGAACAAACCGTAATAGGCACTCATCTCCACAC	GTGTGGAGATGAGTGCCTATTACG	17	8
158	WISH_158	TATGAGGAGAGTAGGAGGCAATGGGGAGGTTCACAATGTGGGAGGTCAAATAGAGAGAGTCGGGCGATAGGTTAGTCAGATGTGTGCCCTATTGCCCCTTTATCTACACGCCCACTTACC	AATAGAGAGAGTCGGGCGATAGGTTAGTCAGATGTGTGCC	GGCACACATCTGACTAACCTATCG	16	7
159	WISH_159	TATGAGGAGAGTAGGAGGCAATGGGGAGGTTCACAATGTGGGAGGTCAGCTCGGCAGAATTTCTCGATTTACGGGTGATTGAGAGGAGCTATTGCCCCTTTATCTACACGCCCACTTACC	GCTCGGCAGAATTTCTCGATTTACGGGTGATTGAGAGGAG	CTCCTCTCAATCACCCGTAAATCG	15	7
160	WISH_160	TATGAGGAGAGTAGGAGGCAATGGGGAGGTTCACAATGTGGGAGGTCATACCACGCGGGATTATGCTTTACTCTATCTCGTCCTTGCCCTATTGCCCCTTTATCTACACGCCCACTTACC	TACCACGCGGGATTATGCTTTACTCTATCTCGTCCTTGCC	GGCAAGGACGAGATAGAGTAAAGC	16	7
161	WISH_161	TATGAGGAGAGTAGGAGGCAATGGGGAGGTTCACAATGTGGGAGGTCAATCCGGTATGAGCTGAGGTAAAGCATCTGGTAGTGACGAGCTATTGCCCCTTTATCTACACGCCCACTTACC	ATCCGGTATGAGCTGAGGTAAAGCATCTGGTAGTGACGAG	CTCGTCACTACCAGATGCTTTACC	15	7
162	WISH_162	TATGAGGAGAGTAGGAGGCAATGGGGAGGTTCACAATGTGGGAGGTCACAACGTCCATTGATGCGGTAAAGACTCGTGTAGATGGCAGCTATTGCCCCTTTATCTACACGCCCACTTACC	CAACGTCCATTGATGCGGTAAAGACTCGTGTAGATGGCAG	CTGCCATCTACACGAGTCTTTACC	17	7
163	WISH_163	TATGAGGAGAGTAGGAGGCAATGGGGAGGTTCACAATGTGGGAGGTCATTGCAGTCTGGGACTACGATTCAAGCAGACCCACTACTACCTATTGCCCCTTTATCTACACGCCCACTTACC	TTGCAGTCTGGGACTACGATTCAAGCAGACCCACTACTAC	GTAGTAGTGGGTCTGCTTGAATCG	16	7
164	WISH_164	TATGAGGAGAGTAGGAGGCAATGGGGAGGTTCACAATGTGGGAGGTCATATCAGCATGCTGGTCGGTAAGTCTATGGCTCTGTTCACGCTATTGCCCCTTTATCTACACGCCCACTTACC	TATCAGCATGCTGGTCGGTAAGTCTATGGCTCTGTTCACG	CGTGAACAGAGCCATAGACTTACC	16	9
165	WISH_165	TATGAGGAGAGTAGGAGGCAATGGGGAGGTTCACAATGTGGGAGGTCACCATGCGTATTGTCACGGAATAGCGTCACACAAGTAGAGGCTATTGCCCCTTTATCTACACGCCCACTTACC	CCATGCGTATTGTCACGGAATAGCGTCACACAAGTAGAGG	CCTCTACTTGTGTGACGCTATTCC	15	7
166	WISH_166	TATGAGGAGAGTAGGAGGCAATGGGGAGGTTCACAATGTGGGAGGTCACGAAGACCAGAAGTACCGTAAGAATGTAGGCTCAGTGTCCCTATTGCCCCTTTATCTACACGCCCACTTACC	CGAAGACCAGAAGTACCGTAAGAATGTAGGCTCAGTGTCC	GGACACTGAGCCTACATTCTTACG	17	8
167	WISH_167	TATGAGGAGAGTAGGAGGCAATGGGGAGGTTCACAATGTGGGAGGTCACCCCTCTATCTGTGATCCAATAAGGCTCAAATGCGGAATGCTATTGCCCCTTTATCTACACGCCCACTTACC	CCCCTCTATCTGTGATCCAATAAGGCTCAAATGCGGAATG	CATTCCGCATTTGAGCCTTATTGG	16	9
168	WISH_168	TATGAGGAGAGTAGGAGGCAATGGGGAGGTTCACAATGTGGGAGGTCATCGATCTCCGTGTAGTGGTTTATTCGCATCGCCTGTAGTACTATTGCCCCTTTATCTACACGCCCACTTACC	TCGATCTCCGTGTAGTGGTTTATTCGCATCGCCTGTAGTA	TACTACAGGCGATGCGAATAAACC	15	8
169	WISH_169	TATGAGGAGAGTAGGAGGCAATGGGGAGGTTCACAATGTGGGAGGTCAATGTTGCGGGTTGCTTGGATAACTAATACGCTTGTCGCCACTATTGCCCCTTTATCTACACGCCCACTTACC	ATGTTGCGGGTTGCTTGGATAACTAATACGCTTGTCGCCA	TGGCGACAAGCGTATTAGTTATCC	16	8
170	WISH_170	TATGAGGAGAGTAGGAGGCAATGGGGAGGTTCACAATGTGGGAGGTCACAGCGATATTCTCTCCGCTTTACGGGACTATTTACTCGGGCTATTGCCCCTTTATCTACACGCCCACTTACC	CAGCGATATTCTCTCCGCTTTACGGGACTATTTACTCGGG	CCCGAGTAAATAGTCCCGTAAAGC	17	9
171	WISH_171	TATGAGGAGAGTAGGAGGCAATGGGGAGGTTCACAATGTGGGAGGTCAGATGCTTTGGGTCCTTGCTAATCACCGAGAGTCAATCCTGCTATTGCCCCTTTATCTACACGCCCACTTACC	GATGCTTTGGGTCCTTGCTAATCACCGAGAGTCAATCCTG	CAGGATTGACTCTCGGTGATTAGC	16	10
172	WISH_172	TATGAGGAGAGTAGGAGGCAATGGGGAGGTTCACAATGTGGGAGGTCATGAGTCGCATTATCGGCCATAGAGAAAGCGTAGAAGCAGGCTATTGCCCCTTTATCTACACGCCCACTTACC	TGAGTCGCATTATCGGCCATAGAGAAAGCGTAGAAGCAGG	CCTGCTTCTACGCTTTCTCTATGG	16	6
173	WISH_173	TATGAGGAGAGTAGGAGGCAATGGGGAGGTTCACAATGTGGGAGGTCATAGTTCCGCTCTACGACGATTGTCCTATGCCACTTCTCTCCTATTGCCCCTTTATCTACACGCCCACTTACC	TAGTTCCGCTCTACGACGATTGTCCTATGCCACTTCTCTC	GAGAGAAGTGGCATAGGACAATCG	16	7
174	WISH_174	TATGAGGAGAGTAGGAGGCAATGGGGAGGTTCACAATGTGGGAGGTCAGCGAGAAGTGAGATCACCAAACCATCTATCAGCGACTCTCCTATTGCCCCTTTATCTACACGCCCACTTACC	GCGAGAAGTGAGATCACCAAACCATCTATCAGCGACTCTC	GAGAGTCGCTGATAGATGGTTTGG	16	8
175	WISH_175	TATGAGGAGAGTAGGAGGCAATGGGGAGGTTCACAATGTGGGAGGTCATCCCACAGGTCTTGTTGCTATTGTCAGGTCATCTCTTCCGCTATTGCCCCTTTATCTACACGCCCACTTACC	TCCCACAGGTCTTGTTGCTATTGTCAGGTCATCTCTTCCG	CGGAAGAGATGACCTGACAATAGC	16	8
176	WISH_176	TATGAGGAGAGTAGGAGGCAATGGGGAGGTTCACAATGTGGGAGGTCAGGCTCTACGGTAAAGTCGTATGATGTATTTGAGGTCGGCACTATTGCCCCTTTATCTACACGCCCACTTACC	GGCTCTACGGTAAAGTCGTATGATGTATTTGAGGTCGGCA	TGCCGACCTCAAATACATCATACG	16	9
177	WISH_177	TATGAGGAGAGTAGGAGGCAATGGGGAGGTTCACAATGTGGGAGGTCATCTCATGCGATGTGCTCGTTAGACCATCGGCACATCATTACTATTGCCCCTTTATCTACACGCCCACTTACC	TCTCATGCGATGTGCTCGTTAGACCATCGGCACATCATTA	TAATGATGTGCCGATGGTCTAACG	17	8
178	WISH_178	TATGAGGAGAGTAGGAGGCAATGGGGAGGTTCACAATGTGGGAGGTCATCTACAAAGGCACCACGGTTAGTGTGTTGTTTGATTGGGCCTATTGCCCCTTTATCTACACGCCCACTTACC	TCTACAAAGGCACCACGGTTAGTGTGTTGTTTGATTGGGC	GCCCAATCAAACAACACACTAACC	16	8
179	WISH_179	TATGAGGAGAGTAGGAGGCAATGGGGAGGTTCACAATGTGGGAGGTCAGTTCGGCTTACACATCCGATTTATGCGTGAGGGTGTATGACTATTGCCCCTTTATCTACACGCCCACTTACC	GTTCGGCTTACACATCCGATTTATGCGTGAGGGTGTATGA	TCATACACCCTCACGCATAAATCG	15	7
180	WISH_180	TATGAGGAGAGTAGGAGGCAATGGGGAGGTTCACAATGTGGGAGGTCATCACTCGCATACACCACCAATAGGTCGTTCGGTCAGTAAGCTATTGCCCCTTTATCTACACGCCCACTTACC	TCACTCGCATACACCACCAATAGGTCGTTCGGTCAGTAAG	CTTACTGACCGAACGACCTATTGG	16	7
181	WISH_181	TATGAGGAGAGTAGGAGGCAATGGGGAGGTTCACAATGTGGGAGGTCATAGCGTCTAACGCTCTCGTTACTTAGGATTCGGGACACAGCTATTGCCCCTTTATCTACACGCCCACTTACC	TAGCGTCTAACGCTCTCGTTACTTAGGATTCGGGACACAG	CTGTGTCCCGAATCCTAAGTAACG	15	8
182	WISH_182	TATGAGGAGAGTAGGAGGCAATGGGGAGGTTCACAATGTGGGAGGTCAGCGATTCAGATAGGCTGGTAACACAGACACATAGTAGGCGCTATTGCCCCTTTATCTACACGCCCACTTACC	GCGATTCAGATAGGCTGGTAACACAGACACATAGTAGGCG	CGCCTACTATGTGTCTGTGTTACC	14	8
183	WISH_183	TATGAGGAGAGTAGGAGGCAATGGGGAGGTTCACAATGTGGGAGGTCAGAAGCGGGTTGTAACTCCTAAACACTTCATACTCGTCCCGCTATTGCCCCTTTATCTACACGCCCACTTACC	GAAGCGGGTTGTAACTCCTAAACACTTCATACTCGTCCCG	CGGGACGAGTATGAAGTGTTTAGG	17	8
184	WISH_184	TATGAGGAGAGTAGGAGGCAATGGGGAGGTTCACAATGTGGGAGGTCAGACATATCATGCCTCCCCTTATTTCGGTCACTGGTATCGGCTATTGCCCCTTTATCTACACGCCCACTTACC	GACATATCATGCCTCCCCTTATTTCGGTCACTGGTATCGG	CCGATACCAGTGACCGAAATAAGG	17	8
185	WISH_185	TATGAGGAGAGTAGGAGGCAATGGGGAGGTTCACAATGTGGGAGGTCAAGACGTAAATGCCGACGCATAGACGGGACGAACACATAATCTATTGCCCCTTTATCTACACGCCCACTTACC	AGACGTAAATGCCGACGCATAGACGGGACGAACACATAAT	ATTATGTGTTCGTCCCGTCTATGC	16	7
186	WISH_186	TATGAGGAGAGTAGGAGGCAATGGGGAGGTTCACAATGTGGGAGGTCACTGCATATGATGGTGCCGATAGTAAACCTGATTCCCACGGCTATTGCCCCTTTATCTACACGCCCACTTACC	CTGCATATGATGGTGCCGATAGTAAACCTGATTCCCACGG	CCGTGGGAATCAGGTTTACTATCG	17	9
187	WISH_187	TATGAGGAGAGTAGGAGGCAATGGGGAGGTTCACAATGTGGGAGGTCATAGCCACCGTTGAGAACCATAGCGTTAGCCATTCGTTAGTCTATTGCCCCTTTATCTACACGCCCACTTACC	TAGCCACCGTTGAGAACCATAGCGTTAGCCATTCGTTAGT	ACTAACGAATGGCTAACGCTATGG	15	9
188	WISH_188	TATGAGGAGAGTAGGAGGCAATGGGGAGGTTCACAATGTGGGAGGTCACGGGACGTGATGTTATCGATACTACGCTGTGGTTGAATGACTATTGCCCCTTTATCTACACGCCCACTTACC	CGGGACGTGATGTTATCGATACTACGCTGTGGTTGAATGA	TCATTCAACCACAGCGTAGTATCG	15	7
189	WISH_189	TATGAGGAGAGTAGGAGGCAATGGGGAGGTTCACAATGTGGGAGGTCAGACTCGTGCATGGAATGCTTATGGCTACTACGAGAAACCCCTATTGCCCCTTTATCTACACGCCCACTTACC	GACTCGTGCATGGAATGCTTATGGCTACTACGAGAAACCC	GGGTTTCTCGTAGTAGCCATAAGC	17	9
190	WISH_190	TATGAGGAGAGTAGGAGGCAATGGGGAGGTTCACAATGTGGGAGGTCACGAGTAGGTAGCTCTACGATAGAGTGTCCAGAAGAGTTGCCTATTGCCCCTTTATCTACACGCCCACTTACC	CGAGTAGGTAGCTCTACGATAGAGTGTCCAGAAGAGTTGC	GCAACTCTTCTGGACACTCTATCG	17	8
191	WISH_191	TATGAGGAGAGTAGGAGGCAATGGGGAGGTTCACAATGTGGGAGGTCACCTACACACTTGACTGGCATACTTCCACATACGCATCTCACTATTGCCCCTTTATCTACACGCCCACTTACC	CCTACACACTTGACTGGCATACTTCCACATACGCATCTCA	TGAGATGCGTATGTGGAAGTATGC	15	6
192	WISH_192	TATGAGGAGAGTAGGAGGCAATGGGGAGGTTCACAATGTGGGAGGTCACCCCATTGGTTCATTGCGAATCAAATAAAGTGCTGCCCTGCTATTGCCCCTTTATCTACACGCCCACTTACC	CCCCATTGGTTCATTGCGAATCAAATAAAGTGCTGCCCTG	CAGGGCAGCACTTTATTTGATTCG	16	8
193	WISH_193	TATGAGGAGAGTAGGAGGCAATGGGGAGGTTCACAATGTGGGAGGTCATAGAGGTCACCGAACACGAATAAGCCTAACGGAGAACGAACTATTGCCCCTTTATCTACACGCCCACTTACC	TAGAGGTCACCGAACACGAATAAGCCTAACGGAGAACGAA	TTCGTTCTCCGTTAGGCTTATTCG	14	7
194	WISH_194	TATGAGGAGAGTAGGAGGCAATGGGGAGGTTCACAATGTGGGAGGTCATTGCTGGAACTCCTTCCGTAAGGTCCGTCGTGTATTGATTCTATTGCCCCTTTATCTACACGCCCACTTACC	TTGCTGGAACTCCTTCCGTAAGGTCCGTCGTGTATTGATT	AATCAATACACGACGGACCTTACG	16	8
195	WISH_195	TATGAGGAGAGTAGGAGGCAATGGGGAGGTTCACAATGTGGGAGGTCACATGAAGTGCGAGATGCGTATTCGTTCGGACACTTATGGTCTATTGCCCCTTTATCTACACGCCCACTTACC	CATGAAGTGCGAGATGCGTATTCGTTCGGACACTTATGGT	ACCATAAGTGTCCGAACGAATACG	17	8
196	WISH_196	TATGAGGAGAGTAGGAGGCAATGGGGAGGTTCACAATGTGGGAGGTCACGGCTTAAGATGACTCGCAAAGAGTGTATCGTTAGCCGTACTATTGCCCCTTTATCTACACGCCCACTTACC	CGGCTTAAGATGACTCGCAAAGAGTGTATCGTTAGCCGTA	TACGGCTAACGATACACTCTTTGC	17	9
197	WISH_197	TATGAGGAGAGTAGGAGGCAATGGGGAGGTTCACAATGTGGGAGGTCACAGGTTGCCAATTGTGCCAAACGGCTCTATGTCTATCCACCTATTGCCCCTTTATCTACACGCCCACTTACC	CAGGTTGCCAATTGTGCCAAACGGCTCTATGTCTATCCAC	GTGGATAGACATAGAGCCGTTTGG	17	7
198	WISH_198	TATGAGGAGAGTAGGAGGCAATGGGGAGGTTCACAATGTGGGAGGTCACCAGGTGGTTTTCAGTCCTATTCTCGGTGTATCAAGTGGCCTATTGCCCCTTTATCTACACGCCCACTTACC	CCAGGTGGTTTTCAGTCCTATTCTCGGTGTATCAAGTGGC	GCCACTTGATACACCGAGAATAGG	17	8
199	WISH_199	TATGAGGAGAGTAGGAGGCAATGGGGAGGTTCACAATGTGGGAGGTCACAATGGATGCTACAGCGGATTCGGTGTGTGATAGGATGACCTATTGCCCCTTTATCTACACGCCCACTTACC	CAATGGATGCTACAGCGGATTCGGTGTGTGATAGGATGAC	GTCATCCTATCACACACCGAATCC	15	8
200	WISH_200	TATGAGGAGAGTAGGAGGCAATGGGGAGGTTCACAATGTGGGAGGTCATTTCCCTCGGACCTATGGTAATGGAACGGCTATCTCACTGCTATTGCCCCTTTATCTACACGCCCACTTACC	TTTCCCTCGGACCTATGGTAATGGAACGGCTATCTCACTG	CAGTGAGATAGCCGTTCCATTACC	16	8
201	WISH_201	TATGAGGAGAGTAGGAGGCAATGGGGAGGTTCACAATGTGGGAGGTCACACGAGATCGCAATACGGATAGCCCGTCAATAGTTCTGTGCTATTGCCCCTTTATCTACACGCCCACTTACC	CACGAGATCGCAATACGGATAGCCCGTCAATAGTTCTGTG	CACAGAACTATTGACGGGCTATCC	17	9
202	WISH_202	TATGAGGAGAGTAGGAGGCAATGGGGAGGTTCACAATGTGGGAGGTCAGCAAGATAGACGGAGTGGTAATCGTGCCTCCAGAATAGTGCTATTGCCCCTTTATCTACACGCCCACTTACC	GCAAGATAGACGGAGTGGTAATCGTGCCTCCAGAATAGTG	CACTATTCTGGAGGCACGATTACC	15	8
203	WISH_203	TATGAGGAGAGTAGGAGGCAATGGGGAGGTTCACAATGTGGGAGGTCAATATTCAGTGCGCGCTCCTAATGATACGACCTGGCACTTCCTATTGCCCCTTTATCTACACGCCCACTTACC	ATATTCAGTGCGCGCTCCTAATGATACGACCTGGCACTTC	GAAGTGCCAGGTCGTATCATTAGG	17	8
204	WISH_204	TATGAGGAGAGTAGGAGGCAATGGGGAGGTTCACAATGTGGGAGGTCAAAATCGGGTTCAACGCGGATAAGTGTCGGTCATAAGGCAGCTATTGCCCCTTTATCTACACGCCCACTTACC	AAATCGGGTTCAACGCGGATAAGTGTCGGTCATAAGGCAG	CTGCCTTATGACCGACACTTATCC	17	7
205	WISH_205	TATGAGGAGAGTAGGAGGCAATGGGGAGGTTCACAATGTGGGAGGTCACTCGAGTCCAAGAAGACCTATCAGAGTGCCATTACCGTTCCTATTGCCCCTTTATCTACACGCCCACTTACC	CTCGAGTCCAAGAAGACCTATCAGAGTGCCATTACCGTTC	GAACGGTAATGGCACTCTGATAGG	17	8
206	WISH_206	TATGAGGAGAGTAGGAGGCAATGGGGAGGTTCACAATGTGGGAGGTCAACCATACATCAGGCACCGATACCAGCAGTCCATTTCTACCCTATTGCCCCTTTATCTACACGCCCACTTACC	ACCATACATCAGGCACCGATACCAGCAGTCCATTTCTACC	GGTAGAAATGGACTGCTGGTATCG	17	7
207	WISH_207	TATGAGGAGAGTAGGAGGCAATGGGGAGGTTCACAATGTGGGAGGTCATATGCTTGCCATGCCTGGATAGGAGGCGTTACACATTCTGCTATTGCCCCTTTATCTACACGCCCACTTACC	TATGCTTGCCATGCCTGGATAGGAGGCGTTACACATTCTG	CAGAATGTGTAACGCCTCCTATCC	17	9
208	WISH_208	TATGAGGAGAGTAGGAGGCAATGGGGAGGTTCACAATGTGGGAGGTCACTATGCTCCTTATCGCCGTATGACCTTCTTTCTCCGACTGCTATTGCCCCTTTATCTACACGCCCACTTACC	CTATGCTCCTTATCGCCGTATGACCTTCTTTCTCCGACTG	CAGTCGGAGAAAGAAGGTCATACG	16	6
209	WISH_209	TATGAGGAGAGTAGGAGGCAATGGGGAGGTTCACAATGTGGGAGGTCAATCAAGAACCGCTGGACGATAGATGGTAGGCGATTGTAGCCTATTGCCCCTTTATCTACACGCCCACTTACC	ATCAAGAACCGCTGGACGATAGATGGTAGGCGATTGTAGC	GCTACAATCGCCTACCATCTATCG	16	7
210	WISH_210	TATGAGGAGAGTAGGAGGCAATGGGGAGGTTCACAATGTGGGAGGTCACTTTACGCCATGCCTTCGATACTGCGTGGATAAGATAGGCCTATTGCCCCTTTATCTACACGCCCACTTACC	CTTTACGCCATGCCTTCGATACTGCGTGGATAAGATAGGC	GCCTATCTTATCCACGCAGTATCG	17	8
211	WISH_211	TATGAGGAGAGTAGGAGGCAATGGGGAGGTTCACAATGTGGGAGGTCAATTGAGGTTCGCCGTTGCTTTCTATTTGGCGGTCATTCACCTATTGCCCCTTTATCTACACGCCCACTTACC	ATTGAGGTTCGCCGTTGCTTTCTATTTGGCGGTCATTCAC	GTGAATGACCGCCAAATAGAAAGC	17	9
212	WISH_212	TATGAGGAGAGTAGGAGGCAATGGGGAGGTTCACAATGTGGGAGGTCACGCAGACGTCAATAACGCAATGAAACGAGTAATGGAAGCCCTATTGCCCCTTTATCTACACGCCCACTTACC	CGCAGACGTCAATAACGCAATGAAACGAGTAATGGAAGCC	GGCTTCCATTACTCGTTTCATTGC	16	8
213	WISH_213	TATGAGGAGAGTAGGAGGCAATGGGGAGGTTCACAATGTGGGAGGTCAACTATGGCATCGGTAGGGTATCGGGCTTAGTTTATTCGCACTATTGCCCCTTTATCTACACGCCCACTTACC	ACTATGGCATCGGTAGGGTATCGGGCTTAGTTTATTCGCA	TGCGAATAAACTAAGCCCGATACC	17	9
214	WISH_214	TATGAGGAGAGTAGGAGGCAATGGGGAGGTTCACAATGTGGGAGGTCATATATTGCGGTCCCGAGCTAACCGACGCATAATAAAGGGACTATTGCCCCTTTATCTACACGCCCACTTACC	TATATTGCGGTCCCGAGCTAACCGACGCATAATAAAGGGA	TCCCTTTATTATGCGTCGGTTAGC	16	9
215	WISH_215	TATGAGGAGAGTAGGAGGCAATGGGGAGGTTCACAATGTGGGAGGTCAGAACTGCCTTTTCGACGGATACCTGATTCTCTCGCTTTGGCTATTGCCCCTTTATCTACACGCCCACTTACC	GAACTGCCTTTTCGACGGATACCTGATTCTCTCGCTTTGG	CCAAAGCGAGAGAATCAGGTATCC	17	9
216	WISH_216	TATGAGGAGAGTAGGAGGCAATGGGGAGGTTCACAATGTGGGAGGTCATTTCCATGCCTGGTCACGTATCAGACTATTTATCGGCGGGCTATTGCCCCTTTATCTACACGCCCACTTACC	TTTCCATGCCTGGTCACGTATCAGACTATTTATCGGCGGG	CCCGCCGATAAATAGTCTGATACG	16	9
217	WISH_217	TATGAGGAGAGTAGGAGGCAATGGGGAGGTTCACAATGTGGGAGGTCAGGTGATCGTCTCACAACGTATTGAGTTAGTGGGTCGTGAGCTATTGCCCCTTTATCTACACGCCCACTTACC	GGTGATCGTCTCACAACGTATTGAGTTAGTGGGTCGTGAG	CTCACGACCCACTAACTCAATACG	16	8
218	WISH_218	TATGAGGAGAGTAGGAGGCAATGGGGAGGTTCACAATGTGGGAGGTCAGTCGATCTGTGAACAGCCATTAGTCGTCGTAGGTGTGAAGCTATTGCCCCTTTATCTACACGCCCACTTACC	GTCGATCTGTGAACAGCCATTAGTCGTCGTAGGTGTGAAG	CTTCACACCTACGACGACTAATGG	15	8
219	WISH_219	TATGAGGAGAGTAGGAGGCAATGGGGAGGTTCACAATGTGGGAGGTCAACTACGTACTCGTACCCGTTACTATTATCGCCCATCGGAGCTATTGCCCCTTTATCTACACGCCCACTTACC	ACTACGTACTCGTACCCGTTACTATTATCGCCCATCGGAG	CTCCGATGGGCGATAATAGTAACG	16	8
220	WISH_220	TATGAGGAGAGTAGGAGGCAATGGGGAGGTTCACAATGTGGGAGGTCATGCGTTCGTTTCCCTTCGTAACTGGTATCACTCTTGTCCGCTATTGCCCCTTTATCTACACGCCCACTTACC	TGCGTTCGTTTCCCTTCGTAACTGGTATCACTCTTGTCCG	CGGACAAGAGTGATACCAGTTACG	16	8
221	WISH_221	TATGAGGAGAGTAGGAGGCAATGGGGAGGTTCACAATGTGGGAGGTCATGGGGTTGGAAATGAGCGTTTGCGGATTTGGATTTCTACCCTATTGCCCCTTTATCTACACGCCCACTTACC	TGGGGTTGGAAATGAGCGTTTGCGGATTTGGATTTCTACC	GGTAGAAATCCAAATCCGCAAACG	17	8
222	WISH_222	TATGAGGAGAGTAGGAGGCAATGGGGAGGTTCACAATGTGGGAGGTCACCGTCTTTGTAGCCTAGGTATCTGTATTGCGGTGTTAGGGCTATTGCCCCTTTATCTACACGCCCACTTACC	CCGTCTTTGTAGCCTAGGTATCTGTATTGCGGTGTTAGGG	CCCTAACACCGCAATACAGATACC	17	9
223	WISH_223	TATGAGGAGAGTAGGAGGCAATGGGGAGGTTCACAATGTGGGAGGTCACGGAGCAATATTTGGGGGAAACTTGCTCACCTTAGACGAACTATTGCCCCTTTATCTACACGCCCACTTACC	CGGAGCAATATTTGGGGGAAACTTGCTCACCTTAGACGAA	TTCGTCTAAGGTGAGCAAGTTTCC	18	9
224	WISH_224	TATGAGGAGAGTAGGAGGCAATGGGGAGGTTCACAATGTGGGAGGTCATAGGGAGGCACAGATTGGATAATAACCTTCGTGGCGTCATCTATTGCCCCTTTATCTACACGCCCACTTACC	TAGGGAGGCACAGATTGGATAATAACCTTCGTGGCGTCAT	ATGACGCCACGAAGGTTATTATCC	17	8
225	WISH_225	TATGAGGAGAGTAGGAGGCAATGGGGAGGTTCACAATGTGGGAGGTCACTATTCCTCTGTTCGGGGTTAGACGACGCTTAGTGTTAGGCTATTGCCCCTTTATCTACACGCCCACTTACC	CTATTCCTCTGTTCGGGGTTAGACGACGCTTAGTGTTAGG	CCTAACACTAAGCGTCGTCTAACC	17	7
226	WISH_226	TATGAGGAGAGTAGGAGGCAATGGGGAGGTTCACAATGTGGGAGGTCAATACTCTCGCTCAGAGGCTAAGGTGATGGAAGAGAGATGCCTATTGCCCCTTTATCTACACGCCCACTTACC	ATACTCTCGCTCAGAGGCTAAGGTGATGGAAGAGAGATGC	GCATCTCTCTTCCATCACCTTAGC	16	7
227	WISH_227	TATGAGGAGAGTAGGAGGCAATGGGGAGGTTCACAATGTGGGAGGTCACAAGTGCATGCGAGTACGAAATAACACTACGAAGCGGAGACTATTGCCCCTTTATCTACACGCCCACTTACC	CAAGTGCATGCGAGTACGAAATAACACTACGAAGCGGAGA	TCTCCGCTTCGTAGTGTTATTTCG	17	8
228	WISH_228	TATGAGGAGAGTAGGAGGCAATGGGGAGGTTCACAATGTGGGAGGTCACATGGATGTCGATTGCGCATTCCGCATAACATACTCCAGACTATTGCCCCTTTATCTACACGCCCACTTACC	CATGGATGTCGATTGCGCATTCCGCATAACATACTCCAGA	TCTGGAGTATGTTATGCGGAATGC	15	7
229	WISH_229	TATGAGGAGAGTAGGAGGCAATGGGGAGGTTCACAATGTGGGAGGTCAAATCCCTCTCTGTAGGGCATACTCAATCGGCACAATAGGACTATTGCCCCTTTATCTACACGCCCACTTACC	AATCCCTCTCTGTAGGGCATACTCAATCGGCACAATAGGA	TCCTATTGTGCCGATTGAGTATGC	17	9
230	WISH_230	TATGAGGAGAGTAGGAGGCAATGGGGAGGTTCACAATGTGGGAGGTCAGTAGCGAACCATTGGAGCATACGCTCAGGTCATAATCCAACTATTGCCCCTTTATCTACACGCCCACTTACC	GTAGCGAACCATTGGAGCATACGCTCAGGTCATAATCCAA	TTGGATTATGACCTGAGCGTATGC	16	6
231	WISH_231	TATGAGGAGAGTAGGAGGCAATGGGGAGGTTCACAATGTGGGAGGTCAGGATCATGCATGGTTCGCATTCACCTACAGCCTACATACCCTATTGCCCCTTTATCTACACGCCCACTTACC	GGATCATGCATGGTTCGCATTCACCTACAGCCTACATACC	GGTATGTAGGCTGTAGGTGAATGC	14	7
232	WISH_232	TATGAGGAGAGTAGGAGGCAATGGGGAGGTTCACAATGTGGGAGGTCAGAACAATTCCCCCAGTCCTAATCGTCCTCAAATACAGCCCCTATTGCCCCTTTATCTACACGCCCACTTACC	GAACAATTCCCCCAGTCCTAATCGTCCTCAAATACAGCCC	GGGCTGTATTTGAGGACGATTAGG	16	8
233	WISH_233	TATGAGGAGAGTAGGAGGCAATGGGGAGGTTCACAATGTGGGAGGTCACCAAAGGTGCGGATTTGGAAACGGATAGATGGAAAGCGATCTATTGCCCCTTTATCTACACGCCCACTTACC	CCAAAGGTGCGGATTTGGAAACGGATAGATGGAAAGCGAT	ATCGCTTTCCATCTATCCGTTTCC	15	6
234	WISH_234	TATGAGGAGAGTAGGAGGCAATGGGGAGGTTCACAATGTGGGAGGTCATTGGACGGAGGTATTGCCTAACGGAGTGGGAATAATCTGCCTATTGCCCCTTTATCTACACGCCCACTTACC	TTGGACGGAGGTATTGCCTAACGGAGTGGGAATAATCTGC	GCAGATTATTCCCACTCCGTTAGG	16	9
235	WISH_235	TATGAGGAGAGTAGGAGGCAATGGGGAGGTTCACAATGTGGGAGGTCAGGTCCTTGTTAGGAGACCTATGATTCGTGGGAGTAAAGCCCTATTGCCCCTTTATCTACACGCCCACTTACC	GGTCCTTGTTAGGAGACCTATGATTCGTGGGAGTAAAGCC	GGCTTTACTCCCACGAATCATAGG	18	9
236	WISH_236	TATGAGGAGAGTAGGAGGCAATGGGGAGGTTCACAATGTGGGAGGTCATAGCCTCGAGAAGAGACCATTACGGTCTATCTCTTTGCCCCTATTGCCCCTTTATCTACACGCCCACTTACC	TAGCCTCGAGAAGAGACCATTACGGTCTATCTCTTTGCCC	GGGCAAAGAGATAGACCGTAATGG	16	7
237	WISH_237	TATGAGGAGAGTAGGAGGCAATGGGGAGGTTCACAATGTGGGAGGTCAGGCACAGAAGTTCAGAGGAATCTGACGAAAGTGAGGTGTTCTATTGCCCCTTTATCTACACGCCCACTTACC	GGCACAGAAGTTCAGAGGAATCTGACGAAAGTGAGGTGTT	AACACCTCACTTTCGTCAGATTCC	17	8
238	WISH_238	TATGAGGAGAGTAGGAGGCAATGGGGAGGTTCACAATGTGGGAGGTCAGGGGACATCAGAAAAGCCATTAGGACGAGGGTTTGATAGCCTATTGCCCCTTTATCTACACGCCCACTTACC	GGGGACATCAGAAAAGCCATTAGGACGAGGGTTTGATAGC	GCTATCAAACCCTCGTCCTAATGG	15	7
239	WISH_239	TATGAGGAGAGTAGGAGGCAATGGGGAGGTTCACAATGTGGGAGGTCAATTCGATCTGGAGACCGGTTAGAGGTTGGAGTGTTCAGTGCTATTGCCCCTTTATCTACACGCCCACTTACC	ATTCGATCTGGAGACCGGTTAGAGGTTGGAGTGTTCAGTG	CACTGAACACTCCAACCTCTAACC	16	8
240	WISH_240	TATGAGGAGAGTAGGAGGCAATGGGGAGGTTCACAATGTGGGAGGTCATTTCGTCGCTTGAGCACCATTCACCGATAACTAAGAGCCCCTATTGCCCCTTTATCTACACGCCCACTTACC	TTTCGTCGCTTGAGCACCATTCACCGATAACTAAGAGCCC	GGGCTCTTAGTTATCGGTGAATGG	16	8
241	WISH_241	TATGAGGAGAGTAGGAGGCAATGGGGAGGTTCACAATGTGGGAGGTCATTACGGGTCCCTTTTGCCATAACCCTTGCGAGAATCCTACCTATTGCCCCTTTATCTACACGCCCACTTACC	TTACGGGTCCCTTTTGCCATAACCCTTGCGAGAATCCTAC	GTAGGATTCTCGCAAGGGTTATGG	16	9
242	WISH_242	TATGAGGAGAGTAGGAGGCAATGGGGAGGTTCACAATGTGGGAGGTCAGCTGATTTCTTTCCGGCCTAACTGCCGTCTATTCCCATTCCTATTGCCCCTTTATCTACACGCCCACTTACC	GCTGATTTCTTTCCGGCCTAACTGCCGTCTATTCCCATTC	GAATGGGAATAGACGGCAGTTAGG	18	8
243	WISH_243	TATGAGGAGAGTAGGAGGCAATGGGGAGGTTCACAATGTGGGAGGTCACGTACAGAGATGCTAGCCAATCACTAACCTCTAATCGCCCCTATTGCCCCTTTATCTACACGCCCACTTACC	CGTACAGAGATGCTAGCCAATCACTAACCTCTAATCGCCC	GGGCGATTAGAGGTTAGTGATTGG	14	8
244	WISH_244	TATGAGGAGAGTAGGAGGCAATGGGGAGGTTCACAATGTGGGAGGTCAAGTAGCTGGAACCCAAGCAAATAGGTTCTCCATAGGTCGGCTATTGCCCCTTTATCTACACGCCCACTTACC	AGTAGCTGGAACCCAAGCAAATAGGTTCTCCATAGGTCGG	CCGACCTATGGAGAACCTATTTGC	16	7
245	WISH_245	TATGAGGAGAGTAGGAGGCAATGGGGAGGTTCACAATGTGGGAGGTCAATTGATCGTGAGGTCCGGTAAGTTCGGAGCCCAGATAATGCTATTGCCCCTTTATCTACACGCCCACTTACC	ATTGATCGTGAGGTCCGGTAAGTTCGGAGCCCAGATAATG	CATTATCTGGGCTCCGAACTTACC	16	8
246	WISH_246	TATGAGGAGAGTAGGAGGCAATGGGGAGGTTCACAATGTGGGAGGTCACTCACTTTCCTACCCTGGATTAGGTTGGCTCACGATTAGGCTATTGCCCCTTTATCTACACGCCCACTTACC	CTCACTTTCCTACCCTGGATTAGGTTGGCTCACGATTAGG	CCTAATCGTGAGCCAACCTAATCC	17	8
247	WISH_247	TATGAGGAGAGTAGGAGGCAATGGGGAGGTTCACAATGTGGGAGGTCATCTCACCAAAACCACCGCAAACTTCCTATCCCTGTATCGGCTATTGCCCCTTTATCTACACGCCCACTTACC	TCTCACCAAAACCACCGCAAACTTCCTATCCCTGTATCGG	CCGATACAGGGATAGGAAGTTTGC	15	8
248	WISH_248	TATGAGGAGAGTAGGAGGCAATGGGGAGGTTCACAATGTGGGAGGTCACACTCGGACAAGACAAGCATTTCAACCTACTATCCTCGGGCTATTGCCCCTTTATCTACACGCCCACTTACC	CACTCGGACAAGACAAGCATTTCAACCTACTATCCTCGGG	CCCGAGGATAGTAGGTTGAAATGC	16	8
249	WISH_249	TATGAGGAGAGTAGGAGGCAATGGGGAGGTTCACAATGTGGGAGGTCAGCGGTGAGCTATAAAGCGAAACGACTCTCTATGGACTGTGCTATTGCCCCTTTATCTACACGCCCACTTACC	GCGGTGAGCTATAAAGCGAAACGACTCTCTATGGACTGTG	CACAGTCCATAGAGAGTCGTTTCG	17	7
250	WISH_250	TATGAGGAGAGTAGGAGGCAATGGGGAGGTTCACAATGTGGGAGGTCAGCTGAAAAGCCTCAAGGCATTCAAACATCACTACTTCCGCCTATTGCCCCTTTATCTACACGCCCACTTACC	GCTGAAAAGCCTCAAGGCATTCAAACATCACTACTTCCGC	GCGGAAGTAGTGATGTTTGAATGC	15	7
251	WISH_251	TATGAGGAGAGTAGGAGGCAATGGGGAGGTTCACAATGTGGGAGGTCAAGACAATCAGCCAGCTGGAATGCGACAACTCTTACAATGCCTATTGCCCCTTTATCTACACGCCCACTTACC	AGACAATCAGCCAGCTGGAATGCGACAACTCTTACAATGC	GCATTGTAAGAGTTGTCGCATTCC	16	9
252	WISH_252	TATGAGGAGAGTAGGAGGCAATGGGGAGGTTCACAATGTGGGAGGTCACCTCACTCTGAAAGTGGCTTTCCTTCATCGCACACATAACCTATTGCCCCTTTATCTACACGCCCACTTACC	CCTCACTCTGAAAGTGGCTTTCCTTCATCGCACACATAAC	GTTATGTGTGCGATGAAGGAAAGC	16	7
253	WISH_253	TATGAGGAGAGTAGGAGGCAATGGGGAGGTTCACAATGTGGGAGGTCACATAGATCTACCGGAGGCAAAGTTAGTCCCAGGTTACGAACTATTGCCCCTTTATCTACACGCCCACTTACC	CATAGATCTACCGGAGGCAAAGTTAGTCCCAGGTTACGAA	TTCGTAACCTGGGACTAACTTTGC	17	8
254	WISH_254	TATGAGGAGAGTAGGAGGCAATGGGGAGGTTCACAATGTGGGAGGTCAGTGTGATGCAGGAGTACCTATGGCTGTTATCGCTCAATGTCTATTGCCCCTTTATCTACACGCCCACTTACC	GTGTGATGCAGGAGTACCTATGGCTGTTATCGCTCAATGT	ACATTGAGCGATAACAGCCATAGG	16	8
255	WISH_255	TATGAGGAGAGTAGGAGGCAATGGGGAGGTTCACAATGTGGGAGGTCAAAATCCGGCGCACTATCGATAGCATTGACATAAGCCCACTCTATTGCCCCTTTATCTACACGCCCACTTACC	AAATCCGGCGCACTATCGATAGCATTGACATAAGCCCACT	AGTGGGCTTATGTCAATGCTATCG	17	9
256	WISH_256	TATGAGGAGAGTAGGAGGCAATGGGGAGGTTCACAATGTGGGAGGTCAAGCGCTGTCAGACAATGGATACGGCTACGAGGTTACTACTCTATTGCCCCTTTATCTACACGCCCACTTACC	AGCGCTGTCAGACAATGGATACGGCTACGAGGTTACTACT	AGTAGTAACCTCGTAGCCGTATCC	17	7
257	WISH_257	TATGAGGAGAGTAGGAGGCAATGGGGAGGTTCACAATGTGGGAGGTCACTTGGGATAACGATGCGCTATGGCTCTTGGTCAGTTATCCCTATTGCCCCTTTATCTACACGCCCACTTACC	CTTGGGATAACGATGCGCTATGGCTCTTGGTCAGTTATCC	GGATAACTGACCAAGAGCCATAGC	16	9
258	WISH_258	TATGAGGAGAGTAGGAGGCAATGGGGAGGTTCACAATGTGGGAGGTCATGGTTCCACGTCATGAGGATAAGCCAGGATGAACAGTAGCCTATTGCCCCTTTATCTACACGCCCACTTACC	TGGTTCCACGTCATGAGGATAAGCCAGGATGAACAGTAGC	GCTACTGTTCATCCTGGCTTATCC	16	7
259	WISH_259	TATGAGGAGAGTAGGAGGCAATGGGGAGGTTCACAATGTGGGAGGTCATGAAATGCGTGTCACGGGAAACATTATCAACAACGAGCGGCTATTGCCCCTTTATCTACACGCCCACTTACC	TGAAATGCGTGTCACGGGAAACATTATCAACAACGAGCGG	CCGCTCGTTGTTGATAATGTTTCC	17	8
260	WISH_260	TATGAGGAGAGTAGGAGGCAATGGGGAGGTTCACAATGTGGGAGGTCAATCAGCCGTAAGTCACCGTTTAGGGTTTGATGGTGACAGACTATTGCCCCTTTATCTACACGCCCACTTACC	ATCAGCCGTAAGTCACCGTTTAGGGTTTGATGGTGACAGA	TCTGTCACCATCAAACCCTAAACG	16	7
261	WISH_261	TATGAGGAGAGTAGGAGGCAATGGGGAGGTTCACAATGTGGGAGGTCATAAGTTGTCCGGAGACCCATAGTCACACGGTCCAAAGAAACTATTGCCCCTTTATCTACACGCCCACTTACC	TAAGTTGTCCGGAGACCCATAGTCACACGGTCCAAAGAAA	TTTCTTTGGACCGTGTGACTATGG	17	8
262	WISH_262	TATGAGGAGAGTAGGAGGCAATGGGGAGGTTCACAATGTGGGAGGTCAGAGGTCCACATGAGAAGGTTTGACACATTACGAGGGACTTCTATTGCCCCTTTATCTACACGCCCACTTACC	GAGGTCCACATGAGAAGGTTTGACACATTACGAGGGACTT	AAGTCCCTCGTAATGTGTCAAACC	17	7
263	WISH_263	TATGAGGAGAGTAGGAGGCAATGGGGAGGTTCACAATGTGGGAGGTCATTGCCTAGACATCGTGCCTAATCACATCCACTCAGCATCCCTATTGCCCCTTTATCTACACGCCCACTTACC	TTGCCTAGACATCGTGCCTAATCACATCCACTCAGCATCC	GGATGCTGAGTGGATGTGATTAGG	15	8
264	WISH_264	TATGAGGAGAGTAGGAGGCAATGGGGAGGTTCACAATGTGGGAGGTCAAAGCCGTCAGACTCATGCAATCCTCTACATCCCACATCAGCTATTGCCCCTTTATCTACACGCCCACTTACC	AAGCCGTCAGACTCATGCAATCCTCTACATCCCACATCAG	CTGATGTGGGATGTAGAGGATTGC	16	8
265	WISH_265	TATGAGGAGAGTAGGAGGCAATGGGGAGGTTCACAATGTGGGAGGTCAACAACCTTACCGTACCCGAAAGCACATCTACGACGACTAACTATTGCCCCTTTATCTACACGCCCACTTACC	ACAACCTTACCGTACCCGAAAGCACATCTACGACGACTAA	TTAGTCGTCGTAGATGTGCTTTCG	15	8
266	WISH_266	TATGAGGAGAGTAGGAGGCAATGGGGAGGTTCACAATGTGGGAGGTCATTGATGGGCTAGGACAGCATACCCGAACACAAACATTACGCTATTGCCCCTTTATCTACACGCCCACTTACC	TTGATGGGCTAGGACAGCATACCCGAACACAAACATTACG	CGTAATGTTTGTGTTCGGGTATGC	17	8
267	WISH_267	TATGAGGAGAGTAGGAGGCAATGGGGAGGTTCACAATGTGGGAGGTCAGTTGAGAATCAGTGCGGCATTTCACATAGACAGTTCGCACCTATTGCCCCTTTATCTACACGCCCACTTACC	GTTGAGAATCAGTGCGGCATTTCACATAGACAGTTCGCAC	GTGCGAACTGTCTATGTGAAATGC	16	8
268	WISH_268	TATGAGGAGAGTAGGAGGCAATGGGGAGGTTCACAATGTGGGAGGTCAATGCTCTTCTCCAGGACCTATTATTCCCTTTCACGCCTCCCTATTGCCCCTTTATCTACACGCCCACTTACC	ATGCTCTTCTCCAGGACCTATTATTCCCTTTCACGCCTCC	GGAGGCGTGAAAGGGAATAATAGG	14	8
269	WISH_269	TATGAGGAGAGTAGGAGGCAATGGGGAGGTTCACAATGTGGGAGGTCACATTTCGAGGAGTTCGCGTATTTCCCTCTATGCCCTTTCCCTATTGCCCCTTTATCTACACGCCCACTTACC	CATTTCGAGGAGTTCGCGTATTTCCCTCTATGCCCTTTCC	GGAAAGGGCATAGAGGGAAATACG	16	7
270	WISH_270	TATGAGGAGAGTAGGAGGCAATGGGGAGGTTCACAATGTGGGAGGTCAGCGCTGAACCATAAAGCCATTGTGTGTAAGGGTTTCGGTACTATTGCCCCTTTATCTACACGCCCACTTACC	GCGCTGAACCATAAAGCCATTGTGTGTAAGGGTTTCGGTA	TACCGAAACCCTTACACACAATGG	15	9
271	WISH_271	TATGAGGAGAGTAGGAGGCAATGGGGAGGTTCACAATGTGGGAGGTCAGTCAAAGTCTTCCCCACGTATCGCTCCGCTATCTAAACTCCTATTGCCCCTTTATCTACACGCCCACTTACC	GTCAAAGTCTTCCCCACGTATCGCTCCGCTATCTAAACTC	GAGTTTAGATAGCGGAGCGATACG	18	9
272	WISH_272	TATGAGGAGAGTAGGAGGCAATGGGGAGGTTCACAATGTGGGAGGTCATTCCGGACTTATCGGTCGATTCATTCTGTGGTGTAAACGCCTATTGCCCCTTTATCTACACGCCCACTTACC	TTCCGGACTTATCGGTCGATTCATTCTGTGGTGTAAACGC	GCGTTTACACCACAGAATGAATCG	17	8
273	WISH_273	TATGAGGAGAGTAGGAGGCAATGGGGAGGTTCACAATGTGGGAGGTCACGTCGAATAGAGCTAGGCAAACCGTCAATGTGTATCTTCGCTATTGCCCCTTTATCTACACGCCCACTTACC	CGTCGAATAGAGCTAGGCAAACCGTCAATGTGTATCTTCG	CGAAGATACACATTGACGGTTTGC	17	8
274	WISH_274	TATGAGGAGAGTAGGAGGCAATGGGGAGGTTCACAATGTGGGAGGTCAAGCATTGGAGACCGAAGGTAAGCCCAGGAATAAGAGATGCCTATTGCCCCTTTATCTACACGCCCACTTACC	AGCATTGGAGACCGAAGGTAAGCCCAGGAATAAGAGATGC	GCATCTCTTATTCCTGGGCTTACC	16	7
275	WISH_275	TATGAGGAGAGTAGGAGGCAATGGGGAGGTTCACAATGTGGGAGGTCAACCACTTGCATCTGCTCCAATGAACCGAACAAAGGGAGTACTATTGCCCCTTTATCTACACGCCCACTTACC	ACCACTTGCATCTGCTCCAATGAACCGAACAAAGGGAGTA	TACTCCCTTTGTTCGGTTCATTGG	17	8
276	WISH_276	TATGAGGAGAGTAGGAGGCAATGGGGAGGTTCACAATGTGGGAGGTCAGGGTCTTGAACCGTATGCTATGTCTCGTATCTCCCTCAGTCTATTGCCCCTTTATCTACACGCCCACTTACC	GGGTCTTGAACCGTATGCTATGTCTCGTATCTCCCTCAGT	ACTGAGGGAGATACGAGACATAGC	16	8
277	WISH_277	TATGAGGAGAGTAGGAGGCAATGGGGAGGTTCACAATGTGGGAGGTCATTGTAGCAAGAAGGGCGCAATGGTAAAGACGCTAACGAACCTATTGCCCCTTTATCTACACGCCCACTTACC	TTGTAGCAAGAAGGGCGCAATGGTAAAGACGCTAACGAAC	GTTCGTTAGCGTCTTTACCATTGC	17	8
278	WISH_278	TATGAGGAGAGTAGGAGGCAATGGGGAGGTTCACAATGTGGGAGGTCAGCAGGACTAGTAGATCGCTTACACCCTCAAATCCTCAACACTATTGCCCCTTTATCTACACGCCCACTTACC	GCAGGACTAGTAGATCGCTTACACCCTCAAATCCTCAACA	TGTTGAGGATTTGAGGGTGTAAGC	17	8
279	WISH_279	TATGAGGAGAGTAGGAGGCAATGGGGAGGTTCACAATGTGGGAGGTCAGCACGTCAGGTTTTGTCGAATAAACGAAACTACCAACGGCCTATTGCCCCTTTATCTACACGCCCACTTACC	GCACGTCAGGTTTTGTCGAATAAACGAAACTACCAACGGC	GCCGTTGGTAGTTTCGTTTATTCG	15	7
280	WISH_280	TATGAGGAGAGTAGGAGGCAATGGGGAGGTTCACAATGTGGGAGGTCATGGCTTTGGAACCCATCGTATTTCGGCGTGATGATTATGCCTATTGCCCCTTTATCTACACGCCCACTTACC	TGGCTTTGGAACCCATCGTATTTCGGCGTGATGATTATGC	GCATAATCATCACGCCGAAATACG	16	7
281	WISH_281	TATGAGGAGAGTAGGAGGCAATGGGGAGGTTCACAATGTGGGAGGTCACTGTTGTACTGTCCGTCCTTTGTGCTTGGGTCTTCATACTCTATTGCCCCTTTATCTACACGCCCACTTACC	CTGTTGTACTGTCCGTCCTTTGTGCTTGGGTCTTCATACT	AGTATGAAGACCCAAGCACAAAGG	16	7
282	WISH_282	TATGAGGAGAGTAGGAGGCAATGGGGAGGTTCACAATGTGGGAGGTCAAGTCCACGGTGGTATTCCAATCCTTACTCACAAACCTGCTCTATTGCCCCTTTATCTACACGCCCACTTACC	AGTCCACGGTGGTATTCCAATCCTTACTCACAAACCTGCT	AGCAGGTTTGTGAGTAAGGATTGG	17	8
283	WISH_283	TATGAGGAGAGTAGGAGGCAATGGGGAGGTTCACAATGTGGGAGGTCAACACTCGAACGTCGATGCTAAGAGGACTATCATCGGGACTCTATTGCCCCTTTATCTACACGCCCACTTACC	ACACTCGAACGTCGATGCTAAGAGGACTATCATCGGGACT	AGTCCCGATGATAGTCCTCTTAGC	17	8
284	WISH_284	TATGAGGAGAGTAGGAGGCAATGGGGAGGTTCACAATGTGGGAGGTCAAGGCACCGTATTCTACGCAAACTGACCTACCCAACCATAACTATTGCCCCTTTATCTACACGCCCACTTACC	AGGCACCGTATTCTACGCAAACTGACCTACCCAACCATAA	TTATGGTTGGGTAGGTCAGTTTGC	14	8
285	WISH_285	TATGAGGAGAGTAGGAGGCAATGGGGAGGTTCACAATGTGGGAGGTCAGCCCTAGTCCAAGAAAGGAATGAAGGGCTAATGCTGCTATCTATTGCCCCTTTATCTACACGCCCACTTACC	GCCCTAGTCCAAGAAAGGAATGAAGGGCTAATGCTGCTAT	ATAGCAGCATTAGCCCTTCATTCC	17	9
286	WISH_286	TATGAGGAGAGTAGGAGGCAATGGGGAGGTTCACAATGTGGGAGGTCAAGCTTGTCGATCACGAGGATAATGGGCAAGATGAGGAAGGCTATTGCCCCTTTATCTACACGCCCACTTACC	AGCTTGTCGATCACGAGGATAATGGGCAAGATGAGGAAGG	CCTTCCTCATCTTGCCCATTATCC	16	9
287	WISH_287	TATGAGGAGAGTAGGAGGCAATGGGGAGGTTCACAATGTGGGAGGTCACTGTAGATCCTGAGAGCCTTTACATTACTTGCCCACCACTCTATTGCCCCTTTATCTACACGCCCACTTACC	CTGTAGATCCTGAGAGCCTTTACATTACTTGCCCACCACT	AGTGGTGGGCAAGTAATGTAAAGG	16	8
288	WISH_288	TATGAGGAGAGTAGGAGGCAATGGGGAGGTTCACAATGTGGGAGGTCACCGCAATTCCTATTCCGGAAAGTTAGCCTGGTGGAAATGACTATTGCCCCTTTATCTACACGCCCACTTACC	CCGCAATTCCTATTCCGGAAAGTTAGCCTGGTGGAAATGA	TCATTTCCACCAGGCTAACTTTCC	16	8
289	WISH_289	TATGAGGAGAGTAGGAGGCAATGGGGAGGTTCACAATGTGGGAGGTCATTACTGAACGGAGGCTGGATACCCTGTGTCTACCATACCACTATTGCCCCTTTATCTACACGCCCACTTACC	TTACTGAACGGAGGCTGGATACCCTGTGTCTACCATACCA	TGGTATGGTAGACACAGGGTATCC	17	9
290	WISH_290	TATGAGGAGAGTAGGAGGCAATGGGGAGGTTCACAATGTGGGAGGTCAGTGACGCTAAACGTTGGCTAATACAACGGCGAAACGAATCCTATTGCCCCTTTATCTACACGCCCACTTACC	GTGACGCTAAACGTTGGCTAATACAACGGCGAAACGAATC	GATTCGTTTCGCCGTTGTATTAGC	17	7
291	WISH_291	TATGAGGAGAGTAGGAGGCAATGGGGAGGTTCACAATGTGGGAGGTCAAACCTTCGGGTAAGCACCTTACCTACCTATGGGAACGAGTCTATTGCCCCTTTATCTACACGCCCACTTACC	AACCTTCGGGTAAGCACCTTACCTACCTATGGGAACGAGT	ACTCGTTCCCATAGGTAGGTAAGG	18	8
292	WISH_292	TATGAGGAGAGTAGGAGGCAATGGGGAGGTTCACAATGTGGGAGGTCACTGCAGATAACTAGCCGCAAACTACAATCCCATCCATCCTCTATTGCCCCTTTATCTACACGCCCACTTACC	CTGCAGATAACTAGCCGCAAACTACAATCCCATCCATCCT	AGGATGGATGGGATTGTAGTTTGC	15	7
293	WISH_293	TATGAGGAGAGTAGGAGGCAATGGGGAGGTTCACAATGTGGGAGGTCAAAGGGCGCTCTGTATTGGTTATGATTGGATTGGAGGCACTCTATTGCCCCTTTATCTACACGCCCACTTACC	AAGGGCGCTCTGTATTGGTTATGATTGGATTGGAGGCACT	AGTGCCTCCAATCCAATCATAACC	17	9
294	WISH_294	TATGAGGAGAGTAGGAGGCAATGGGGAGGTTCACAATGTGGGAGGTCACAGTTAAGCCTCAGCTGGTATTTGGGTCGGTAGGAGAGTACTATTGCCCCTTTATCTACACGCCCACTTACC	CAGTTAAGCCTCAGCTGGTATTTGGGTCGGTAGGAGAGTA	TACTCTCCTACCGACCCAAATACC	17	8
295	WISH_295	TATGAGGAGAGTAGGAGGCAATGGGGAGGTTCACAATGTGGGAGGTCAACTGAACCACCGTAACCCATACCAAATCTCCATCTGCCAACTATTGCCCCTTTATCTACACGCCCACTTACC	ACTGAACCACCGTAACCCATACCAAATCTCCATCTGCCAA	TTGGCAGATGGAGATTTGGTATGG	15	8
296	WISH_296	TATGAGGAGAGTAGGAGGCAATGGGGAGGTTCACAATGTGGGAGGTCATCCCACCTCTGAAGTACCTAACCCAGATAAGAGTCGGAGTCTATTGCCCCTTTATCTACACGCCCACTTACC	TCCCACCTCTGAAGTACCTAACCCAGATAAGAGTCGGAGT	ACTCCGACTCTTATCTGGGTTAGG	16	9
297	WISH_297	TATGAGGAGAGTAGGAGGCAATGGGGAGGTTCACAATGTGGGAGGTCATGCGGGAAGTCAATGTCCTAACTCTCCTCACGGGTATCTTCTATTGCCCCTTTATCTACACGCCCACTTACC	TGCGGGAAGTCAATGTCCTAACTCTCCTCACGGGTATCTT	AAGATACCCGTGAGGAGAGTTAGG	15	8
298	WISH_298	TATGAGGAGAGTAGGAGGCAATGGGGAGGTTCACAATGTGGGAGGTCACGTTGAGCATCGTGTAGCAATCACATCCTCCTCCAATCTTCTATTGCCCCTTTATCTACACGCCCACTTACC	CGTTGAGCATCGTGTAGCAATCACATCCTCCTCCAATCTT	AAGATTGGAGGAGGATGTGATTGC	16	7
299	WISH_299	TATGAGGAGAGTAGGAGGCAATGGGGAGGTTCACAATGTGGGAGGTCAATAGATCAACTGGCGCGCTATTGGGTTATTGTGGTGCCTACTATTGCCCCTTTATCTACACGCCCACTTACC	ATAGATCAACTGGCGCGCTATTGGGTTATTGTGGTGCCTA	TAGGCACCACAATAACCCAATAGC	17	9
300	WISH_300	TATGAGGAGAGTAGGAGGCAATGGGGAGGTTCACAATGTGGGAGGTCAGCGATTATAGTGGGCTCGATTAGACACATACACGAGACGGCTATTGCCCCTTTATCTACACGCCCACTTACC	GCGATTATAGTGGGCTCGATTAGACACATACACGAGACGG	CCGTCTCGTGTATGTGTCTAATCG	14	7
301	WISH_301	TATGAGGAGAGTAGGAGGCAATGGGGAGGTTCACAATGTGGGAGGTCAAGAGATTAGCCTCGTCCGTATTCGTAGAGACACACATCCGCTATTGCCCCTTTATCTACACGCCCACTTACC	AGAGATTAGCCTCGTCCGTATTCGTAGAGACACACATCCG	CGGATGTGTGTCTCTACGAATACG	17	8
302	WISH_302	TATGAGGAGAGTAGGAGGCAATGGGGAGGTTCACAATGTGGGAGGTCAGCCAATCAGGATACCTCCATAAGCAAGCAGGATAACCACTCTATTGCCCCTTTATCTACACGCCCACTTACC	GCCAATCAGGATACCTCCATAAGCAAGCAGGATAACCACT	AGTGGTTATCCTGCTTGCTTATGG	17	8
303	WISH_303	TATGAGGAGAGTAGGAGGCAATGGGGAGGTTCACAATGTGGGAGGTCAATTGCACCCCAATCGACCTAACTGATGCTGCCTAACCAATCTATTGCCCCTTTATCTACACGCCCACTTACC	ATTGCACCCCAATCGACCTAACTGATGCTGCCTAACCAAT	ATTGGTTAGGCAGCATCAGTTAGG	14	8
304	WISH_304	TATGAGGAGAGTAGGAGGCAATGGGGAGGTTCACAATGTGGGAGGTCACGATTTACAGTCAGCGGGATAGGAGTGATTTGGGTGGAACCTATTGCCCCTTTATCTACACGCCCACTTACC	CGATTTACAGTCAGCGGGATAGGAGTGATTTGGGTGGAAC	GTTCCACCCAAATCACTCCTATCC	15	9
305	WISH_305	TATGAGGAGAGTAGGAGGCAATGGGGAGGTTCACAATGTGGGAGGTCAAACGCTATCCAAGCTCGCTATCACATTTCTGCCTAACCCACTATTGCCCCTTTATCTACACGCCCACTTACC	AACGCTATCCAAGCTCGCTATCACATTTCTGCCTAACCCA	TGGGTTAGGCAGAAATGTGATAGC	14	5
306	WISH_306	TATGAGGAGAGTAGGAGGCAATGGGGAGGTTCACAATGTGGGAGGTCACGAATGACTTTCACGGGGTTAGGGTTACATCGGCTGAAATCTATTGCCCCTTTATCTACACGCCCACTTACC	CGAATGACTTTCACGGGGTTAGGGTTACATCGGCTGAAAT	ATTTCAGCCGATGTAACCCTAACC	15	9
307	WISH_307	TATGAGGAGAGTAGGAGGCAATGGGGAGGTTCACAATGTGGGAGGTCAAGCATTGGAAGAGCAGGGATTACGATGCCAACTTACCCTTCTATTGCCCCTTTATCTACACGCCCACTTACC	AGCATTGGAAGAGCAGGGATTACGATGCCAACTTACCCTT	AAGGGTAAGTTGGCATCGTAATCC	16	7
308	WISH_308	TATGAGGAGAGTAGGAGGCAATGGGGAGGTTCACAATGTGGGAGGTCACAGGCATTCTATGCGTGGTTAGTGGGTAGCCTTGGTTATGCTATTGCCCCTTTATCTACACGCCCACTTACC	CAGGCATTCTATGCGTGGTTAGTGGGTAGCCTTGGTTATG	CATAACCAAGGCTACCCACTAACC	16	8
309	WISH_309	TATGAGGAGAGTAGGAGGCAATGGGGAGGTTCACAATGTGGGAGGTCAGTACTCACCTGACTTCCCAATCGGCAAGTAACCCTAATCACTATTGCCCCTTTATCTACACGCCCACTTACC	GTACTCACCTGACTTCCCAATCGGCAAGTAACCCTAATCA	TGATTAGGGTTACTTGCCGATTGG	14	8
310	WISH_310	TATGAGGAGAGTAGGAGGCAATGGGGAGGTTCACAATGTGGGAGGTCATCCCTGGAACGTTTACCCAAACTACAGGGTCAGAACAACACTATTGCCCCTTTATCTACACGCCCACTTACC	TCCCTGGAACGTTTACCCAAACTACAGGGTCAGAACAACA	TGTTGTTCTGACCCTGTAGTTTGG	17	8
311	WISH_311	TATGAGGAGAGTAGGAGGCAATGGGGAGGTTCACAATGTGGGAGGTCAGCGATATAAGACCTCCCGAATGGTGGTGTAATGGGTATGTCTATTGCCCCTTTATCTACACGCCCACTTACC	GCGATATAAGACCTCCCGAATGGTGGTGTAATGGGTATGT	ACATACCCATTACACCACCATTCG	17	9
312	WISH_312	TATGAGGAGAGTAGGAGGCAATGGGGAGGTTCACAATGTGGGAGGTCATCGCTGCGGTTATCTTGCAATCTTCCATCAGCCTAACTCACTATTGCCCCTTTATCTACACGCCCACTTACC	TCGCTGCGGTTATCTTGCAATCTTCCATCAGCCTAACTCA	TGAGTTAGGCTGATGGAAGATTGC	16	8
313	WISH_313	TATGAGGAGAGTAGGAGGCAATGGGGAGGTTCACAATGTGGGAGGTCATAGCCACTACCAGACAGCTATCTCTGCCAATCAAGGTTCACTATTGCCCCTTTATCTACACGCCCACTTACC	TAGCCACTACCAGACAGCTATCTCTGCCAATCAAGGTTCA	TGAACCTTGATTGGCAGAGATAGC	15	9
314	WISH_314	TATGAGGAGAGTAGGAGGCAATGGGGAGGTTCACAATGTGGGAGGTCACATCCAGCCTATGACAGGTAAATGCTCAACAACGACACACCTATTGCCCCTTTATCTACACGCCCACTTACC	CATCCAGCCTATGACAGGTAAATGCTCAACAACGACACAC	GTGTGTCGTTGTTGAGCATTTACC	16	8
315	WISH_315	TATGAGGAGAGTAGGAGGCAATGGGGAGGTTCACAATGTGGGAGGTCAAGCCTACACCGAGTAACGTATCCAATCAGTCGGTTAGTCGCTATTGCCCCTTTATCTACACGCCCACTTACC	AGCCTACACCGAGTAACGTATCCAATCAGTCGGTTAGTCG	CGACTAACCGACTGATTGGATACG	17	9
316	WISH_316	TATGAGGAGAGTAGGAGGCAATGGGGAGGTTCACAATGTGGGAGGTCATGGACCAATGGAGACTGCTTTGGACCTGGACATACCTTAGCTATTGCCCCTTTATCTACACGCCCACTTACC	TGGACCAATGGAGACTGCTTTGGACCTGGACATACCTTAG	CTAAGGTATGTCCAGGTCCAAAGC	15	9
317	WISH_317	TATGAGGAGAGTAGGAGGCAATGGGGAGGTTCACAATGTGGGAGGTCAAGCCAGATCCACATGTGGAATAACCACCATCTCACAGGACCTATTGCCCCTTTATCTACACGCCCACTTACC	AGCCAGATCCACATGTGGAATAACCACCATCTCACAGGAC	GTCCTGTGAGATGGTGGTTATTCC	16	8
318	WISH_318	TATGAGGAGAGTAGGAGGCAATGGGGAGGTTCACAATGTGGGAGGTCAGTCTAACTATGGCTCCCCTTTAGACCTTCCCGAGATTTGGCTATTGCCCCTTTATCTACACGCCCACTTACC	GTCTAACTATGGCTCCCCTTTAGACCTTCCCGAGATTTGG	CCAAATCTCGGGAAGGTCTAAAGG	17	9
319	WISH_319	TATGAGGAGAGTAGGAGGCAATGGGGAGGTTCACAATGTGGGAGGTCATCTCAAGCAGATGAGCCCTATGGGTAAGTCCTGAGTTTGCCTATTGCCCCTTTATCTACACGCCCACTTACC	TCTCAAGCAGATGAGCCCTATGGGTAAGTCCTGAGTTTGC	GCAAACTCAGGACTTACCCATAGG	16	8
320	WISH_320	TATGAGGAGAGTAGGAGGCAATGGGGAGGTTCACAATGTGGGAGGTCAGCTGACGGTTAATACGGCTTTCCTACCCTCACACCTTATGCTATTGCCCCTTTATCTACACGCCCACTTACC	GCTGACGGTTAATACGGCTTTCCTACCCTCACACCTTATG	CATAAGGTGTGAGGGTAGGAAAGC	15	8
321	WISH_321	TATGAGGAGAGTAGGAGGCAATGGGGAGGTTCACAATGTGGGAGGTCATGAGTTCCCTCTGTAGCCTAATAAGAGTGGCTGGTGTTCCCTATTGCCCCTTTATCTACACGCCCACTTACC	TGAGTTCCCTCTGTAGCCTAATAAGAGTGGCTGGTGTTCC	GGAACACCAGCCACTCTTATTAGG	16	8
322	WISH_322	TATGAGGAGAGTAGGAGGCAATGGGGAGGTTCACAATGTGGGAGGTCAGGAACCGGATGATGAAGCAAACAGTAGGTGGAATAGGGAGCTATTGCCCCTTTATCTACACGCCCACTTACC	GGAACCGGATGATGAAGCAAACAGTAGGTGGAATAGGGAG	CTCCCTATTCCACCTACTGTTTGC	17	7
323	WISH_323	TATGAGGAGAGTAGGAGGCAATGGGGAGGTTCACAATGTGGGAGGTCATTGCATGCTCCACATCCCATACTCTACAAAGGCTGAACCCCTATTGCCCCTTTATCTACACGCCCACTTACC	TTGCATGCTCCACATCCCATACTCTACAAAGGCTGAACCC	GGGTTCAGCCTTTGTAGAGTATGG	16	9
324	WISH_324	TATGAGGAGAGTAGGAGGCAATGGGGAGGTTCACAATGTGGGAGGTCACACGTCTCCTAAAAGCCCTTTAGACCGCTTTATGCTTCCTCTATTGCCCCTTTATCTACACGCCCACTTACC	CACGTCTCCTAAAAGCCCTTTAGACCGCTTTATGCTTCCT	AGGAAGCATAAAGCGGTCTAAAGG	16	8
325	WISH_325	TATGAGGAGAGTAGGAGGCAATGGGGAGGTTCACAATGTGGGAGGTCACTGTCCGAACGAAAGAGCATAGTTCCATTACAGGTCAGCACTATTGCCCCTTTATCTACACGCCCACTTACC	CTGTCCGAACGAAAGAGCATAGTTCCATTACAGGTCAGCA	TGCTGACCTGTAATGGAACTATGC	17	8
326	WISH_326	TATGAGGAGAGTAGGAGGCAATGGGGAGGTTCACAATGTGGGAGGTCATCCAGCTCTAGACGTTCGAAAGCCATACAAATCTGAGGGACTATTGCCCCTTTATCTACACGCCCACTTACC	TCCAGCTCTAGACGTTCGAAAGCCATACAAATCTGAGGGA	TCCCTCAGATTTGTATGGCTTTCG	16	7
327	WISH_327	TATGAGGAGAGTAGGAGGCAATGGGGAGGTTCACAATGTGGGAGGTCACACAGCTGCGAAGTAAGCAATACTCATCAACTACCTGGCACTATTGCCCCTTTATCTACACGCCCACTTACC	CACAGCTGCGAAGTAAGCAATACTCATCAACTACCTGGCA	TGCCAGGTAGTTGATGAGTATTGC	16	8
328	WISH_328	TATGAGGAGAGTAGGAGGCAATGGGGAGGTTCACAATGTGGGAGGTCACTTATGCCGCGTCATACCAAAGCATCCTCGGTCAATAAGACTATTGCCCCTTTATCTACACGCCCACTTACC	CTTATGCCGCGTCATACCAAAGCATCCTCGGTCAATAAGA	TCTTATTGACCGAGGATGCTTTGG	16	7
329	WISH_329	TATGAGGAGAGTAGGAGGCAATGGGGAGGTTCACAATGTGGGAGGTCAACCGATGGCCTTAGTACGTATTCCCTCTGCCTTCATTTCACTATTGCCCCTTTATCTACACGCCCACTTACC	ACCGATGGCCTTAGTACGTATTCCCTCTGCCTTCATTTCA	TGAAATGAAGGCAGAGGGAATACG	14	7
330	WISH_330	TATGAGGAGAGTAGGAGGCAATGGGGAGGTTCACAATGTGGGAGGTCACTGGGTGTTAGAAGCTCCAAATAATCAGAGCGGAGGAACACTATTGCCCCTTTATCTACACGCCCACTTACC	CTGGGTGTTAGAAGCTCCAAATAATCAGAGCGGAGGAACA	TGTTCCTCCGCTCTGATTATTTGG	17	8
331	WISH_331	TATGAGGAGAGTAGGAGGCAATGGGGAGGTTCACAATGTGGGAGGTCATGCTTCCACTCAACACCCTATCGGACAATCAAGCCTCAAACTATTGCCCCTTTATCTACACGCCCACTTACC	TGCTTCCACTCAACACCCTATCGGACAATCAAGCCTCAAA	TTTGAGGCTTGATTGTCCGATAGG	16	8
332	WISH_332	TATGAGGAGAGTAGGAGGCAATGGGGAGGTTCACAATGTGGGAGGTCAAAGGGAGACATGGCTACGATTTCTCTCTTCCCGACATACGCTATTGCCCCTTTATCTACACGCCCACTTACC	AAGGGAGACATGGCTACGATTTCTCTCTTCCCGACATACG	CGTATGTCGGGAAGAGAGAAATCG	15	7
333	WISH_333	TATGAGGAGAGTAGGAGGCAATGGGGAGGTTCACAATGTGGGAGGTCACGACAATGAGACCCATGCATTAGGCTTTCTTTACTCCCGACTATTGCCCCTTTATCTACACGCCCACTTACC	CGACAATGAGACCCATGCATTAGGCTTTCTTTACTCCCGA	TCGGGAGTAAAGAAAGCCTAATGC	14	8
334	WISH_334	TATGAGGAGAGTAGGAGGCAATGGGGAGGTTCACAATGTGGGAGGTCACTCATAACCTGGTTGGGGTAATAGTGCCTCGGTTTGTCATCTATTGCCCCTTTATCTACACGCCCACTTACC	CTCATAACCTGGTTGGGGTAATAGTGCCTCGGTTTGTCAT	ATGACAAACCGAGGCACTATTACC	17	8
335	WISH_335	TATGAGGAGAGTAGGAGGCAATGGGGAGGTTCACAATGTGGGAGGTCAGGATAGGAGCTTACCAGGTATTCGGGCTGTGTAAAGATGTCTATTGCCCCTTTATCTACACGCCCACTTACC	GGATAGGAGCTTACCAGGTATTCGGGCTGTGTAAAGATGT	ACATCTTTACACAGCCCGAATACC	15	8
336	WISH_336	TATGAGGAGAGTAGGAGGCAATGGGGAGGTTCACAATGTGGGAGGTCAGTCCATCAGCATGGTTGGTATTGATTTGACAGGGCGTAGTCTATTGCCCCTTTATCTACACGCCCACTTACC	GTCCATCAGCATGGTTGGTATTGATTTGACAGGGCGTAGT	ACTACGCCCTGTCAAATCAATACC	15	8
337	WISH_337	TATGAGGAGAGTAGGAGGCAATGGGGAGGTTCACAATGTGGGAGGTCATCTTGTAATCGGCGTCGGTTATGTGTTTGTCTCCGCCTATCTATTGCCCCTTTATCTACACGCCCACTTACC	TCTTGTAATCGGCGTCGGTTATGTGTTTGTCTCCGCCTAT	ATAGGCGGAGACAAACACATAACC	15	8
338	WISH_338	TATGAGGAGAGTAGGAGGCAATGGGGAGGTTCACAATGTGGGAGGTCAGATGCAGCATTGTCGTCCAATCAACCAAGGCTACATACGACTATTGCCCCTTTATCTACACGCCCACTTACC	GATGCAGCATTGTCGTCCAATCAACCAAGGCTACATACGA	TCGTATGTAGCCTTGGTTGATTGG	14	8
339	WISH_339	TATGAGGAGAGTAGGAGGCAATGGGGAGGTTCACAATGTGGGAGGTCAGGGGAGTTAGTTCTGACCATAGTCCCATTGTAGTTGCGAACTATTGCCCCTTTATCTACACGCCCACTTACC	GGGGAGTTAGTTCTGACCATAGTCCCATTGTAGTTGCGAA	TTCGCAACTACAATGGGACTATGG	17	8
340	WISH_340	TATGAGGAGAGTAGGAGGCAATGGGGAGGTTCACAATGTGGGAGGTCAGATTTGGTGGTTCGAGCCTTATCTTATTGCGACACCACCACTATTGCCCCTTTATCTACACGCCCACTTACC	GATTTGGTGGTTCGAGCCTTATCTTATTGCGACACCACCA	TGGTGGTGTCGCAATAAGATAAGG	17	8
341	WISH_341	TATGAGGAGAGTAGGAGGCAATGGGGAGGTTCACAATGTGGGAGGTCATGTGAATCCCACGTTGCCTAACAGCGATAATGACACCCAACTATTGCCCCTTTATCTACACGCCCACTTACC	TGTGAATCCCACGTTGCCTAACAGCGATAATGACACCCAA	TTGGGTGTCATTATCGCTGTTAGG	17	9
342	WISH_342	TATGAGGAGAGTAGGAGGCAATGGGGAGGTTCACAATGTGGGAGGTCAGTGCCTGTAATTGGTGCCTTTAGATGTGTGCGTTATGGGACTATTGCCCCTTTATCTACACGCCCACTTACC	GTGCCTGTAATTGGTGCCTTTAGATGTGTGCGTTATGGGA	TCCCATAACGCACACATCTAAAGG	17	8
343	WISH_343	TATGAGGAGAGTAGGAGGCAATGGGGAGGTTCACAATGTGGGAGGTCACCTAATAAAGCCGCTGCGTTTACTGATGCTATTCCACCCACTATTGCCCCTTTATCTACACGCCCACTTACC	CCTAATAAAGCCGCTGCGTTTACTGATGCTATTCCACCCA	TGGGTGGAATAGCATCAGTAAACG	17	9
344	WISH_344	TATGAGGAGAGTAGGAGGCAATGGGGAGGTTCACAATGTGGGAGGTCATGCTGGGATAACGAAGCCAAAGGCTCACATACGATTACCACTATTGCCCCTTTATCTACACGCCCACTTACC	TGCTGGGATAACGAAGCCAAAGGCTCACATACGATTACCA	TGGTAATCGTATGTGAGCCTTTGG	16	8
345	WISH_345	TATGAGGAGAGTAGGAGGCAATGGGGAGGTTCACAATGTGGGAGGTCACCCTAATAACGATCCCCGTATGGTAAGGGAATGTCAAGCACTATTGCCCCTTTATCTACACGCCCACTTACC	CCCTAATAACGATCCCCGTATGGTAAGGGAATGTCAAGCA	TGCTTGACATTCCCTTACCATACG	18	9
346	WISH_346	TATGAGGAGAGTAGGAGGCAATGGGGAGGTTCACAATGTGGGAGGTCAGATTTAAGTGGCCAGGCCAAAGACATTCAAACACTCAGCGCTATTGCCCCTTTATCTACACGCCCACTTACC	GATTTAAGTGGCCAGGCCAAAGACATTCAAACACTCAGCG	CGCTGAGTGTTTGAATGTCTTTGG	16	8
347	WISH_347	TATGAGGAGAGTAGGAGGCAATGGGGAGGTTCACAATGTGGGAGGTCAAGGAGACCATAACTGCCCATTCTTGTTTGTCAGTCTTGCGCTATTGCCCCTTTATCTACACGCCCACTTACC	AGGAGACCATAACTGCCCATTCTTGTTTGTCAGTCTTGCG	CGCAAGACTGACAAACAAGAATGG	16	7
348	WISH_348	TATGAGGAGAGTAGGAGGCAATGGGGAGGTTCACAATGTGGGAGGTCACTATCGAAAACCGCGTGGTTAGGGCTCTTTCACTCATCAGCTATTGCCCCTTTATCTACACGCCCACTTACC	CTATCGAAAACCGCGTGGTTAGGGCTCTTTCACTCATCAG	CTGATGAGTGAAAGAGCCCTAACC	16	9
349	WISH_349	TATGAGGAGAGTAGGAGGCAATGGGGAGGTTCACAATGTGGGAGGTCAGCAATCCCAATGCGTACCTATTCCAGAGAGCCAACAAGTCCTATTGCCCCTTTATCTACACGCCCACTTACC	GCAATCCCAATGCGTACCTATTCCAGAGAGCCAACAAGTC	GACTTGTTGGCTCTCTGGAATAGG	17	8
350	WISH_350	TATGAGGAGAGTAGGAGGCAATGGGGAGGTTCACAATGTGGGAGGTCATGCCTCTTGGCAATCTGCTTTACCACCCTACGATGCTTTACTATTGCCCCTTTATCTACACGCCCACTTACC	TGCCTCTTGGCAATCTGCTTTACCACCCTACGATGCTTTA	TAAAGCATCGTAGGGTGGTAAAGC	16	8
351	WISH_351	TATGAGGAGAGTAGGAGGCAATGGGGAGGTTCACAATGTGGGAGGTCACGACTTGTTACCGACTCGATAGTTGTGAGTTGTGTGACGACTATTGCCCCTTTATCTACACGCCCACTTACC	CGACTTGTTACCGACTCGATAGTTGTGAGTTGTGTGACGA	TCGTCACACAACTCACAACTATCG	16	7
352	WISH_352	TATGAGGAGAGTAGGAGGCAATGGGGAGGTTCACAATGTGGGAGGTCACTGCCAAGTCCGATATCCTAACTGTATCAACTGGTGCCTCCTATTGCCCCTTTATCTACACGCCCACTTACC	CTGCCAAGTCCGATATCCTAACTGTATCAACTGGTGCCTC	GAGGCACCAGTTGATACAGTTAGG	15	8
353	WISH_353	TATGAGGAGAGTAGGAGGCAATGGGGAGGTTCACAATGTGGGAGGTCAATTGACTAACGGCGTGGCTAATGATGTTCGGTCCACTCTTCTATTGCCCCTTTATCTACACGCCCACTTACC	ATTGACTAACGGCGTGGCTAATGATGTTCGGTCCACTCTT	AAGAGTGGACCGAACATCATTAGC	15	9
354	WISH_354	TATGAGGAGAGTAGGAGGCAATGGGGAGGTTCACAATGTGGGAGGTCAGAGTGAAGACGAGGTTGCTTATTCACCTACCTCCACACAGCTATTGCCCCTTTATCTACACGCCCACTTACC	GAGTGAAGACGAGGTTGCTTATTCACCTACCTCCACACAG	CTGTGTGGAGGTAGGTGAATAAGC	16	8
355	WISH_355	TATGAGGAGAGTAGGAGGCAATGGGGAGGTTCACAATGTGGGAGGTCAATGGTCTTGCGTAGGACCTTTGATTCCCTTCCGACTGTAGCTATTGCCCCTTTATCTACACGCCCACTTACC	ATGGTCTTGCGTAGGACCTTTGATTCCCTTCCGACTGTAG	CTACAGTCGGAAGGGAATCAAAGG	14	8
356	WISH_356	TATGAGGAGAGTAGGAGGCAATGGGGAGGTTCACAATGTGGGAGGTCATCTATCATCACCACCCGGTTTATCTCTGTCGTCTTGCCATCTATTGCCCCTTTATCTACACGCCCACTTACC	TCTATCATCACCACCCGGTTTATCTCTGTCGTCTTGCCAT	ATGGCAAGACGACAGAGATAAACC	16	7
357	WISH_357	TATGAGGAGAGTAGGAGGCAATGGGGAGGTTCACAATGTGGGAGGTCACGTGTCCGACAACTTAGGATTATGAACAACCTCTGCTCGTCTATTGCCCCTTTATCTACACGCCCACTTACC	CGTGTCCGACAACTTAGGATTATGAACAACCTCTGCTCGT	ACGAGCAGAGGTTGTTCATAATCC	16	8
358	WISH_358	TATGAGGAGAGTAGGAGGCAATGGGGAGGTTCACAATGTGGGAGGTCAAGTTGGCCAGTTTTGCGGATTAGTGGTGACAGGCTTAGTGCTATTGCCCCTTTATCTACACGCCCACTTACC	AGTTGGCCAGTTTTGCGGATTAGTGGTGACAGGCTTAGTG	CACTAAGCCTGTCACCACTAATCC	16	8
359	WISH_359	TATGAGGAGAGTAGGAGGCAATGGGGAGGTTCACAATGTGGGAGGTCAGAAGTTATCGGCCACACCATACTTTGCCTGACTCTACCACCTATTGCCCCTTTATCTACACGCCCACTTACC	GAAGTTATCGGCCACACCATACTTTGCCTGACTCTACCAC	GTGGTAGAGTCAGGCAAAGTATGG	15	8
360	WISH_360	TATGAGGAGAGTAGGAGGCAATGGGGAGGTTCACAATGTGGGAGGTCATTTAGCCCAGCTGACTGCATTTGGATACGAGACTTGGACTCTATTGCCCCTTTATCTACACGCCCACTTACC	TTTAGCCCAGCTGACTGCATTTGGATACGAGACTTGGACT	AGTCCAAGTCTCGTATCCAAATGC	17	9
361	WISH_361	TATGAGGAGAGTAGGAGGCAATGGGGAGGTTCACAATGTGGGAGGTCACAGTTTTCCCGTGGTAGCTAACTTGTGATGTCCGATTCCTCTATTGCCCCTTTATCTACACGCCCACTTACC	CAGTTTTCCCGTGGTAGCTAACTTGTGATGTCCGATTCCT	AGGAATCGGACATCACAAGTTAGC	17	9
362	WISH_362	TATGAGGAGAGTAGGAGGCAATGGGGAGGTTCACAATGTGGGAGGTCATAGACTCAGTGGAAGGGGATAACCGCACAACTCTCTTCATCTATTGCCCCTTTATCTACACGCCCACTTACC	TAGACTCAGTGGAAGGGGATAACCGCACAACTCTCTTCAT	ATGAAGAGAGTTGTGCGGTTATCC	17	8
363	WISH_363	TATGAGGAGAGTAGGAGGCAATGGGGAGGTTCACAATGTGGGAGGTCAAGTTGGTTACCGTCCTGCATTGTGAGACTAACGAGGGATTCTATTGCCCCTTTATCTACACGCCCACTTACC	AGTTGGTTACCGTCCTGCATTGTGAGACTAACGAGGGATT	AATCCCTCGTTAGTCTCACAATGC	18	7
364	WISH_364	TATGAGGAGAGTAGGAGGCAATGGGGAGGTTCACAATGTGGGAGGTCACTCAAGTTGCGATTCGGGATTTGCTACACCCTGACTACTGCTATTGCCCCTTTATCTACACGCCCACTTACC	CTCAAGTTGCGATTCGGGATTTGCTACACCCTGACTACTG	CAGTAGTCAGGGTGTAGCAAATCC	16	9
365	WISH_365	TATGAGGAGAGTAGGAGGCAATGGGGAGGTTCACAATGTGGGAGGTCATTCACGGGATGCCATTGGATAGTGCTGGTCTTCGTTCATTCTATTGCCCCTTTATCTACACGCCCACTTACC	TTCACGGGATGCCATTGGATAGTGCTGGTCTTCGTTCATT	AATGAACGAAGACCAGCACTATCC	16	8
366	WISH_366	TATGAGGAGAGTAGGAGGCAATGGGGAGGTTCACAATGTGGGAGGTCAAGGTGGGACACTTTACGGATACACTTACTTGAGCACCAGGCTATTGCCCCTTTATCTACACGCCCACTTACC	AGGTGGGACACTTTACGGATACACTTACTTGAGCACCAGG	CCTGGTGCTCAAGTAAGTGTATCC	16	9
367	WISH_367	TATGAGGAGAGTAGGAGGCAATGGGGAGGTTCACAATGTGGGAGGTCACTACTTCGGAATGCTGGCATAGTCCAAGTTCTCGGTGATTCTATTGCCCCTTTATCTACACGCCCACTTACC	CTACTTCGGAATGCTGGCATAGTCCAAGTTCTCGGTGATT	AATCACCGAGAACTTGGACTATGC	16	8
368	WISH_368	TATGAGGAGAGTAGGAGGCAATGGGGAGGTTCACAATGTGGGAGGTCAACGCTTGTATCTTGGCGCTATCAAAGTCCCAACATCTCGTCTATTGCCCCTTTATCTACACGCCCACTTACC	ACGCTTGTATCTTGGCGCTATCAAAGTCCCAACATCTCGT	ACGAGATGTTGGGACTTTGATAGC	15	9
369	WISH_369	TATGAGGAGAGTAGGAGGCAATGGGGAGGTTCACAATGTGGGAGGTCATCTCGACGTCGTTTAGGGTTAGCCGATGAAGACTGACAATCTATTGCCCCTTTATCTACACGCCCACTTACC	TCTCGACGTCGTTTAGGGTTAGCCGATGAAGACTGACAAT	ATTGTCAGTCTTCATCGGCTAACC	16	8
370	WISH_370	TATGAGGAGAGTAGGAGGCAATGGGGAGGTTCACAATGTGGGAGGTCAAATGTAGGAACGGGCTCCAAACTGAGGATTAGGAGAACCGCTATTGCCCCTTTATCTACACGCCCACTTACC	AATGTAGGAACGGGCTCCAAACTGAGGATTAGGAGAACCG	CGGTTCTCCTAATCCTCAGTTTGG	16	8
371	WISH_371	TATGAGGAGAGTAGGAGGCAATGGGGAGGTTCACAATGTGGGAGGTCAAAGAGCCGATTTGTGGCCAATCGTCACATAGGAAGAAGCACTATTGCCCCTTTATCTACACGCCCACTTACC	AAGAGCCGATTTGTGGCCAATCGTCACATAGGAAGAAGCA	TGCTTCTTCCTATGTGACGATTGG	17	8
372	WISH_372	TATGAGGAGAGTAGGAGGCAATGGGGAGGTTCACAATGTGGGAGGTCAACTATTAGCGGAGCGACCATTGTCTTGATAGTTCCTCGCACTATTGCCCCTTTATCTACACGCCCACTTACC	ACTATTAGCGGAGCGACCATTGTCTTGATAGTTCCTCGCA	TGCGAGGAACTATCAAGACAATGG	16	8
373	WISH_373	TATGAGGAGAGTAGGAGGCAATGGGGAGGTTCACAATGTGGGAGGTCAAACCGCTGATACTGTCGCATACCAACTACACAGCATCTCACTATTGCCCCTTTATCTACACGCCCACTTACC	AACCGCTGATACTGTCGCATACCAACTACACAGCATCTCA	TGAGATGCTGTGTAGTTGGTATGC	14	6
374	WISH_374	TATGAGGAGAGTAGGAGGCAATGGGGAGGTTCACAATGTGGGAGGTCATACAGCGTACGTTCACCCATTGACACGATACACACCTGATCTATTGCCCCTTTATCTACACGCCCACTTACC	TACAGCGTACGTTCACCCATTGACACGATACACACCTGAT	ATCAGGTGTGTATCGTGTCAATGG	16	8
375	WISH_375	TATGAGGAGAGTAGGAGGCAATGGGGAGGTTCACAATGTGGGAGGTCATTCGAGGGTGCTTACTCGTATTCATCAAGAGGTGGCAAGACTATTGCCCCTTTATCTACACGCCCACTTACC	TTCGAGGGTGCTTACTCGTATTCATCAAGAGGTGGCAAGA	TCTTGCCACCTCTTGATGAATACG	17	8
376	WISH_376	TATGAGGAGAGTAGGAGGCAATGGGGAGGTTCACAATGTGGGAGGTCATAGGACGTACGCCATTCGTTTGTGTTGCCTGGTTGATTAGCTATTGCCCCTTTATCTACACGCCCACTTACC	TAGGACGTACGCCATTCGTTTGTGTTGCCTGGTTGATTAG	CTAATCAACCAGGCAACACAAACG	14	7
377	WISH_377	TATGAGGAGAGTAGGAGGCAATGGGGAGGTTCACAATGTGGGAGGTCAGCAACTGACATTCTCGCGATTCTATGGAGCAGGATGATGGCTATTGCCCCTTTATCTACACGCCCACTTACC	GCAACTGACATTCTCGCGATTCTATGGAGCAGGATGATGG	CCATCATCCTGCTCCATAGAATCG	16	7
378	WISH_378	TATGAGGAGAGTAGGAGGCAATGGGGAGGTTCACAATGTGGGAGGTCAGCAAAGTACGCTAAGGCGAAAGGGAAAGGTAGAAGGTAGCCTATTGCCCCTTTATCTACACGCCCACTTACC	GCAAAGTACGCTAAGGCGAAAGGGAAAGGTAGAAGGTAGC	GCTACCTTCTACCTTTCCCTTTCG	16	7
379	WISH_379	TATGAGGAGAGTAGGAGGCAATGGGGAGGTTCACAATGTGGGAGGTCATAACCTTGCTTCCCCTGGTTTCCGTGATTCCTCCTAAGTCCTATTGCCCCTTTATCTACACGCCCACTTACC	TAACCTTGCTTCCCCTGGTTTCCGTGATTCCTCCTAAGTC	GACTTAGGAGGAATCACGGAAACC	17	9
380	WISH_380	TATGAGGAGAGTAGGAGGCAATGGGGAGGTTCACAATGTGGGAGGTCATAATTCTGGGAGTCGCGCTAAACTACCTTGCCCTGTCTACCTATTGCCCCTTTATCTACACGCCCACTTACC	TAATTCTGGGAGTCGCGCTAAACTACCTTGCCCTGTCTAC	GTAGACAGGGCAAGGTAGTTTAGC	16	8
381	WISH_381	TATGAGGAGAGTAGGAGGCAATGGGGAGGTTCACAATGTGGGAGGTCACACCTTTGATCTCCACCGTAACAGGTCTTGGAGGGTAATGCTATTGCCCCTTTATCTACACGCCCACTTACC	CACCTTTGATCTCCACCGTAACAGGTCTTGGAGGGTAATG	CATTACCCTCCAAGACCTGTTACG	16	5
382	WISH_382	TATGAGGAGAGTAGGAGGCAATGGGGAGGTTCACAATGTGGGAGGTCACCTCCACTCGTTTTGTGCATTTACTTGACTTCCGAGGCTACTATTGCCCCTTTATCTACACGCCCACTTACC	CCTCCACTCGTTTTGTGCATTTACTTGACTTCCGAGGCTA	TAGCCTCGGAAGTCAAGTAAATGC	17	9
383	WISH_383	TATGAGGAGAGTAGGAGGCAATGGGGAGGTTCACAATGTGGGAGGTCAGTGATAATGGGACTCCGCAAAGCCCAACGAATCTCTACTACTATTGCCCCTTTATCTACACGCCCACTTACC	GTGATAATGGGACTCCGCAAAGCCCAACGAATCTCTACTA	TAGTAGAGATTCGTTGGGCTTTGC	16	9
384	WISH_384	TATGAGGAGAGTAGGAGGCAATGGGGAGGTTCACAATGTGGGAGGTCAATGTCCCTCCGACTAACCATAACAGTAAGGTCAACGAGGGCTATTGCCCCTTTATCTACACGCCCACTTACC	ATGTCCCTCCGACTAACCATAACAGTAAGGTCAACGAGGG	CCCTCGTTGACCTTACTGTTATGG	18	8
385	WISH_385	TATGAGGAGAGTAGGAGGCAATGGGGAGGTTCACAATGTGGGAGGTCACCACAAAATCTCGGCTGCTTAGTAGGCTCACGATTCCAAACTATTGCCCCTTTATCTACACGCCCACTTACC	CCACAAAATCTCGGCTGCTTAGTAGGCTCACGATTCCAAA	TTTGGAATCGTGAGCCTACTAAGC	17	8
386	WISH_386	TATGAGGAGAGTAGGAGGCAATGGGGAGGTTCACAATGTGGGAGGTCAGGTAGAAGAGGCTACACCTTAGAACTTATGTCCGTGGGTGCTATTGCCCCTTTATCTACACGCCCACTTACC	GGTAGAAGAGGCTACACCTTAGAACTTATGTCCGTGGGTG	CACCCACGGACATAAGTTCTAAGG	17	9
387	WISH_387	TATGAGGAGAGTAGGAGGCAATGGGGAGGTTCACAATGTGGGAGGTCACTGGTTCCAACCACAACGTAAGTGGGTTTGGTCTGATAGGCTATTGCCCCTTTATCTACACGCCCACTTACC	CTGGTTCCAACCACAACGTAAGTGGGTTTGGTCTGATAGG	CCTATCAGACCAAACCCACTTACG	17	9
388	WISH_388	TATGAGGAGAGTAGGAGGCAATGGGGAGGTTCACAATGTGGGAGGTCAGGAATCCAGTAACCTGCCAATACTCTCAAACCACTACGGGCTATTGCCCCTTTATCTACACGCCCACTTACC	GGAATCCAGTAACCTGCCAATACTCTCAAACCACTACGGG	CCCGTAGTGGTTTGAGAGTATTGG	16	7
389	WISH_389	TATGAGGAGAGTAGGAGGCAATGGGGAGGTTCACAATGTGGGAGGTCACGGGCTTAGAGCTTAAGGAATGCCTGTTAGACTTTAGCGACTATTGCCCCTTTATCTACACGCCCACTTACC	CGGGCTTAGAGCTTAAGGAATGCCTGTTAGACTTTAGCGA	TCGCTAAAGTCTAACAGGCATTCC	17	9
390	WISH_390	TATGAGGAGAGTAGGAGGCAATGGGGAGGTTCACAATGTGGGAGGTCAAGAAGGGGCGTGATAACCTTACGAAACAATCCGAGTCCATCTATTGCCCCTTTATCTACACGCCCACTTACC	AGAAGGGGCGTGATAACCTTACGAAACAATCCGAGTCCAT	ATGGACTCGGATTGTTTCGTAAGG	17	9
391	WISH_391	TATGAGGAGAGTAGGAGGCAATGGGGAGGTTCACAATGTGGGAGGTCAGCCTGGGTTATATTCGCCTTACACACCATTCCTACCTTCGCTATTGCCCCTTTATCTACACGCCCACTTACC	GCCTGGGTTATATTCGCCTTACACACCATTCCTACCTTCG	CGAAGGTAGGAATGGTGTGTAAGG	15	7
392	WISH_392	TATGAGGAGAGTAGGAGGCAATGGGGAGGTTCACAATGTGGGAGGTCAACGAAACGGAGGTTTGCCATAAGCACCGACAACATCAGTACTATTGCCCCTTTATCTACACGCCCACTTACC	ACGAAACGGAGGTTTGCCATAAGCACCGACAACATCAGTA	TACTGATGTTGTCGGTGCTTATGG	17	7
393	WISH_393	TATGAGGAGAGTAGGAGGCAATGGGGAGGTTCACAATGTGGGAGGTCATGGTTCAATCGGGTGACCAATGTGTATGTTAGTCGCCTCACTATTGCCCCTTTATCTACACGCCCACTTACC	TGGTTCAATCGGGTGACCAATGTGTATGTTAGTCGCCTCA	TGAGGCGACTAACATACACATTGG	17	8
394	WISH_394	TATGAGGAGAGTAGGAGGCAATGGGGAGGTTCACAATGTGGGAGGTCAACGACCGATCTAATGGCCTTTGTCATACGCCATACTGTCACTATTGCCCCTTTATCTACACGCCCACTTACC	ACGACCGATCTAATGGCCTTTGTCATACGCCATACTGTCA	TGACAGTATGGCGTATGACAAAGG	16	8
395	WISH_395	TATGAGGAGAGTAGGAGGCAATGGGGAGGTTCACAATGTGGGAGGTCACAGTACCTCAGTGTAGCGTATCAAGAAGTGGACCGCTATCCTATTGCCCCTTTATCTACACGCCCACTTACC	CAGTACCTCAGTGTAGCGTATCAAGAAGTGGACCGCTATC	GATAGCGGTCCACTTCTTGATACG	16	8
396	WISH_396	TATGAGGAGAGTAGGAGGCAATGGGGAGGTTCACAATGTGGGAGGTCACGGGTGATTCACTAGTGCTTATGTTCGTCTCCTATGTCCGCTATTGCCCCTTTATCTACACGCCCACTTACC	CGGGTGATTCACTAGTGCTTATGTTCGTCTCCTATGTCCG	CGGACATAGGAGACGAACATAAGC	16	8
397	WISH_397	TATGAGGAGAGTAGGAGGCAATGGGGAGGTTCACAATGTGGGAGGTCAATATTCGCCCGTGTGACGATTACCTCCAACGATAGTGCTCCTATTGCCCCTTTATCTACACGCCCACTTACC	ATATTCGCCCGTGTGACGATTACCTCCAACGATAGTGCTC	GAGCACTATCGTTGGAGGTAATCG	16	9
398	WISH_398	TATGAGGAGAGTAGGAGGCAATGGGGAGGTTCACAATGTGGGAGGTCACGAGGACTATGTCAACCGATACTGACGATTACCTGAAGCCCTATTGCCCCTTTATCTACACGCCCACTTACC	CGAGGACTATGTCAACCGATACTGACGATTACCTGAAGCC	GGCTTCAGGTAATCGTCAGTATCG	15	8
399	WISH_399	TATGAGGAGAGTAGGAGGCAATGGGGAGGTTCACAATGTGGGAGGTCATCTCAAAGTGGCCTACGGATTATGTAGACGAGAACGCCAGCTATTGCCCCTTTATCTACACGCCCACTTACC	TCTCAAAGTGGCCTACGGATTATGTAGACGAGAACGCCAG	CTGGCGTTCTCGTCTACATAATCC	17	9
400	WISH_400	TATGAGGAGAGTAGGAGGCAATGGGGAGGTTCACAATGTGGGAGGTCATGGTTTCAGCCTACGACGATACAGATTACGGAAGTGAGCCCTATTGCCCCTTTATCTACACGCCCACTTACC	TGGTTTCAGCCTACGACGATACAGATTACGGAAGTGAGCC	GGCTCACTTCCGTAATCTGTATCG	16	8
401	WISH_401	TATGAGGAGAGTAGGAGGCAATGGGGAGGTTCACAATGTGGGAGGTCAGTTAGAGTCGTATCCCGGTAAATAGATGAGTCGCTGGTCGCTATTGCCCCTTTATCTACACGCCCACTTACC	GTTAGAGTCGTATCCCGGTAAATAGATGAGTCGCTGGTCG	CGACCAGCGACTCATCTATTTACC	18	8
402	WISH_402	TATGAGGAGAGTAGGAGGCAATGGGGAGGTTCACAATGTGGGAGGTCAAGTGTTGGAGTTAGCGCCATTGAGACTAAGAGCACAGGACCTATTGCCCCTTTATCTACACGCCCACTTACC	AGTGTTGGAGTTAGCGCCATTGAGACTAAGAGCACAGGAC	GTCCTGTGCTCTTAGTCTCAATGG	16	8
403	WISH_403	TATGAGGAGAGTAGGAGGCAATGGGGAGGTTCACAATGTGGGAGGTCATACTCCAAGGAGGAACGGTTAGAGTCAGGCACATTCAGAGCTATTGCCCCTTTATCTACACGCCCACTTACC	TACTCCAAGGAGGAACGGTTAGAGTCAGGCACATTCAGAG	CTCTGAATGTGCCTGACTCTAACC	16	8
404	WISH_404	TATGAGGAGAGTAGGAGGCAATGGGGAGGTTCACAATGTGGGAGGTCATCCTTGCCGTGAATCAGGATTGGGTGTTAGGACGACTTACCTATTGCCCCTTTATCTACACGCCCACTTACC	TCCTTGCCGTGAATCAGGATTGGGTGTTAGGACGACTTAC	GTAAGTCGTCCTAACACCCAATCC	17	8
405	WISH_405	TATGAGGAGAGTAGGAGGCAATGGGGAGGTTCACAATGTGGGAGGTCATGCAGCTTCTTAGCCTGGAAATGTAGTAGTTGACCGACCCCTATTGCCCCTTTATCTACACGCCCACTTACC	TGCAGCTTCTTAGCCTGGAAATGTAGTAGTTGACCGACCC	GGGTCGGTCAACTACTACATTTCC	17	9
406	WISH_406	TATGAGGAGAGTAGGAGGCAATGGGGAGGTTCACAATGTGGGAGGTCAACCTCACATCAACTGCGCAATGGCTTTATGTATGGCTTCGCTATTGCCCCTTTATCTACACGCCCACTTACC	ACCTCACATCAACTGCGCAATGGCTTTATGTATGGCTTCG	CGAAGCCATACATAAAGCCATTGC	16	8
407	WISH_407	TATGAGGAGAGTAGGAGGCAATGGGGAGGTTCACAATGTGGGAGGTCACTCGATGCCTTACTGTGGTAACAGCATTCAACAGCAACAGCTATTGCCCCTTTATCTACACGCCCACTTACC	CTCGATGCCTTACTGTGGTAACAGCATTCAACAGCAACAG	CTGTTGCTGTTGAATGCTGTTACC	16	8
408	WISH_408	TATGAGGAGAGTAGGAGGCAATGGGGAGGTTCACAATGTGGGAGGTCAAGGTCCTATACACGTGGCATTATTCATCATCCGCACAACCCTATTGCCCCTTTATCTACACGCCCACTTACC	AGGTCCTATACACGTGGCATTATTCATCATCCGCACAACC	GGTTGTGCGGATGATGAATAATGC	15	8
409	WISH_409	TATGAGGAGAGTAGGAGGCAATGGGGAGGTTCACAATGTGGGAGGTCATCTATTGTGCGTGTCGGGTAAACAGGCAGCACGAATAGTACTATTGCCCCTTTATCTACACGCCCACTTACC	TCTATTGTGCGTGTCGGGTAAACAGGCAGCACGAATAGTA	TACTATTCGTGCTGCCTGTTTACC	16	8
410	WISH_410	TATGAGGAGAGTAGGAGGCAATGGGGAGGTTCACAATGTGGGAGGTCAGTAAACGCAGACATCCGGATTCATTGTCGGTCTTCGGTTACTATTGCCCCTTTATCTACACGCCCACTTACC	GTAAACGCAGACATCCGGATTCATTGTCGGTCTTCGGTTA	TAACCGAAGACCGACAATGAATCC	17	9
411	WISH_411	TATGAGGAGAGTAGGAGGCAATGGGGAGGTTCACAATGTGGGAGGTCAGGCAAATTACGTGCACGGATTGAGTCGTCGGAACCATAAACTATTGCCCCTTTATCTACACGCCCACTTACC	GGCAAATTACGTGCACGGATTGAGTCGTCGGAACCATAAA	TTTATGGTTCCGACGACTCAATCC	17	9
412	WISH_412	TATGAGGAGAGTAGGAGGCAATGGGGAGGTTCACAATGTGGGAGGTCAGACTAGCACCAAGAGTGGTATTAGCAAAGGCACACGAGTACTATTGCCCCTTTATCTACACGCCCACTTACC	GACTAGCACCAAGAGTGGTATTAGCAAAGGCACACGAGTA	TACTCGTGTGCCTTTGCTAATACC	17	8
413	WISH_413	TATGAGGAGAGTAGGAGGCAATGGGGAGGTTCACAATGTGGGAGGTCACTTATCACGAAGCTGGCGTATGAGGTCCGTGATTGATGAGCTATTGCCCCTTTATCTACACGCCCACTTACC	CTTATCACGAAGCTGGCGTATGAGGTCCGTGATTGATGAG	CTCATCAATCACGGACCTCATACG	16	7
414	WISH_414	TATGAGGAGAGTAGGAGGCAATGGGGAGGTTCACAATGTGGGAGGTCATAGGGTGCGAATAGACGGAAACGGAAGATTGAGAGGAGTCCTATTGCCCCTTTATCTACACGCCCACTTACC	TAGGGTGCGAATAGACGGAAACGGAAGATTGAGAGGAGTC	GACTCCTCTCAATCTTCCGTTTCC	15	6
415	WISH_415	TATGAGGAGAGTAGGAGGCAATGGGGAGGTTCACAATGTGGGAGGTCAGCTTGATAGAGTGAGCCGAATGTGGAGAGACTTGGTTAGGCTATTGCCCCTTTATCTACACGCCCACTTACC	GCTTGATAGAGTGAGCCGAATGTGGAGAGACTTGGTTAGG	CCTAACCAAGTCTCTCCACATTCG	16	8
416	WISH_416	TATGAGGAGAGTAGGAGGCAATGGGGAGGTTCACAATGTGGGAGGTCAAGGTTGAACGGTTTGGCGAAATGACACAGGGAGAGTTAGGCTATTGCCCCTTTATCTACACGCCCACTTACC	AGGTTGAACGGTTTGGCGAAATGACACAGGGAGAGTTAGG	CCTAACTCTCCCTGTGTCATTTCG	16	8
417	WISH_417	TATGAGGAGAGTAGGAGGCAATGGGGAGGTTCACAATGTGGGAGGTCAGTCGAGAGGATTTACGGCATTCATACGGATAGGAGCGATTCTATTGCCCCTTTATCTACACGCCCACTTACC	GTCGAGAGGATTTACGGCATTCATACGGATAGGAGCGATT	AATCGCTCCTATCCGTATGAATGC	16	9
418	WISH_418	TATGAGGAGAGTAGGAGGCAATGGGGAGGTTCACAATGTGGGAGGTCAAACCCATGGAACTTGGCCATAGAGAAGGAGTGAACAACGGCTATTGCCCCTTTATCTACACGCCCACTTACC	AACCCATGGAACTTGGCCATAGAGAAGGAGTGAACAACGG	CCGTTGTTCACTCCTTCTCTATGG	16	6
419	WISH_419	TATGAGGAGAGTAGGAGGCAATGGGGAGGTTCACAATGTGGGAGGTCAAGCTGGTAAAGTTCGCGCATTCCTTACGAGACACATCACTCTATTGCCCCTTTATCTACACGCCCACTTACC	AGCTGGTAAAGTTCGCGCATTCCTTACGAGACACATCACT	AGTGATGTGTCTCGTAAGGAATGC	16	7
420	WISH_420	TATGAGGAGAGTAGGAGGCAATGGGGAGGTTCACAATGTGGGAGGTCACAGATGCTTAGGCAACCGAAAGAATGGTAGAGGGACTGTGCTATTGCCCCTTTATCTACACGCCCACTTACC	CAGATGCTTAGGCAACCGAAAGAATGGTAGAGGGACTGTG	CACAGTCCCTCTACCATTCTTTCG	17	7
421	WISH_421	TATGAGGAGAGTAGGAGGCAATGGGGAGGTTCACAATGTGGGAGGTCACGAGTCAATCTACTCCCGAATGGGTTGGACACTAAGAGAGCTATTGCCCCTTTATCTACACGCCCACTTACC	CGAGTCAATCTACTCCCGAATGGGTTGGACACTAAGAGAG	CTCTCTTAGTGTCCAACCCATTCG	15	7
422	WISH_422	TATGAGGAGAGTAGGAGGCAATGGGGAGGTTCACAATGTGGGAGGTCAAAGCCGCTATGAGAACCCTAATCTGTCCTCCACTCGTTTGCTATTGCCCCTTTATCTACACGCCCACTTACC	AAGCCGCTATGAGAACCCTAATCTGTCCTCCACTCGTTTG	CAAACGAGTGGAGGACAGATTAGG	15	8
423	WISH_423	TATGAGGAGAGTAGGAGGCAATGGGGAGGTTCACAATGTGGGAGGTCACGGATCCAAAGTCCTACCTTACTCTCCTGAATGACGGTTGCTATTGCCCCTTTATCTACACGCCCACTTACC	CGGATCCAAAGTCCTACCTTACTCTCCTGAATGACGGTTG	CAACCGTCATTCAGGAGAGTAAGG	18	9
424	WISH_424	TATGAGGAGAGTAGGAGGCAATGGGGAGGTTCACAATGTGGGAGGTCATTTCAAGTACGGGCCTCCAAAGGTTCGTCTCAGGTATCAGCTATTGCCCCTTTATCTACACGCCCACTTACC	TTTCAAGTACGGGCCTCCAAAGGTTCGTCTCAGGTATCAG	CTGATACCTGAGACGAACCTTTGG	17	7
425	WISH_425	TATGAGGAGAGTAGGAGGCAATGGGGAGGTTCACAATGTGGGAGGTCAGGTTCCTCCTTGGATAGGATAGCGATACCGAGCAAATGATCTATTGCCCCTTTATCTACACGCCCACTTACC	GGTTCCTCCTTGGATAGGATAGCGATACCGAGCAAATGAT	ATCATTTGCTCGGTATCGCTATCC	16	8
426	WISH_426	TATGAGGAGAGTAGGAGGCAATGGGGAGGTTCACAATGTGGGAGGTCAATTGACCGCTGAGCTACGAAATGGTTAGGTAGCGTGGTTACTATTGCCCCTTTATCTACACGCCCACTTACC	ATTGACCGCTGAGCTACGAAATGGTTAGGTAGCGTGGTTA	TAACCACGCTACCTAACCATTTCG	16	9
427	WISH_427	TATGAGGAGAGTAGGAGGCAATGGGGAGGTTCACAATGTGGGAGGTCACTGCAACTGATCTCTGCGTAACAATAGGCGTAACCAAGGACTATTGCCCCTTTATCTACACGCCCACTTACC	CTGCAACTGATCTCTGCGTAACAATAGGCGTAACCAAGGA	TCCTTGGTTACGCCTATTGTTACG	17	7
428	WISH_428	TATGAGGAGAGTAGGAGGCAATGGGGAGGTTCACAATGTGGGAGGTCATAGAGTAGTGCGGTTGCGTTTACTCGTCCACTGCTTACTTCTATTGCCCCTTTATCTACACGCCCACTTACC	TAGAGTAGTGCGGTTGCGTTTACTCGTCCACTGCTTACTT	AAGTAAGCAGTGGACGAGTAAACG	16	8
429	WISH_429	TATGAGGAGAGTAGGAGGCAATGGGGAGGTTCACAATGTGGGAGGTCATGTAACGAGTGCTGTCCGATTAGGTGGCGTAGTATTGTCCCTATTGCCCCTTTATCTACACGCCCACTTACC	TGTAACGAGTGCTGTCCGATTAGGTGGCGTAGTATTGTCC	GGACAATACTACGCCACCTAATCG	16	7
430	WISH_430	TATGAGGAGAGTAGGAGGCAATGGGGAGGTTCACAATGTGGGAGGTCAGTGCAAGTGCCTAGTACGTAAACTGACTAAAGGGAGAGCCCTATTGCCCCTTTATCTACACGCCCACTTACC	GTGCAAGTGCCTAGTACGTAAACTGACTAAAGGGAGAGCC	GGCTCTCCCTTTAGTCAGTTTACG	17	9
431	WISH_431	TATGAGGAGAGTAGGAGGCAATGGGGAGGTTCACAATGTGGGAGGTCATTTTGCGCTCCACATCCCTAAAGAACTACTCCGAACCAGCCTATTGCCCCTTTATCTACACGCCCACTTACC	TTTTGCGCTCCACATCCCTAAAGAACTACTCCGAACCAGC	GCTGGTTCGGAGTAGTTCTTTAGG	16	7
432	WISH_432	TATGAGGAGAGTAGGAGGCAATGGGGAGGTTCACAATGTGGGAGGTCAAAGGGAGACACGTATGCCTTTCTCTTACCTTAGTCCACGCCTATTGCCCCTTTATCTACACGCCCACTTACC	AAGGGAGACACGTATGCCTTTCTCTTACCTTAGTCCACGC	GCGTGGACTAAGGTAAGAGAAAGG	15	7
433	WISH_433	TATGAGGAGAGTAGGAGGCAATGGGGAGGTTCACAATGTGGGAGGTCAATGCCGCTCATGGTATCGAATACTTTGGTCACTCCGATGTCTATTGCCCCTTTATCTACACGCCCACTTACC	ATGCCGCTCATGGTATCGAATACTTTGGTCACTCCGATGT	ACATCGGAGTGACCAAAGTATTCG	16	9
434	WISH_434	TATGAGGAGAGTAGGAGGCAATGGGGAGGTTCACAATGTGGGAGGTCAGCGTAACTGCTAGCAAGCTATGTAACTTCGTGCTCCTTCACTATTGCCCCTTTATCTACACGCCCACTTACC	GCGTAACTGCTAGCAAGCTATGTAACTTCGTGCTCCTTCA	TGAAGGAGCACGAAGTTACATAGC	16	8
435	WISH_435	TATGAGGAGAGTAGGAGGCAATGGGGAGGTTCACAATGTGGGAGGTCAAAGCTCACTACTGAGGCGTAAAGGTCTATGGAGTGGTGTGCTATTGCCCCTTTATCTACACGCCCACTTACC	AAGCTCACTACTGAGGCGTAAAGGTCTATGGAGTGGTGTG	CACACCACTCCATAGACCTTTACG	15	5
436	WISH_436	TATGAGGAGAGTAGGAGGCAATGGGGAGGTTCACAATGTGGGAGGTCAAAAGTGCTCGGAATCGGCTTAGGTTCGCACATTAGACAGACTATTGCCCCTTTATCTACACGCCCACTTACC	AAAGTGCTCGGAATCGGCTTAGGTTCGCACATTAGACAGA	TCTGTCTAATGTGCGAACCTAAGC	17	8
437	WISH_437	TATGAGGAGAGTAGGAGGCAATGGGGAGGTTCACAATGTGGGAGGTCAAAGCTTCACATCTGCCCGTTACCAGACTTACCACCAGATGCTATTGCCCCTTTATCTACACGCCCACTTACC	AAGCTTCACATCTGCCCGTTACCAGACTTACCACCAGATG	CATCTGGTGGTAAGTCTGGTAACG	15	7
438	WISH_438	TATGAGGAGAGTAGGAGGCAATGGGGAGGTTCACAATGTGGGAGGTCAGACACATTGACGCTAGCGTATGAAATGTTGAGGGAGTCGTCTATTGCCCCTTTATCTACACGCCCACTTACC	GACACATTGACGCTAGCGTATGAAATGTTGAGGGAGTCGT	ACGACTCCCTCAACATTTCATACG	17	8
439	WISH_439	TATGAGGAGAGTAGGAGGCAATGGGGAGGTTCACAATGTGGGAGGTCACTGCATCACCATGACTCGATTTACCGACAGGATGACAAGTCTATTGCCCCTTTATCTACACGCCCACTTACC	CTGCATCACCATGACTCGATTTACCGACAGGATGACAAGT	ACTTGTCATCCTGTCGGTAAATCG	16	8
440	WISH_440	TATGAGGAGAGTAGGAGGCAATGGGGAGGTTCACAATGTGGGAGGTCACCTATCACGGATCACTCCATTACGGACGACACTTCATTCTCTATTGCCCCTTTATCTACACGCCCACTTACC	CCTATCACGGATCACTCCATTACGGACGACACTTCATTCT	AGAATGAAGTGTCGTCCGTAATGG	16	8
441	WISH_441	TATGAGGAGAGTAGGAGGCAATGGGGAGGTTCACAATGTGGGAGGTCACACAGTACCCGCTTAACGTTTATCGTTCCCTCAGTCACATCTATTGCCCCTTTATCTACACGCCCACTTACC	CACAGTACCCGCTTAACGTTTATCGTTCCCTCAGTCACAT	ATGTGACTGAGGGAACGATAAACG	16	8
442	WISH_442	TATGAGGAGAGTAGGAGGCAATGGGGAGGTTCACAATGTGGGAGGTCACTCCTGCTTCTAGACACCTTTCGGTATGTGTCGTCTCAATCTATTGCCCCTTTATCTACACGCCCACTTACC	CTCCTGCTTCTAGACACCTTTCGGTATGTGTCGTCTCAAT	ATTGAGACGACACATACCGAAAGG	17	8
443	WISH_443	TATGAGGAGAGTAGGAGGCAATGGGGAGGTTCACAATGTGGGAGGTCAAGTGCATCGAGCTTCAGCATTATTTGGAACGACCCTTTGGCTATTGCCCCTTTATCTACACGCCCACTTACC	AGTGCATCGAGCTTCAGCATTATTTGGAACGACCCTTTGG	CCAAAGGGTCGTTCCAAATAATGC	18	9
444	WISH_444	TATGAGGAGAGTAGGAGGCAATGGGGAGGTTCACAATGTGGGAGGTCATTCCAGCCAAGTGCTTCCAAACACTCCCAAGACAACAAACCTATTGCCCCTTTATCTACACGCCCACTTACC	TTCCAGCCAAGTGCTTCCAAACACTCCCAAGACAACAAAC	GTTTGTTGTCTTGGGAGTGTTTGG	17	8
445	WISH_445	TATGAGGAGAGTAGGAGGCAATGGGGAGGTTCACAATGTGGGAGGTCATTTAATGTGGCCGAGGGCTAACAATCCGCTATCGTCATCACTATTGCCCCTTTATCTACACGCCCACTTACC	TTTAATGTGGCCGAGGGCTAACAATCCGCTATCGTCATCA	TGATGACGATAGCGGATTGTTAGC	17	6
446	WISH_446	TATGAGGAGAGTAGGAGGCAATGGGGAGGTTCACAATGTGGGAGGTCATGGAAGTGTTAAGGGCGGATAGAGCCTGATAGCGTGAATGCTATTGCCCCTTTATCTACACGCCCACTTACC	TGGAAGTGTTAAGGGCGGATAGAGCCTGATAGCGTGAATG	CATTCACGCTATCAGGCTCTATCC	18	9
447	WISH_447	TATGAGGAGAGTAGGAGGCAATGGGGAGGTTCACAATGTGGGAGGTCATCGCTATTCGCTCGATGGTTTACATTCGCTTCGGTCTACTCTATTGCCCCTTTATCTACACGCCCACTTACC	TCGCTATTCGCTCGATGGTTTACATTCGCTTCGGTCTACT	AGTAGACCGAAGCGAATGTAAACC	15	8
448	WISH_448	TATGAGGAGAGTAGGAGGCAATGGGGAGGTTCACAATGTGGGAGGTCAAGGAGCGAGAAAATCGGGTAAATCTCTTGCCGTCGTAACTCTATTGCCCCTTTATCTACACGCCCACTTACC	AGGAGCGAGAAAATCGGGTAAATCTCTTGCCGTCGTAACT	AGTTACGACGGCAAGAGATTTACC	16	8
449	WISH_449	TATGAGGAGAGTAGGAGGCAATGGGGAGGTTCACAATGTGGGAGGTCATCCCCAAGAAACTCACGGTATCTCTCGGGCTAATGAAACGCTATTGCCCCTTTATCTACACGCCCACTTACC	TCCCCAAGAAACTCACGGTATCTCTCGGGCTAATGAAACG	CGTTTCATTAGCCCGAGAGATACC	17	9
450	WISH_450	TATGAGGAGAGTAGGAGGCAATGGGGAGGTTCACAATGTGGGAGGTCATGGAAACACCCGATTCCGATTAGAAACCGCATAGTCCTCCCTATTGCCCCTTTATCTACACGCCCACTTACC	TGGAAACACCCGATTCCGATTAGAAACCGCATAGTCCTCC	GGAGGACTATGCGGTTTCTAATCG	17	8
451	WISH_451	TATGAGGAGAGTAGGAGGCAATGGGGAGGTTCACAATGTGGGAGGTCAATGCGAGTACCAACTGGGATAACCATAGTAGTGACGCTGCCTATTGCCCCTTTATCTACACGCCCACTTACC	ATGCGAGTACCAACTGGGATAACCATAGTAGTGACGCTGC	GCAGCGTCACTACTATGGTTATCC	15	8
452	WISH_452	TATGAGGAGAGTAGGAGGCAATGGGGAGGTTCACAATGTGGGAGGTCAGGAATTCATCAGGGTGCGTTTAGAGTTGGTTGAGGCGATACTATTGCCCCTTTATCTACACGCCCACTTACC	GGAATTCATCAGGGTGCGTTTAGAGTTGGTTGAGGCGATA	TATCGCCTCAACCAACTCTAAACG	16	7
453	WISH_453	TATGAGGAGAGTAGGAGGCAATGGGGAGGTTCACAATGTGGGAGGTCAAGCACATAGAAGTCCGCCATTAGTGCTTACGAAACCGAGACTATTGCCCCTTTATCTACACGCCCACTTACC	AGCACATAGAAGTCCGCCATTAGTGCTTACGAAACCGAGA	TCTCGGTTTCGTAAGCACTAATGG	17	8
454	WISH_454	TATGAGGAGAGTAGGAGGCAATGGGGAGGTTCACAATGTGGGAGGTCAACCTTACGCGTCATTCCCTTTACTCGGATTACAGAACGCACTATTGCCCCTTTATCTACACGCCCACTTACC	ACCTTACGCGTCATTCCCTTTACTCGGATTACAGAACGCA	TGCGTTCTGTAATCCGAGTAAAGG	17	9
455	WISH_455	TATGAGGAGAGTAGGAGGCAATGGGGAGGTTCACAATGTGGGAGGTCACTAGGATCCCTGCAATCGAAACCTACGAGCAATGAACCTACTATTGCCCCTTTATCTACACGCCCACTTACC	CTAGGATCCCTGCAATCGAAACCTACGAGCAATGAACCTA	TAGGTTCATTGCTCGTAGGTTTCG	16	9
456	WISH_456	TATGAGGAGAGTAGGAGGCAATGGGGAGGTTCACAATGTGGGAGGTCACGCAAAACCCTTTACCCGAATAACAAGGGAGACACGCTAACTATTGCCCCTTTATCTACACGCCCACTTACC	CGCAAAACCCTTTACCCGAATAACAAGGGAGACACGCTAA	TTAGCGTGTCTCCCTTGTTATTCG	15	7
457	WISH_457	TATGAGGAGAGTAGGAGGCAATGGGGAGGTTCACAATGTGGGAGGTCAGGGTTGTCCGTAATTCCCAAAGAGTAATGAAGTCGGCGTACTATTGCCCCTTTATCTACACGCCCACTTACC	GGGTTGTCCGTAATTCCCAAAGAGTAATGAAGTCGGCGTA	TACGCCGACTTCATTACTCTTTGG	15	8
458	WISH_458	TATGAGGAGAGTAGGAGGCAATGGGGAGGTTCACAATGTGGGAGGTCAAAGCGTGAACCTTGAGCCATAACCAACGACACACGACTAACTATTGCCCCTTTATCTACACGCCCACTTACC	AAGCGTGAACCTTGAGCCATAACCAACGACACACGACTAA	TTAGTCGTGTGTCGTTGGTTATGG	14	7
459	WISH_459	TATGAGGAGAGTAGGAGGCAATGGGGAGGTTCACAATGTGGGAGGTCATTACTCAGCCGCTTGTGGTTTGTCTCCGCTTACTCGTTTACTATTGCCCCTTTATCTACACGCCCACTTACC	TTACTCAGCCGCTTGTGGTTTGTCTCCGCTTACTCGTTTA	TAAACGAGTAAGCGGAGACAAACC	17	8
460	WISH_460	TATGAGGAGAGTAGGAGGCAATGGGGAGGTTCACAATGTGGGAGGTCATTGCCAAGTGAGCCAACCTATCAGTATGGAAATCGGCTCGCTATTGCCCCTTTATCTACACGCCCACTTACC	TTGCCAAGTGAGCCAACCTATCAGTATGGAAATCGGCTCG	CGAGCCGATTTCCATACTGATAGG	15	8
461	WISH_461	TATGAGGAGAGTAGGAGGCAATGGGGAGGTTCACAATGTGGGAGGTCATCGACAATGGGACATGCGTTAGTGCTGCTTAGTGTCTGATCTATTGCCCCTTTATCTACACGCCCACTTACC	TCGACAATGGGACATGCGTTAGTGCTGCTTAGTGTCTGAT	ATCAGACACTAAGCAGCACTAACG	14	8
462	WISH_462	TATGAGGAGAGTAGGAGGCAATGGGGAGGTTCACAATGTGGGAGGTCAGCTCAGGGTAATCCAACGAAAGGATAGATGTGGATAGCCGCTATTGCCCCTTTATCTACACGCCCACTTACC	GCTCAGGGTAATCCAACGAAAGGATAGATGTGGATAGCCG	CGGCTATCCACATCTATCCTTTCG	16	7
463	WISH_463	TATGAGGAGAGTAGGAGGCAATGGGGAGGTTCACAATGTGGGAGGTCACTATGGTGCACGTGATCGATTAGGATGAAGCGTATGAGGGCTATTGCCCCTTTATCTACACGCCCACTTACC	CTATGGTGCACGTGATCGATTAGGATGAAGCGTATGAGGG	CCCTCATACGCTTCATCCTAATCG	15	7
464	WISH_464	TATGAGGAGAGTAGGAGGCAATGGGGAGGTTCACAATGTGGGAGGTCACACTACCGTGCAAAGACGATTTGTAGGAGAGTGTGAGGTGCTATTGCCCCTTTATCTACACGCCCACTTACC	CACTACCGTGCAAAGACGATTTGTAGGAGAGTGTGAGGTG	CACCTCACACTCTCCTACAAATCG	14	6
465	WISH_465	TATGAGGAGAGTAGGAGGCAATGGGGAGGTTCACAATGTGGGAGGTCAGTATTCGCTACCGTCACGAATACGCCATAATCTGAGCACTCTATTGCCCCTTTATCTACACGCCCACTTACC	GTATTCGCTACCGTCACGAATACGCCATAATCTGAGCACT	AGTGCTCAGATTATGGCGTATTCG	16	8
466	WISH_466	TATGAGGAGAGTAGGAGGCAATGGGGAGGTTCACAATGTGGGAGGTCACGGCTATCGAATACACCGAATGTATCTATGCCGTGCTCTTCTATTGCCCCTTTATCTACACGCCCACTTACC	CGGCTATCGAATACACCGAATGTATCTATGCCGTGCTCTT	AAGAGCACGGCATAGATACATTCG	16	7
467	WISH_467	TATGAGGAGAGTAGGAGGCAATGGGGAGGTTCACAATGTGGGAGGTCAGGTAGGTGCCACAATTGGAAAGAATCAACAGGAAATGCCGCTATTGCCCCTTTATCTACACGCCCACTTACC	GGTAGGTGCCACAATTGGAAAGAATCAACAGGAAATGCCG	CGGCATTTCCTGTTGATTCTTTCC	15	8
468	WISH_468	TATGAGGAGAGTAGGAGGCAATGGGGAGGTTCACAATGTGGGAGGTCATTTGAACGTCGTCCACCGTTAGTTGTTAGGGTGCGATGTACTATTGCCCCTTTATCTACACGCCCACTTACC	TTTGAACGTCGTCCACCGTTAGTTGTTAGGGTGCGATGTA	TACATCGCACCCTAACAACTAACG	16	7
469	WISH_469	TATGAGGAGAGTAGGAGGCAATGGGGAGGTTCACAATGTGGGAGGTCAGTACCGAATGTCTCTGGCATTCTCTATCACTAAGGTCCGCCTATTGCCCCTTTATCTACACGCCCACTTACC	GTACCGAATGTCTCTGGCATTCTCTATCACTAAGGTCCGC	GCGGACCTTAGTGATAGAGAATGC	15	7
470	WISH_470	TATGAGGAGAGTAGGAGGCAATGGGGAGGTTCACAATGTGGGAGGTCATAACCATCCGTGCCTTGCATAGCGAGAAAGTCCATAGTCCCTATTGCCCCTTTATCTACACGCCCACTTACC	TAACCATCCGTGCCTTGCATAGCGAGAAAGTCCATAGTCC	GGACTATGGACTTTCTCGCTATGC	17	9
471	WISH_471	TATGAGGAGAGTAGGAGGCAATGGGGAGGTTCACAATGTGGGAGGTCATCTTTTCCCTACGACGCGAAACTCCTAACTGCCTCTACACCTATTGCCCCTTTATCTACACGCCCACTTACC	TCTTTTCCCTACGACGCGAAACTCCTAACTGCCTCTACAC	GTGTAGAGGCAGTTAGGAGTTTCG	17	8
472	WISH_472	TATGAGGAGAGTAGGAGGCAATGGGGAGGTTCACAATGTGGGAGGTCAAACACCCTCACAGAAGCGAAAGGTGTAAGTAGGCTCTGACCTATTGCCCCTTTATCTACACGCCCACTTACC	AACACCCTCACAGAAGCGAAAGGTGTAAGTAGGCTCTGAC	GTCAGAGCCTACTTACACCTTTCG	15	9
473	WISH_473	TATGAGGAGAGTAGGAGGCAATGGGGAGGTTCACAATGTGGGAGGTCACAAGTCTTGGGAACTCGGTAATAGACGAGCATCCGAATCCCTATTGCCCCTTTATCTACACGCCCACTTACC	CAAGTCTTGGGAACTCGGTAATAGACGAGCATCCGAATCC	GGATTCGGATGCTCGTCTATTACC	15	8
474	WISH_474	TATGAGGAGAGTAGGAGGCAATGGGGAGGTTCACAATGTGGGAGGTCAGGCTTATCAGAACCCTGCTAATACACCAGTTCACACGACACTATTGCCCCTTTATCTACACGCCCACTTACC	GGCTTATCAGAACCCTGCTAATACACCAGTTCACACGACA	TGTCGTGTGAACTGGTGTATTAGC	16	8
475	WISH_475	TATGAGGAGAGTAGGAGGCAATGGGGAGGTTCACAATGTGGGAGGTCAGTCTTCGGCAGGTATACGTTTCGTCCTCTGGTTTCATACACTATTGCCCCTTTATCTACACGCCCACTTACC	GTCTTCGGCAGGTATACGTTTCGTCCTCTGGTTTCATACA	TGTATGAAACCAGAGGACGAAACG	16	7
476	WISH_476	TATGAGGAGAGTAGGAGGCAATGGGGAGGTTCACAATGTGGGAGGTCATCGTCGATGTGGATGACGTTATGCTTCGTCTTCTTCCTGACTATTGCCCCTTTATCTACACGCCCACTTACC	TCGTCGATGTGGATGACGTTATGCTTCGTCTTCTTCCTGA	TCAGGAAGAAGACGAAGCATAACG	15	8
477	WISH_477	TATGAGGAGAGTAGGAGGCAATGGGGAGGTTCACAATGTGGGAGGTCACGGGTACACATATGCACGAATAGGAACAAACTGAGAGCGACTATTGCCCCTTTATCTACACGCCCACTTACC	CGGGTACACATATGCACGAATAGGAACAAACTGAGAGCGA	TCGCTCTCAGTTTGTTCCTATTCG	15	7
478	WISH_478	TATGAGGAGAGTAGGAGGCAATGGGGAGGTTCACAATGTGGGAGGTCAGGTGACCACTTTTTCCCCTTTCATCAGCAGACAGCATTTGCTATTGCCCCTTTATCTACACGCCCACTTACC	GGTGACCACTTTTTCCCCTTTCATCAGCAGACAGCATTTG	CAAATGCTGTCTGCTGATGAAAGG	18	9
479	WISH_479	TATGAGGAGAGTAGGAGGCAATGGGGAGGTTCACAATGTGGGAGGTCAGACAGACAATACGGGTCCTAACATCATACGGGCATACGAGCTATTGCCCCTTTATCTACACGCCCACTTACC	GACAGACAATACGGGTCCTAACATCATACGGGCATACGAG	CTCGTATGCCCGTATGATGTTAGG	16	8
480	WISH_480	TATGAGGAGAGTAGGAGGCAATGGGGAGGTTCACAATGTGGGAGGTCATTAATACAGCGCCCCAGCTATGACTGACTGAACTTGCGTACTATTGCCCCTTTATCTACACGCCCACTTACC	TTAATACAGCGCCCCAGCTATGACTGACTGAACTTGCGTA	TACGCAAGTTCAGTCAGTCATAGC	16	9
481	WISH_481	TATGAGGAGAGTAGGAGGCAATGGGGAGGTTCACAATGTGGGAGGTCACAAAGTTCATGAGGGCCCTTACCTGCGTTCGTTTAGTCTTCTATTGCCCCTTTATCTACACGCCCACTTACC	CAAAGTTCATGAGGGCCCTTACCTGCGTTCGTTTAGTCTT	AAGACTAAACGAACGCAGGTAAGG	18	9
482	WISH_482	TATGAGGAGAGTAGGAGGCAATGGGGAGGTTCACAATGTGGGAGGTCATCGCTGTGAAACCAAGGGTATGAGTAAGGGCGTAAATCCGCTATTGCCCCTTTATCTACACGCCCACTTACC	TCGCTGTGAAACCAAGGGTATGAGTAAGGGCGTAAATCCG	CGGATTTACGCCCTTACTCATACC	17	9
483	WISH_483	TATGAGGAGAGTAGGAGGCAATGGGGAGGTTCACAATGTGGGAGGTCAGCACATCACTTAGTGCCGTATTCGGGAGGTATTAGTTGGCCTATTGCCCCTTTATCTACACGCCCACTTACC	GCACATCACTTAGTGCCGTATTCGGGAGGTATTAGTTGGC	GCCAACTAATACCTCCCGAATACG	17	8
484	WISH_484	TATGAGGAGAGTAGGAGGCAATGGGGAGGTTCACAATGTGGGAGGTCATCTATTGGATGAGGGGGGTTTAGAATCGGTCGTCACAAGTCTATTGCCCCTTTATCTACACGCCCACTTACC	TCTATTGGATGAGGGGGGTTTAGAATCGGTCGTCACAAGT	ACTTGTGACGACCGATTCTAAACC	17	8
485	WISH_485	TATGAGGAGAGTAGGAGGCAATGGGGAGGTTCACAATGTGGGAGGTCAGTTATCACCCTGAGCTGGAAAGTCATAAACACCGCCATTGCTATTGCCCCTTTATCTACACGCCCACTTACC	GTTATCACCCTGAGCTGGAAAGTCATAAACACCGCCATTG	CAATGGCGGTGTTTATGACTTTCC	18	10
486	WISH_486	TATGAGGAGAGTAGGAGGCAATGGGGAGGTTCACAATGTGGGAGGTCAGCACACTAAGTGAGACGGTATGGATTCTTTGTTGGCGTTGCTATTGCCCCTTTATCTACACGCCCACTTACC	GCACACTAAGTGAGACGGTATGGATTCTTTGTTGGCGTTG	CAACGCCAACAAAGAATCCATACC	16	8
487	WISH_487	TATGAGGAGAGTAGGAGGCAATGGGGAGGTTCACAATGTGGGAGGTCAGGGTTTACCGGTTCTAGGAATACAAAGGCGGACACAAATGCTATTGCCCCTTTATCTACACGCCCACTTACC	GGGTTTACCGGTTCTAGGAATACAAAGGCGGACACAAATG	CATTTGTGTCCGCCTTTGTATTCC	16	7
488	WISH_488	TATGAGGAGAGTAGGAGGCAATGGGGAGGTTCACAATGTGGGAGGTCAGGAGCTAGTGATACTGCGTTAGCCAAGAGAGCATCCATAGCTATTGCCCCTTTATCTACACGCCCACTTACC	GGAGCTAGTGATACTGCGTTAGCCAAGAGAGCATCCATAG	CTATGGATGCTCTCTTGGCTAACG	15	9
489	WISH_489	TATGAGGAGAGTAGGAGGCAATGGGGAGGTTCACAATGTGGGAGGTCAATTTCCCCCTAGTCTCGGTTAGCGTGAGTGTGGTTAGTAGCTATTGCCCCTTTATCTACACGCCCACTTACC	ATTTCCCCCTAGTCTCGGTTAGCGTGAGTGTGGTTAGTAG	CTACTAACCACACTCACGCTAACC	16	7
490	WISH_490	TATGAGGAGAGTAGGAGGCAATGGGGAGGTTCACAATGTGGGAGGTCATAACTCCTCCCACTCTCGATAAGACGACCAACAGTGCTAACTATTGCCCCTTTATCTACACGCCCACTTACC	TAACTCCTCCCACTCTCGATAAGACGACCAACAGTGCTAA	TTAGCACTGTTGGTCGTCTTATCG	16	7
491	WISH_491	TATGAGGAGAGTAGGAGGCAATGGGGAGGTTCACAATGTGGGAGGTCAAGTCAACGGCATCAACCGTTACACTTCTTCTACATCGGCACTATTGCCCCTTTATCTACACGCCCACTTACC	AGTCAACGGCATCAACCGTTACACTTCTTCTACATCGGCA	TGCCGATGTAGAAGAAGTGTAACG	17	8
492	WISH_492	TATGAGGAGAGTAGGAGGCAATGGGGAGGTTCACAATGTGGGAGGTCACGACATACGGAGAATGCGTTAGCCGAGTAGAATGTGTGAACTATTGCCCCTTTATCTACACGCCCACTTACC	CGACATACGGAGAATGCGTTAGCCGAGTAGAATGTGTGAA	TTCACACATTCTACTCGGCTAACG	14	8
493	WISH_493	TATGAGGAGAGTAGGAGGCAATGGGGAGGTTCACAATGTGGGAGGTCAGTGAGGTCAGACATTGCGTTATTTGCGAGTGAGACAGGTACTATTGCCCCTTTATCTACACGCCCACTTACC	GTGAGGTCAGACATTGCGTTATTTGCGAGTGAGACAGGTA	TACCTGTCTCACTCGCAAATAACG	16	8
494	WISH_494	TATGAGGAGAGTAGGAGGCAATGGGGAGGTTCACAATGTGGGAGGTCACGCACTACAATCGCTAGCTTAGTGATGTTTCTGTCCGTGACTATTGCCCCTTTATCTACACGCCCACTTACC	CGCACTACAATCGCTAGCTTAGTGATGTTTCTGTCCGTGA	TCACGGACAGAAACATCACTAAGC	17	9
495	WISH_495	TATGAGGAGAGTAGGAGGCAATGGGGAGGTTCACAATGTGGGAGGTCAAACAATTTCCCCGGCACCATTACCGACTTATCATCCCGTGCTATTGCCCCTTTATCTACACGCCCACTTACC	AACAATTTCCCCGGCACCATTACCGACTTATCATCCCGTG	CACGGGATGATAAGTCGGTAATGG	15	7
496	WISH_496	TATGAGGAGAGTAGGAGGCAATGGGGAGGTTCACAATGTGGGAGGTCATATGTGACGTCCTCGAGCTATCGGTTTGACAGTGAAGACACTATTGCCCCTTTATCTACACGCCCACTTACC	TATGTGACGTCCTCGAGCTATCGGTTTGACAGTGAAGACA	TGTCTTCACTGTCAAACCGATAGC	16	9
497	WISH_497	TATGAGGAGAGTAGGAGGCAATGGGGAGGTTCACAATGTGGGAGGTCAGGTTCGTGATACCATCCCTTACCACACTTTCCTCTCGTTCCTATTGCCCCTTTATCTACACGCCCACTTACC	GGTTCGTGATACCATCCCTTACCACACTTTCCTCTCGTTC	GAACGAGAGGAAAGTGTGGTAAGG	16	7
498	WISH_498	TATGAGGAGAGTAGGAGGCAATGGGGAGGTTCACAATGTGGGAGGTCAGACAAGCGCTTACATGCCTTTGAACTCTAACACTCCGACCCTATTGCCCCTTTATCTACACGCCCACTTACC	GACAAGCGCTTACATGCCTTTGAACTCTAACACTCCGACC	GGTCGGAGTGTTAGAGTTCAAAGG	17	9
499	WISH_499	TATGAGGAGAGTAGGAGGCAATGGGGAGGTTCACAATGTGGGAGGTCATCAATGGAGCAACTCGGCATTTACACTCACATCCAACAGCCTATTGCCCCTTTATCTACACGCCCACTTACC	TCAATGGAGCAACTCGGCATTTACACTCACATCCAACAGC	GCTGTTGGATGTGAGTGTAAATGC	17	8
500	WISH_500	TATGAGGAGAGTAGGAGGCAATGGGGAGGTTCACAATGTGGGAGGTCATGGCCGGTTAATCTGTCGTTAGATGGTCGTTAGGTTCGTTCTATTGCCCCTTTATCTACACGCCCACTTACC	TGGCCGGTTAATCTGTCGTTAGATGGTCGTTAGGTTCGTT	AACGAACCTAACGACCATCTAACG	16	8

## Sheet: Primers
Nr	Name	Sequence (5'-3')	Description	Citation
42	L68_fwd_left	cggtctcaTGCCgaatccatcctcaaccgcatgcc	Cloning homology flank for integration into Leaf68	This work
43	L68_rev_mid	cggtctcaTTGCccgaagaaggcgaagatgatcgtc	Cloning homology flank for integration into Leaf68	This work
44	L68_fwd_mid	cggtctcaCAGAtgctgaccgggttgccg	Cloning homology flank for integration into Leaf68	This work
45	L68_rev_right	cggtctcaCCTTgtgcggttccctatgtaatggtcc	Cloning homology flank for integration into Leaf68	This work
46	L68_rev_inner_right_flank	GCGACAGGCTATCCGTCAAG	Verifying integration into Leaf68	This work
47	L68_fwd_inner_right_flank	CGCTTTATTCGAAACGGGGTTATTCC	Verifying integration into Leaf68	This work
48	L68_int_valid_rev	ctcaccacgatgtttgcgctttat	Verifying integration into Leaf68	This work
49	L68_fwd_inner_left_flank	CGCTTTATTCGAAACGGGGTTATTCC	Verifying integration into Leaf68	This work
50	L68_rev_inner_left_flank	GCTTGATGCTCTTGTAAATCGGCC	Verifying integration into Leaf68	This work
51	L68_int_valid_fwd	cggcaacaatctgatcggcaaatg	Verifying integration into Leaf68	This work
52	L61_int_valid_fwd	ctcactattggtctgcgctgc	Verifying integration into Leaf61	This work
53	L61_int_valid_rev	gatattacgttgcgctaccgcg	Verifying integration into Leaf61	This work
54	L88_int_valid_fwd	gttccgagatcctgacgccc	Verifying integration into Leaf88	This work
55	L88_int_valid_rev	ccgtgaccatgggaaaggac	Verifying integration into Leaf88	This work
56	L131_int_valid_fwd	CGCCGGTGATCCACACTATCC	Verifying integration into Leaf131	This work
57	L131_int_valid_rev	GCATTGGTCCGCGGAAATCG	Verifying integration into Leaf131	This work
58	L220_int_valid_fwd	gcatgcaaacaacggccacag	Verifying integration into Leaf220	This work
59	L220_int_valid_rev	caagagcgtgacggtggagtg	Verifying integration into Leaf220	This work
60	L257_int_valid_fwd	CGATCACCTCGAACGGCTTGG	Verifying integration into Leaf257	This work
61	L257_int_valid_rev	GATCCTGATCTCCGACTATGAC	Verifying integration into Leaf257	This work
62	Universal_FWD	TATGAGGAGAGTAGGAGGCAATGG	Universal WISH forward primer for qPCR	This work
63	Universal_Rev	GGTAAGTGGGCGTGTAGATAAAGG	Universal WISH reverse primer	This work
64	Universal_FWD_Illu	TCGTCGGCAGCGTCAGATGTGTATAAGAGACAGTATGAGGAGAGTAGGAGGCAATGG	Universal WISH forward primer for Illumina sequncing	This work
65	Universal_Rev_Illu	GTCTCGTGGGCTCGGAGATGTGTATAAGAGACAGGGTAAGTGGGCGTGTAGATAAAGG	Universal WISH reverse primer for Illumina sequncing	This work
66	WISH_001	ATACAGGAGTGGCAGAGAGATACC	Specific reverse primer for WISH_001	This work
67	WISH_002	TCTCTTCTGGGTATGACGGTATCC	Specific reverse primer for WISH_002	This work
68	WISH_003	ACGGCATCCCATTATTCCTTTACC	Specific reverse primer for WISH_003	This work
69	WISH_004	ATCGGGCATCATTCTAACCTTTCC	Specific reverse primer for WISH_004	This work
70	WISH_005	CCTAATCCTGGGCTTTGTGTATCC	Specific reverse primer for WISH_005	This work
71	WISH_006	GGACCTTATGGGAGCACTATTTGG	Specific reverse primer for WISH_006	This work
72	WISH_007	TCATCCCATCTAAATCGCCAAAGG	Specific reverse primer for WISH_007	This work
73	WISH_008	CGTGTAGAGTAGGTCGTTGATTCG	Specific reverse primer for WISH_008	This work
74	WISH_009	TCAGACATCACCCTACGACTATCC	Specific reverse primer for WISH_009	This work
75	WISH_010	ATGGGCGTATTGAGGTTGTTATCC	Specific reverse primer for WISH_010	This work
76	WISH_011	CGCAAGTGACAAATACGCATAAGG	Specific reverse primer for WISH_011	This work
77	WISH_012	TATGGAAGAATGGTGGCGTAATGG	Specific reverse primer for WISH_012	This work
78	WISH_013	CAGATGGGAGGGATTCAGTTTAGC	Specific reverse primer for WISH_013	This work
79	WISH_014	GTGTTGTAGGTTTCGTTGGTTTCG	Specific reverse primer for WISH_014	This work
80	WISH_015	ACGATGGACGAAACTACGATAACG	Specific reverse primer for WISH_015	This work
81	WISH_016	CAAATGAGAGCCGATAAGCAAACG	Specific reverse primer for WISH_016	This work
82	WISH_017	ATCGTCCTTTCATCCACCATTAGC	Specific reverse primer for WISH_017	This work
83	WISH_018	GGCTGTAGTGGTTATGAGGAATGG	Specific reverse primer for WISH_018	This work
84	WISH_019	ACCATCAGTTCCAATCGCTTATCC	Specific reverse primer for WISH_019	This work
85	WISH_020	AAATCTTAGGGCGTTGCTCATAGG	Specific reverse primer for WISH_020	This work
86	WISH_021	ACGGTCTTGATTGGCTATGATTCC	Specific reverse primer for WISH_021	This work
87	WISH_022	ACAACAGACTCAAGGCACTAAAGG	Specific reverse primer for WISH_022	This work
88	WISH_023	GGTGGCTAACATACAGGAGATTGG	Specific reverse primer for WISH_023	This work
89	WISH_024	AAAGGGATACCGATGTCAGATTGC	Specific reverse primer for WISH_024	This work
90	WISH_025	TCAGGTCGCTATTCATTGGATTGG	Specific reverse primer for WISH_025	This work
91	WISH_026	GCACCCATACTAAGAAGGCTAACC	Specific reverse primer for WISH_026	This work
92	WISH_027	TCCAGCGATTATTAGTCCCTTTGC	Specific reverse primer for WISH_027	This work
93	WISH_028	TTAGCGAGGTTGGCATCTTTATCC	Specific reverse primer for WISH_028	This work
94	WISH_029	TTCCCTATCCGAGCATTACAAAGC	Specific reverse primer for WISH_029	This work
95	WISH_030	ATCACCAACCGCACTATCATTACC	Specific reverse primer for WISH_030	This work
96	WISH_031	AAATCCATACCCGTTCCTCAATCG	Specific reverse primer for WISH_031	This work
97	WISH_032	CCAACAAGGATTCAAACCCAAACC	Specific reverse primer for WISH_032	This work
98	WISH_033	CAAGATAGTGGAGAGGTGGAATGC	Specific reverse primer for WISH_033	This work
99	WISH_034	GAACACTCTCTTACGACGCATAGG	Specific reverse primer for WISH_034	This work
100	WISH_035	GGAACGCTCTGTGTATCTCTAACG	Specific reverse primer for WISH_035	This work
101	WISH_036	GGAGCGTCACAGAACTAACTATCG	Specific reverse primer for WISH_036	This work
102	WISH_037	GTCGCACTCTACCTACTTCAATCG	Specific reverse primer for WISH_037	This work
103	WISH_038	CGTGCTTATCTCTGTCTCGTTACC	Specific reverse primer for WISH_038	This work
104	WISH_039	TTCACCTTTACCACCAGACTTTCG	Specific reverse primer for WISH_039	This work
105	WISH_040	TAAAGCAATGGTGTAGCGGTATCC	Specific reverse primer for WISH_040	This work
106	WISH_041	TTACACATACAAGGGCGGAATAGC	Specific reverse primer for WISH_041	This work
107	WISH_042	TAGCGTTTGCCCAGTATGTATTCC	Specific reverse primer for WISH_042	This work
108	WISH_043	GCATCAAGACACACGCATTTATCC	Specific reverse primer for WISH_043	This work
109	WISH_044	GCCTCTTGTTTGCCTCTACTATCC	Specific reverse primer for WISH_044	This work
110	WISH_045	CGGGAGGATTGAGTGAACATAAGG	Specific reverse primer for WISH_045	This work
111	WISH_046	CCTCCTCAACTCCGTAATCAATGG	Specific reverse primer for WISH_046	This work
112	WISH_047	AGAAAGTGCGTATGAAGCCTATGG	Specific reverse primer for WISH_047	This work
113	WISH_048	ATGGTATTCTCACTCACGGATTGC	Specific reverse primer for WISH_048	This work
114	WISH_049	AACCATCCGTATCTCAGTCATTGC	Specific reverse primer for WISH_049	This work
115	WISH_050	ATTCTGCGTGGCTATCTACTTTGG	Specific reverse primer for WISH_050	This work
116	WISH_051	ACACACAGGCTACTATGCTTATGC	Specific reverse primer for WISH_051	This work
117	WISH_052	CTAACGAGATGATGGGACCTTTGG	Specific reverse primer for WISH_052	This work
118	WISH_053	CCCATTCCAGTCTCATTCGTTAGG	Specific reverse primer for WISH_053	This work
119	WISH_054	ATTGACGCAGCAGGATAGTTTAGG	Specific reverse primer for WISH_054	This work
120	WISH_055	CTCCCGTTGTCCATTCTCATTAGG	Specific reverse primer for WISH_055	This work
121	WISH_056	AATCACATCAGTTCGGAGCATACC	Specific reverse primer for WISH_056	This work
122	WISH_057	ACATTTAGCAGGAGCGAACATAGG	Specific reverse primer for WISH_057	This work
123	WISH_058	CGCAGCACACAAATGAATCTATGG	Specific reverse primer for WISH_058	This work
124	WISH_059	TTCGTCAGTATGCCGTTAGATTCG	Specific reverse primer for WISH_059	This work
125	WISH_060	GAGGGAGTAATGACGATGGAAACC	Specific reverse primer for WISH_060	This work
126	WISH_061	GTGGGACTCGGATGATAAGAAACC	Specific reverse primer for WISH_061	This work
127	WISH_062	CGTATGGTCGTAGTCTGGTTTAGC	Specific reverse primer for WISH_062	This work
128	WISH_063	GTTACTGGGCGTCTACTACAATCG	Specific reverse primer for WISH_063	This work
129	WISH_064	CCTCCGACTCTAAATACCGAAACG	Specific reverse primer for WISH_064	This work
130	WISH_065	GCCCACTACTACGAAACTGATACG	Specific reverse primer for WISH_065	This work
131	WISH_066	CGTAGTAGAATGTCCGCAGTAACC	Specific reverse primer for WISH_066	This work
132	WISH_067	TTGTCTTCTCTAATGGCGGTATGC	Specific reverse primer for WISH_067	This work
133	WISH_068	TAACATCTCAAGGCTACGCATTCC	Specific reverse primer for WISH_068	This work
134	WISH_069	CAGGTTCGGTAGTGGATGTATTGG	Specific reverse primer for WISH_069	This work
135
136
137
138
139
140
141
142
143
144
145
146
147
148
149
150
151
152
153
154
155
156
157
158
159
160
161
162
163
164
165
166
167
168
169
170
171
172
173
174
175
176
177
178
179
180
181
182
183
184
185
186
187
188
189
190
191
192
193
194
195
196
197
198
199
200
201
202
203
204
205
206
207
208
209
210
211
212
213
214
215
216
217
218
219
220
221
222

## Sheet: Plasmids 
Running_Number	Plasmid_Name	Function	Resistance	Ori	Created by
1	p7XX00	pUC18R6KT-mini-Tn7T	Na	R6K pir-	Choi et al., 2005
2	p7XXKm	empty vector for Tn7 integration	Kan, Amp	R6K pir-	C. Pestalozzi
3	p7XXGm	empty vector for Tn7 integration	Gen, Amp	R6K pir-	C. Pestalozzi
4	p7XXTet	empty vector for Tn7 integration	Tet, Amp	R6K pir-	C. Pestalozzi
5	p7XXKm Δamp	empty vector for Tn7 integration	Kan	R6K pir-	B. Daniel
6	p7XXGm Δamp	empty vector for Tn7 integration	Gen	R6K pir-	B. Daniel
7	p7XXTet Δamp	empty vector for Tn7 integration	Tet	R6K pir-	B. Daniel
10	p7XXKm Δamp WISH-28	vector for Tn7 integration of WISH-28	Kan	R6K pir-	B. Daniel
11	p7XXKm Δamp WISH-29	vector for Tn7 integration of WISH-29	Kan	R6K pir-	B. Daniel
12	p7XXKm Δamp WISH-30	vector for Tn7 integration of WISH-30	Kan	R6K pir-	B. Daniel
13	p7XXKm Δamp WISH-31	vector for Tn7 integration of WISH-31	Kan	R6K pir-	B. Daniel
14	p7XXKm Δamp WISH-32	vector for Tn7 integration of WISH-32	Kan	R6K pir-	B. Daniel
15	p7XXKm Δamp WISH-33	vector for Tn7 integration of WISH-33	Kan	R6K pir-	B. Daniel
16	p7XXKm Δamp WISH-34	vector for Tn7 integration of WISH-34	Kan	R6K pir-	B. Daniel
17	p7XXKm Δamp WISH-35	vector for Tn7 integration of WISH-35	Kan	R6K pir-	B. Daniel
18	p7XXKm Δamp WISH-36	vector for Tn7 integration of WISH-36	Kan	R6K pir-	B. Daniel
19	p7XXKm Δamp WISH-37	vector for Tn7 integration of WISH-37	Kan	R6K pir-	B. Daniel
20	p7XXKm Δamp WISH-38	vector for Tn7 integration of WISH-38	Kan	R6K pir-	B. Daniel
21	p7XXKm Δamp WISH-39	vector for Tn7 integration of WISH-39	Kan	R6K pir-	B. Daniel
22	p7XXKm Δamp WISH-40	vector for Tn7 integration of WISH-40	Kan	R6K pir-	B. Daniel
23	p7XXKm Δamp WISH-41	vector for Tn7 integration of WISH-41	Kan	R6K pir-	B. Daniel
24	p7XXKm Δamp WISH-42	vector for Tn7 integration of WISH-42	Kan	R6K pir-	B. Daniel
25	p7XXKm Δamp WISH-43	vector for Tn7 integration of WISH-43	Kan	R6K pir-	B. Daniel
26	p7XXKm Δamp WISH-44	vector for Tn7 integration of WISH-44	Kan	R6K pir-	B. Daniel
27	p7XXKm Δamp WISH-45	vector for Tn7 integration of WISH-45	Kan	R6K pir-	B. Daniel
28	p7XXKm Δamp WISH-46	vector for Tn7 integration of WISH-46	Kan	R6K pir-	B. Daniel
29	p7XXKm Δamp WISH-47	vector for Tn7 integration of WISH-47	Kan	R6K pir-	B. Daniel
30	p7XXKm Δamp WISH-48	vector for Tn7 integration of WISH-48	Kan	R6K pir-	B. Daniel
31	p7XXKm Δamp WISH-49	vector for Tn7 integration of WISH-49	Kan	R6K pir-	B. Daniel
32	p7XXKm Δamp WISH-50	vector for Tn7 integration of WISH-50	Kan	R6K pir-	B. Daniel
33	p7XXKm Δamp WISH-51	vector for Tn7 integration of WISH-51	Kan	R6K pir-	B. Daniel
34	p7XXGm Δamp WISH-52	vector for Tn7 integration of WISH-52	Gent	R6K pir-	B. Daniel
35	p7XXGm Δamp WISH-53	vector for Tn7 integration of WISH-53	Gent	R6K pir-	B. Daniel
36	p7XXGm Δamp WISH-54	vector for Tn7 integration of WISH-54	Gent	R6K pir-	B. Daniel
37	p7XXGm Δamp WISH-55	vector for Tn7 integration of WISH-55	Gent	R6K pir-	B. Daniel
38	p7XXGm Δamp WISH-56	vector for Tn7 integration of WISH-56	Gent	R6K pir-	B. Daniel
39	p7XXGm Δamp WISH-57	vector for Tn7 integration of WISH-57	Gent	R6K pir-	B. Daniel
40	p7XXTet Δamp WISH-64	vector for Tn7 integration of WISH-64	Tet	R6K pir-	B. Daniel
41	p7XXTet Δamp WISH-65	vector for Tn7 integration of WISH-65	Tet	R6K pir-	B. Daniel
42	p7XXTet Δamp WISH-66	vector for Tn7 integration of WISH-66	Tet	R6K pir-	B. Daniel
43	p7XXTet Δamp WISH-67	vector for Tn7 integration of WISH-67	Tet	R6K pir-	B. Daniel
44	p7XXTet Δamp WISH-68	vector for Tn7 integration of WISH-68	Tet	R6K pir-	B. Daniel
45	p7XXTet Δamp WISH-69	vector for Tn7 integration of WISH-69	Tet	R6K pir-	B. Daniel
46	pSIM5			NA	Diner et al., 2011
47	pRGD-KmR	source for the kanamycin resistance	Km2	NA	(Ledermann et al., 2016)
48	pRGD-GmR	source for the gentamycin resistance	Gm	NA	(Ledermann et al., 2016)
49	pRGD-SmR	source for the spectinomycin resistance	Sm	NA	(Ledermann et al., 2016)
50	pME6010	source for the tetracyclin resistance	Tet	NA	(Blumer et al., 1999)
43
44
45

## Sheet: Strains
Nr	Genus	Species	Strain	Reference	Resistance	Strain identifier NCBI
1	Sphingomoas	Leaf257		Bai et al., 2015	None	1736309
2	Sphingomoas	Leaf257	WISH-64	This work	Tetracycline	na
3	Sphingomoas	Leaf257	WISH-65	This work	Tetracycline	na
4	Sphingomoas	Leaf257	WISH-66	This work	Tetracycline	na
5	Sphingomoas	Leaf257	WISH-67	This work	Tetracycline	na
6	Sphingomoas	Leaf257	WISH-68	This work	Tetracycline	na
7	Sphingomoas	Leaf257	WISH-69	This work	Tetracycline	na
8	Xanthomonas	Leaf131		Bai et al., 2015	None	1736270
9	Xanthomonas	Leaf131	WISH-34	This work	Kanamycin	na
10	Xanthomonas	Leaf131	WISH-35	This work	Kanamycin	na
11	Xanthomonas	Leaf131	WISH-36	This work	Kanamycin	na
12	Xanthomonas	Leaf131	WISH-37	This work	Kanamycin	na
13	Xanthomonas	Leaf131	WISH-38	This work	Kanamycin	na
14	Xanthomonas	Leaf131	WISH-39	This work	Kanamycin	na
15	Duganella	Leaf61		Bai et al., 2015	None	1736227
16	Duganella	Leaf61	WISH-52	This work	Gentamycin	na
17	Duganella	Leaf61	WISH-53	This work	Gentamycin	na
18	Duganella	Leaf61	WISH-54	This work	Gentamycin	na
19	Duganella	Leaf61	WISH-55	This work	Gentamycin	na
20	Duganella	Leaf61	WISH-56	This work	Gentamycin	na
21	Duganella	Leaf61	WISH-57	This work	Gentamycin	na
22	Rhizobium	Leaf68		Bai et al., 2015	None	1736231
23	Rhizobium	Leaf68	WISH-40	This work	Kanamycin	na
24	Rhizobium	Leaf68	WISH-41	This work	Kanamycin	na
25	Rhizobium	Leaf68	WISH-42	This work	Kanamycin	na
26	Rhizobium	Leaf68	WISH-43	This work	Kanamycin	na
27	Rhizobium	Leaf68	WISH-44	This work	Kanamycin	na
28	Rhizobium	Leaf68	WISH-45	This work	Kanamycin	na
29	Methylobacterium	Leaf88		Bai et al., 2015	None	1736244
30	Methylobacterium	Leaf88	WISH-46	This work	Kanamycin	na
31	Methylobacterium	Leaf88	WISH-47	This work	Kanamycin	na
32	Methylobacterium	Leaf88	WISH-48	This work	Kanamycin	na
33	Methylobacterium	Leaf88	WISH-49	This work	Kanamycin	na
34	Methylobacterium	Leaf88	WISH-50	This work	Kanamycin	na
35	Methylobacterium	Leaf88	WISH-51	This work	Kanamycin	na
36	Xylophilus	Leaf220		Bai et al., 2015	None	1735686
37	Xylophilus	Leaf220	WISH-28	This work	Kanamycin	na
38	Xylophilus	Leaf220	WISH-29	This work	Kanamycin	na
39	Xylophilus	Leaf220	WISH-30	This work	Kanamycin	na
40	Xylophilus	Leaf220	WISH-31	This work	Kanamycin	na
41	Xylophilus	Leaf220	WISH-32	This work	Kanamycin	na
42	Xylophilus	Leaf220	WISH-33	This work	Kanamycin	na
43	Escherichia	coli	DH5α	Taylor et al., 1993	None	668369
44	Escherichia	coli	BW23474	Haldimann et al., 1996	None	CGSC#: 7838
45	Escherichia	coli	DH5α pTWIST-WISH001	This work	Ampicillin	na
46	Escherichia	coli	DH5α pTWIST-WISH002	This work	Ampicillin	na
47	Escherichia	coli	DH5α pTWIST-WISH003	This work	Ampicillin	na
48	Escherichia	coli	DH5α pTWIST-WISH004	This work	Ampicillin	na
49	Escherichia	coli	DH5α pTWIST-WISH005	This work	Ampicillin	na
50	Escherichia	coli	DH5α pTWIST-WISH006	This work	Ampicillin	na
51	Escherichia	coli	DH5α pTWIST-WISH007	This work	Ampicillin	na
52	Escherichia	coli	DH5α pTWIST-WISH008	This work	Ampicillin	na
53	Escherichia	coli	DH5α pTWIST-WISH009	This work	Ampicillin	na
54	Escherichia	coli	DH5α pTWIST-WISH010	This work	Ampicillin	na
55	Escherichia	coli	DH5α pTWIST-WISH011	This work	Ampicillin	na
56	Escherichia	coli	DH5α pTWIST-WISH012	This work	Ampicillin	na
57	Escherichia	coli	DH5α pTWIST-WISH013	This work	Ampicillin	na
58	Escherichia	coli	DH5α pTWIST-WISH014	This work	Ampicillin	na
59	Escherichia	coli	DH5α pTWIST-WISH015	This work	Ampicillin	na
60	Escherichia	coli	DH5α pTWIST-WISH016	This work	Ampicillin	na
61	Escherichia	coli	DH5α pTWIST-WISH017	This work	Ampicillin	na
62	Escherichia	coli	DH5α pTWIST-WISH018	This work	Ampicillin	na
63	Escherichia	coli	DH5α pTWIST-WISH019	This work	Ampicillin	na
64	Escherichia	coli	DH5α pTWIST-WISH020	This work	Ampicillin	na
65	Escherichia	coli	DH5α pTWIST-WISH021	This work	Ampicillin	na
66	Escherichia	coli	DH5α pTWIST-WISH022	This work	Ampicillin	na
67	Escherichia	coli	DH5α pTWIST-WISH023	This work	Ampicillin	na
68	Escherichia	coli	DH5α pTWIST-WISH024	This work	Ampicillin	na
69	Escherichia	coli	DH5α pTWIST-WISH025	This work	Ampicillin	na
70	Escherichia	coli	DH5α pTWIST-WISH026	This work	Ampicillin	na
71	Escherichia	coli	DH5α pTWIST-WISH027	This work	Ampicillin	na
72	Escherichia	coli	DH5α pTWIST-WISH028	This work	Ampicillin	na
73	Escherichia	coli	DH5α pTWIST-WISH029	This work	Ampicillin	na
74	Escherichia	coli	DH5α pTWIST-WISH030	This work	Ampicillin	na
75	Escherichia	coli	DH5α pTWIST-WISH031	This work	Ampicillin	na
76	Escherichia	coli	DH5α pTWIST-WISH032	This work	Ampicillin	na
77	Escherichia	coli	DH5α pTWIST-WISH033	This work	Ampicillin	na
78	Escherichia	coli	DH5α pTWIST-WISH034	This work	Ampicillin	na
79	Escherichia	coli	DH5α pTWIST-WISH035	This work	Ampicillin	na
80	Escherichia	coli	DH5α pTWIST-WISH036	This work	Ampicillin	na
81	Escherichia	coli	DH5α pTWIST-WISH037	This work	Ampicillin	na
82	Escherichia	coli	DH5α pTWIST-WISH038	This work	Ampicillin	na
83	Escherichia	coli	DH5α pTWIST-WISH039	This work	Ampicillin	na
84	Escherichia	coli	DH5α pTWIST-WISH040	This work	Ampicillin	na
85	Escherichia	coli	DH5α pTWIST-WISH041	This work	Ampicillin	na
86	Escherichia	coli	DH5α pTWIST-WISH042	This work	Ampicillin	na
87	Escherichia	coli	DH5α pTWIST-WISH043	This work	Ampicillin	na
88	Escherichia	coli	DH5α pTWIST-WISH044	This work	Ampicillin	na
89	Escherichia	coli	DH5α pTWIST-WISH045	This work	Ampicillin	na
90	Escherichia	coli	DH5α pTWIST-WISH046	This work	Ampicillin	na
91	Escherichia	coli	DH5α pTWIST-WISH047	This work	Ampicillin	na
92	Escherichia	coli	DH5α pTWIST-WISH048	This work	Ampicillin	na
93	Escherichia	coli	DH5α pTWIST-WISH049	This work	Ampicillin	na
94	Escherichia	coli	DH5α pTWIST-WISH050	This work	Ampicillin	na
95	Escherichia	coli	DH5α pTWIST-WISH051	This work	Ampicillin	na
96	Escherichia	coli	DH5α pTWIST-WISH052	This work	Ampicillin	na
97	Escherichia	coli	DH5α pTWIST-WISH053	This work	Ampicillin	na
98	Escherichia	coli	DH5α pTWIST-WISH054	This work	Ampicillin	na
99	Escherichia	coli	DH5α pTWIST-WISH055	This work	Ampicillin	na
100	Escherichia	coli	DH5α pTWIST-WISH056	This work	Ampicillin	na
101	Escherichia	coli	DH5α pTWIST-WISH057	This work	Ampicillin	na
102	Escherichia	coli	DH5α pTWIST-WISH058	This work	Ampicillin	na
103	Escherichia	coli	DH5α pTWIST-WISH059	This work	Ampicillin	na
104	Escherichia	coli	DH5α pTWIST-WISH060	This work	Ampicillin	na
105	Escherichia	coli	DH5α pTWIST-WISH061	This work	Ampicillin	na
106	Escherichia	coli	DH5α pTWIST-WISH062	This work	Ampicillin	na
107	Escherichia	coli	DH5α pTWIST-WISH063	This work	Ampicillin	na
108	Escherichia	coli	DH5α pTWIST-WISH064	This work	Ampicillin	na
109	Escherichia	coli	DH5α pTWIST-WISH065	This work	Ampicillin	na
110	Escherichia	coli	DH5α pTWIST-WISH066	This work	Ampicillin	na
111	Escherichia	coli	DH5α pTWIST-WISH067	This work	Ampicillin	na
112	Escherichia	coli	DH5α pTWIST-WISH068	This work	Ampicillin	na
113	Escherichia	coli	DH5α pTWIST-WISH069	This work	Ampicillin	na
114	Salmonella	enterica	SL1344 (SB300)	(Hoiseth & Stocker, 1981)	Sm	216597
115	Salmonella	enterica	SB300 ΔinvG ΔssaV (M2702)	(Maier et al., 2013)	Sm	na
116	Salmonella	enterica	SB300 WISH 25 WT	This work	Amp, Sm	na
117	Salmonella	enterica	SB300 WISH 26 WT	This work	Amp, Sm	na
118	Salmonella	enterica	SB300 WISH 27 WT	This work	Amp, Sm	na
119	Salmonella	enterica	SB300 WISH 28 WT	This work	Amp, Sm	na
120	Salmonella	enterica	SB300 WISH 29 WT	This work	Amp, Sm	na
121	Salmonella	enterica	SB300 WISH 31 WT	This work	Amp, Sm	na
122	Salmonella	enterica	M2702 WISH 25 ΔinvG ΔssaV	This work	Amp, Sm	na
123	Salmonella	enterica	M2702 WISH 26 ΔinvG ΔssaV	This work	Amp, Sm	na
124	Salmonella	enterica	M2702 WISH 27 ΔinvG ΔssaV	This work	Amp, Sm	na
125	Salmonella	enterica	M2702 WISH 28 ΔinvG ΔssaV	This work	Amp, Sm	na
126	Salmonella	enterica	M2702 WISH 29 ΔinvG ΔssaV	This work	Amp, Sm	na
127	Salmonella	enterica	M2702 WISH 31 ΔinvG ΔssaV	This work	Amp, Sm	na
128	Escherichia	coli	8178	Stecher et al., 2012	na	na
129	Escherichia	coli	8178-WISH001	This work	na	na
130	Escherichia	coli	8178-WISH002	This work	na	na
131	Escherichia	coli	8178-WISH003	This work	na	na
132	Escherichia	coli	8178-WISH004	This work	na	na
133	Salmonella	enterica	SL1344 WISH 113 (T3749)	This work	Amp, Sm	na
134	Salmonella	enterica	SL1344 WISH 115 (T3751)	This work	Amp, Sm	na
135	Salmonella	enterica	SL1344 WISH 182 (T3753)	This work	Amp, Sm	na
136	Salmonella	enterica	SL1344 WISH 194 (T3755)	This work	Amp, Sm	na
137	Salmonella	enterica	SL1344 WISH 205 (T3757)	This work	Amp, Sm	na
138	Salmonella	enterica	SL1344 WISH 206 (T3759)	This work	Amp, Sm	na
139	Salmonella	enterica	SL1344 WISH 207 (T3761)	This work	Amp, Sm	na
140	Salmonella	enterica	SL1344 WISH 208 (T3763)	This work	Amp, Sm	na
141	Salmonella	enterica	SL1344 WISH 209 (T3765)	This work	Amp, Sm	na
142	Salmonella	enterica	ATCC14028s WISH 113 (T3822)	This work	Amp, Sm	na
143	Salmonella	enterica	ATCC14028s WISH 115 (T3824)	This work	Amp, Sm	na
144	Salmonella	enterica	ATCC14028s WISH 182 (T3826)	This work	Amp, Sm	na
145	Salmonella	enterica	ATCC14028s WISH 194 (T3828)	This work	Amp, Sm	na
146	Salmonella	enterica	ATCC14028s WISH 205 (T3830)	This work	Amp, Sm	na
147	Salmonella	enterica	ATCC14028s WISH 206 (T3832)	This work	Amp, Sm	na
148	Salmonella	enterica	ATCC14028s WISH 207 (T3834)	This work	Amp, Sm	na
149	Salmonella	enterica	ATCC14028s WISH 208 (T3836)	This work	Amp, Sm	na
150	Salmonella	enterica	ATCC14028s WISH 209 (T3838)	This work	Amp, Sm	na

## Sheet: Species_Hosts
Nr	Genus	Species	Strain		Strain identifier NCBI
1	Mus	musculus	C57BL/6		639370800
2	Arabidopsis	thaliana	Col-0	O'Kane M & Al-Shehbaz IA 1997	3702
3	Mus	musculus	129S6/SvEvTac

## Sheet: Transformation_methods
Genus	Species	Strain	Reference	Strain_identifier_NCBI	Selection_used	Concentration_[μg_mL]	Method_type	Protocol
Sphingomoas	Leaf257	na	Bai et al., 2015	1736309	Tetracyclin	10	Electroporation	Sphingomonas protocol below
Xanthomonas	Leaf131	na	Bai et al., 2015	1736270	Kanamycin	50	Electroporation	Xanthomonas protocol below
Duganella	Leaf61	na	Bai et al., 2015	1736227	Gentamycin	20	Electroporation	Duganella protocoll below
Rhizobium	Leaf68	na	Bai et al., 2015	1736231	Kanamycin	50	Electroporation	https://doi.org/10.1128/AEM.65.6.2802-2804.1999
Methylobacterium	Leaf88	na	Bai et al., 2015	1736244	Kanamycin	50	Electroporation	DOI: 10.1111/j.1574-6968.1998.tb13175.x
Xylophilus	Leaf220	na	Bai et al., 2015	1735686	Kanamycin	50	Electroporation	DOI: 10.1111/j.1574-6968.1998.tb13175.x
Escherichia	coli	DH5α	Taylor et al., 1993	668369	Carbenicilin	100	λ-red	10.1073/pnas.120163297
Escherichia	coli	BW23474	Haldimann et al., 1996	CGSC#: 7838	Carbenicilin	100	λ-red	10.1073/pnas.120163298
Salmonella	enterica	SL1344 (SB300)	(Hoiseth & Stocker, 1981)	216597	Spectinomycin	20	λ-red	10.1073/pnas.120163299
Salmonella	enterica	SB300 ΔinvG ΔssaV (M2702)	(Maier et al., 2013)	na	Spectinomycin	20	λ-red	10.1073/pnas.120163300
Escherichia	coli	8178	Stecher et al., 2012	na	Carbenicilin	100	λ-red	10.1073/pnas.120163301
Protocol 1: Electroporation of Sphingomonads
(Adapted from Maseda et al., 2012 JBS, 2012, Vol. 1, No. 1, 4)
1. Grow Sphingomonas at 30°C at 200 rpm for 40 h, or on Plate for 2-3 days.
2. Inoculate R2A and grow until OD600 0.5 - 0.8 (10-12 h).
3. Chill on Ice for 15 min.
4. Spin at 6,000 g for 15 min at 4°C.
5. Wash by resuspending in 50 mL in 10% glycerol 1 mM MOPS solution.
6. Spin at 6,000 g for 15 min at 4°C.
7. Wash by resuspending in 50 mL in 10% glycerol 1 mM MOPS solution.
8. Spin at 6,000 g for 15 min at 4°C.
9. Resuspend in 0.5 mL 1 mM MOPS 10% Glycerol Buffer for every 100 mL of starting culture. Aliquot 50 µL of cell suspension in prechilled 1.5 mL Eppis.
10. Electroporate using prechilled 2mm Gap cuvettes. Capacitance 25 µF, Resistance 800 Ohm, Pulse 2.5 kV (12.5 kV/cm-1).
11. Recover for 1 h in R2A at 30°C.
Protocol 2: Xanthomonas specific electro competent cells
(Adapted from Wang et al., 2016)
Required solutions and materials:
250mM sucrose in ddH2O
Pre-chilled 1.5mL Eppendorf-cups
Preparation:
1. Grow overnight culture from single colony in 200 mL LB (28°C, 200 rpm, 1L baffled flask).
2. When at OD 0.6 - 1, proceed.
3. Centrifuge (8000 rpm, 5 min, room temperature).
4. Resuspend in a total of 20 mL 250mM sucrose. 2x, repeat for a total of 3 washes.
5. Resuspend in 250mM sucrose for a final OD of 10 – 20.
6. Aliquot 70 µL in pre-chilled 1.5 mL Eppendorf-cups.
Electroporation:
1. Use 1mm gap cuvettes at 1.4 - 1.8kV.
2. Recover for 2h at 28°C.
3. Plate on selective media.
Protocol 3: Transformation of Duganella by electroporation
(Adapted from Hornung et al., 2013 intended for Janthinobacterium) https://doi.org/10.1371/journal.pone.0055045
Resistances: Chloramphenicol (25)
1. Grow in R2A medium overnight.
2. Dilute in 100 mL R2A to OD 0.1.
3. Grow to OD 0.6 at 22°C.
Electroporation: 4. Place on ice for 30 minutes.
5. Centrifuge at 4,000 g at 4°C for 10 minutes.
6. Resuspend in 1 mL ice-cold sterile ddH2O.
7. Transfer to a pre-chilled 1.5mL tube.
8. Wash three times with 1 mL ice-cold H2Odest.
9. Resuspend in H2Odd to a final concentration of 10^10 cells/mL.
10. Mix with 1 µL pTNS2 and up to 1 µg of plasmid DNA.
11. Transfer to a pre-chilled 1 mm-electroporation cuvette.
12. Electroporate at 2.5 kV, 25 µF, 200 Ω.
13. Immediately recover on 500 µL R2A medium, for two hours at 22°C.
14. Plate on selective R2A agar plates.
