# Supplementary material for: Assessing microbiome population dynamics using wild-type isogenic standardized hybrid (WISH)-tags
Source: Nat Microbiol. 2024 Mar 19;9(4):1103–16. doi: 10.1038/s41564-024-01634-9 (PMC10994841; doi:10.1038/s41564-024-01634-9)
Supplement: Supplementary file 5 — Data tables for graphs and statistical analysis. [file 41564_2024_1634_MOESM5_ESM.csv]

Name	Sequence_120bp
WISH_1	TATGAGGAGAGTAGGAGGCAATGGGGAGGTTCACAATGTGGGAGGTCAAGACCAGTACATGACGGGTATCTCTCTGCCACTCCTGTATCTATTGCCCCTTTATCTACACGCCCACTTACC
WISH_2	TATGAGGAGAGTAGGAGGCAATGGGGAGGTTCACAATGTGGGAGGTCATCAGCCTCCTATACTCGGATACCGTCATACCCAGAAGAGACTATTGCCCCTTTATCTACACGCCCACTTACC
WISH_3	TATGAGGAGAGTAGGAGGCAATGGGGAGGTTCACAATGTGGGAGGTCATATGTGGCCCAGTCATGGTAAAGGAATAATGGGATGCCGTCTATTGCCCCTTTATCTACACGCCCACTTACC
WISH_4	TATGAGGAGAGTAGGAGGCAATGGGGAGGTTCACAATGTGGGAGGTCAACCGAATTTGACAGGGGGAAAGGTTAGAATGATGCCCGATCTATTGCCCCTTTATCTACACGCCCACTTACC
WISH_5	TATGAGGAGAGTAGGAGGCAATGGGGAGGTTCACAATGTGGGAGGTCATGCCAAGTCATAGGGAGGATACACAAAGCCCAGGATTAGGCTATTGCCCCTTTATCTACACGCCCACTTACC
WISH_6	TATGAGGAGAGTAGGAGGCAATGGGGAGGTTCACAATGTGGGAGGTCAATGCGTTCATAGCGCACCAAATAGTGCTCCCATAAGGTCCCTATTGCCCCTTTATCTACACGCCCACTTACC
WISH_7	TATGAGGAGAGTAGGAGGCAATGGGGAGGTTCACAATGTGGGAGGTCAAAGTATTCGATCCCGCCCTTTGGCGATTTAGATGGGATGACTATTGCCCCTTTATCTACACGCCCACTTACC
WISH_8	TATGAGGAGAGTAGGAGGCAATGGGGAGGTTCACAATGTGGGAGGTCATGTCGATGGATGCCTACGAATCAACGACCTACTCTACACGCTATTGCCCCTTTATCTACACGCCCACTTACC
WISH_9	TATGAGGAGAGTAGGAGGCAATGGGGAGGTTCACAATGTGGGAGGTCACAGAAAACTACCCTGGGGATAGTCGTAGGGTGATGTCTGACTATTGCCCCTTTATCTACACGCCCACTTACC
WISH_10	TATGAGGAGAGTAGGAGGCAATGGGGAGGTTCACAATGTGGGAGGTCACAAAAGAAGCTCGCCAGGATAACAACCTCAATACGCCCATCTATTGCCCCTTTATCTACACGCCCACTTACC
WISH_11	TATGAGGAGAGTAGGAGGCAATGGGGAGGTTCACAATGTGGGAGGTCATCCGGCTAGTGCAAATCCTTATGCGTATTTGTCACTTGCGCTATTGCCCCTTTATCTACACGCCCACTTACC
WISH_12	TATGAGGAGAGTAGGAGGCAATGGGGAGGTTCACAATGTGGGAGGTCAAAAGCCCTTCGGTACACCATTACGCCACCATTCTTCCATACTATTGCCCCTTTATCTACACGCCCACTTACC
WISH_13	TATGAGGAGAGTAGGAGGCAATGGGGAGGTTCACAATGTGGGAGGTCAGGAGGATACCAGTATCGCTAAACTGAATCCCTCCCATCTGCTATTGCCCCTTTATCTACACGCCCACTTACC
WISH_14	TATGAGGAGAGTAGGAGGCAATGGGGAGGTTCACAATGTGGGAGGTCAGGAAGCATTGTCCTAGCGAAACCAACGAAACCTACAACACCTATTGCCCCTTTATCTACACGCCCACTTACC
WISH_15	TATGAGGAGAGTAGGAGGCAATGGGGAGGTTCACAATGTGGGAGGTCAACACGGTAGGACCTATCGTTATCGTAGTTTCGTCCATCGTCTATTGCCCCTTTATCTACACGCCCACTTACC
WISH_16	TATGAGGAGAGTAGGAGGCAATGGGGAGGTTCACAATGTGGGAGGTCATGGATACGAGTTAGGGCGTTTGCTTATCGGCTCTCATTTGCTATTGCCCCTTTATCTACACGCCCACTTACC
WISH_17	TATGAGGAGAGTAGGAGGCAATGGGGAGGTTCACAATGTGGGAGGTCACCAAGCTATTCCCGATGCTAATGGTGGATGAAAGGACGATCTATTGCCCCTTTATCTACACGCCCACTTACC
WISH_18	TATGAGGAGAGTAGGAGGCAATGGGGAGGTTCACAATGTGGGAGGTCACGTTCTTTCTCGGTTCCCATTCCTCATAACCACTACAGCCCTATTGCCCCTTTATCTACACGCCCACTTACC
WISH_19	TATGAGGAGAGTAGGAGGCAATGGGGAGGTTCACAATGTGGGAGGTCATCTACTCACTAGGACGGGATAAGCGATTGGAACTGATGGTCTATTGCCCCTTTATCTACACGCCCACTTACC
WISH_20	TATGAGGAGAGTAGGAGGCAATGGGGAGGTTCACAATGTGGGAGGTCAAAACACGAGGCGAATCCCTATGAGCAACGCCCTAAGATTTCTATTGCCCCTTTATCTACACGCCCACTTACC
WISH_21	TATGAGGAGAGTAGGAGGCAATGGGGAGGTTCACAATGTGGGAGGTCAGTTAGTGCAATGCCCAGGAATCATAGCCAATCAAGACCGTCTATTGCCCCTTTATCTACACGCCCACTTACC
WISH_22	TATGAGGAGAGTAGGAGGCAATGGGGAGGTTCACAATGTGGGAGGTCATACGAGGAAAACCGTCCCTTTAGTGCCTTGAGTCTGTTGTCTATTGCCCCTTTATCTACACGCCCACTTACC
WISH_23	TATGAGGAGAGTAGGAGGCAATGGGGAGGTTCACAATGTGGGAGGTCAATAATAGCTGCCTCGGCCAATCTCCTGTATGTTAGCCACCCTATTGCCCCTTTATCTACACGCCCACTTACC
WISH_24	TATGAGGAGAGTAGGAGGCAATGGGGAGGTTCACAATGTGGGAGGTCAACTAAGCAAGCGAGACGCAATCTGACATCGGTATCCCTTTCTATTGCCCCTTTATCTACACGCCCACTTACC
WISH_25	TATGAGGAGAGTAGGAGGCAATGGGGAGGTTCACAATGTGGGAGGTCAGGCGTTGACAATAACCCCAATCCAATGAATAGCGACCTGACTATTGCCCCTTTATCTACACGCCCACTTACC
WISH_26	TATGAGGAGAGTAGGAGGCAATGGGGAGGTTCACAATGTGGGAGGTCAGCGAAGTCAGTTTCTCGGTTAGCCTTCTTAGTATGGGTGCCTATTGCCCCTTTATCTACACGCCCACTTACC
WISH_27	TATGAGGAGAGTAGGAGGCAATGGGGAGGTTCACAATGTGGGAGGTCAGGTCGATAGGGAATTCGCAAAGGGACTAATAATCGCTGGACTATTGCCCCTTTATCTACACGCCCACTTACC
WISH_28	TATGAGGAGAGTAGGAGGCAATGGGGAGGTTCACAATGTGGGAGGTCACATCTGTCGAGCATCAGGATAAAGATGCCAACCTCGCTAACTATTGCCCCTTTATCTACACGCCCACTTACC
WISH_29	TATGAGGAGAGTAGGAGGCAATGGGGAGGTTCACAATGTGGGAGGTCAACTGATTACGTGTGCGGCTTTGTAATGCTCGGATAGGGAACTATTGCCCCTTTATCTACACGCCCACTTACC
WISH_30	TATGAGGAGAGTAGGAGGCAATGGGGAGGTTCACAATGTGGGAGGTCACGGAGTTAGGTATGTCGGTAATGATAGTGCGGTTGGTGATCTATTGCCCCTTTATCTACACGCCCACTTACC
WISH_31	TATGAGGAGAGTAGGAGGCAATGGGGAGGTTCACAATGTGGGAGGTCACCGAGACGTTTTACGTCGATTGAGGAACGGGTATGGATTTCTATTGCCCCTTTATCTACACGCCCACTTACC
WISH_32	TATGAGGAGAGTAGGAGGCAATGGGGAGGTTCACAATGTGGGAGGTCAATGGAATCCAAAGCCCGGTTTGGGTTTGAATCCTTGTTGGCTATTGCCCCTTTATCTACACGCCCACTTACC
WISH_33	TATGAGGAGAGTAGGAGGCAATGGGGAGGTTCACAATGTGGGAGGTCAGCACTCGTGTACAAGTGCATTCCACCTCTCCACTATCTTGCTATTGCCCCTTTATCTACACGCCCACTTACC
WISH_34	TATGAGGAGAGTAGGAGGCAATGGGGAGGTTCACAATGTGGGAGGTCACCCAATAAGTGACACGCCTATGCGTCGTAAGAGAGTGTTCCTATTGCCCCTTTATCTACACGCCCACTTACC
WISH_35	TATGAGGAGAGTAGGAGGCAATGGGGAGGTTCACAATGTGGGAGGTCAAACTGAGGCAAGTGACCGTTAGAGATACACAGAGCGTTCCCTATTGCCCCTTTATCTACACGCCCACTTACC
WISH_36	TATGAGGAGAGTAGGAGGCAATGGGGAGGTTCACAATGTGGGAGGTCATGTACGAGTAAGCCGTCGATAGTTAGTTCTGTGACGCTCCCTATTGCCCCTTTATCTACACGCCCACTTACC
WISH_37	TATGAGGAGAGTAGGAGGCAATGGGGAGGTTCACAATGTGGGAGGTCAAAGGTTAGGAGCGTACCGATTGAAGTAGGTAGAGTGCGACCTATTGCCCCTTTATCTACACGCCCACTTACC
WISH_38	TATGAGGAGAGTAGGAGGCAATGGGGAGGTTCACAATGTGGGAGGTCACGAACGATATGCACGAGGTAACGAGACAGAGATAAGCACGCTATTGCCCCTTTATCTACACGCCCACTTACC
WISH_39	TATGAGGAGAGTAGGAGGCAATGGGGAGGTTCACAATGTGGGAGGTCAGTGATTTACGGGTAGGCGAAAGTCTGGTGGTAAAGGTGAACTATTGCCCCTTTATCTACACGCCCACTTACC
WISH_40	TATGAGGAGAGTAGGAGGCAATGGGGAGGTTCACAATGTGGGAGGTCATTGTTAACGTGGGCCAGGATACCGCTACACCATTGCTTTACTATTGCCCCTTTATCTACACGCCCACTTACC
WISH_41	TATGAGGAGAGTAGGAGGCAATGGGGAGGTTCACAATGTGGGAGGTCAGTTCCTCGATCACATCGCTATTCCGCCCTTGTATGTGTAACTATTGCCCCTTTATCTACACGCCCACTTACC
WISH_42	TATGAGGAGAGTAGGAGGCAATGGGGAGGTTCACAATGTGGGAGGTCAGTAGAATTTCGGGGTGGGAATACATACTGGGCAAACGCTACTATTGCCCCTTTATCTACACGCCCACTTACC
WISH_43	TATGAGGAGAGTAGGAGGCAATGGGGAGGTTCACAATGTGGGAGGTCATCAGTTGACCCCGTTAGGATAAATGCGTGTGTCTTGATGCCTATTGCCCCTTTATCTACACGCCCACTTACC
WISH_44	TATGAGGAGAGTAGGAGGCAATGGGGAGGTTCACAATGTGGGAGGTCAGGAGATTGAGGGGTAAGGATAGTAGAGGCAAACAAGAGGCCTATTGCCCCTTTATCTACACGCCCACTTACC
WISH_45	TATGAGGAGAGTAGGAGGCAATGGGGAGGTTCACAATGTGGGAGGTCATGACGTAACGAGCACTCCTTATGTTCACTCAATCCTCCCGCTATTGCCCCTTTATCTACACGCCCACTTACC
WISH_46	TATGAGGAGAGTAGGAGGCAATGGGGAGGTTCACAATGTGGGAGGTCAGCCCTCGTACATATACCCATTGATTACGGAGTTGAGGAGGCTATTGCCCCTTTATCTACACGCCCACTTACC
WISH_47	TATGAGGAGAGTAGGAGGCAATGGGGAGGTTCACAATGTGGGAGGTCAAGTTCCAACACAGAGGCCATAGGCTTCATACGCACTTTCTCTATTGCCCCTTTATCTACACGCCCACTTACC
WISH_48	TATGAGGAGAGTAGGAGGCAATGGGGAGGTTCACAATGTGGGAGGTCATGGGATAGAAGTCGTCGCAATCCGTGAGTGAGAATACCATCTATTGCCCCTTTATCTACACGCCCACTTACC
WISH_49	TATGAGGAGAGTAGGAGGCAATGGGGAGGTTCACAATGTGGGAGGTCACCACATACGCCAGTAAGCAATGACTGAGATACGGATGGTTCTATTGCCCCTTTATCTACACGCCCACTTACC
WISH_50	TATGAGGAGAGTAGGAGGCAATGGGGAGGTTCACAATGTGGGAGGTCATTCACGTTCACCGCTACCAAAGTAGATAGCCACGCAGAATCTATTGCCCCTTTATCTACACGCCCACTTACC
WISH_51	TATGAGGAGAGTAGGAGGCAATGGGGAGGTTCACAATGTGGGAGGTCAAGTACATACTCCCACGGCATAAGCATAGTAGCCTGTGTGTCTATTGCCCCTTTATCTACACGCCCACTTACC
WISH_52	TATGAGGAGAGTAGGAGGCAATGGGGAGGTTCACAATGTGGGAGGTCACAGTCTTCTCGGACTACCAAAGGTCCCATCATCTCGTTAGCTATTGCCCCTTTATCTACACGCCCACTTACC
WISH_53	TATGAGGAGAGTAGGAGGCAATGGGGAGGTTCACAATGTGGGAGGTCACTGTGAAGAAGACCCACCTAACGAATGAGACTGGAATGGGCTATTGCCCCTTTATCTACACGCCCACTTACC
WISH_54	TATGAGGAGAGTAGGAGGCAATGGGGAGGTTCACAATGTGGGAGGTCAGCAGTTCACTTCCCTTCCTAAACTATCCTGCTGCGTCAATCTATTGCCCCTTTATCTACACGCCCACTTACC
WISH_55	TATGAGGAGAGTAGGAGGCAATGGGGAGGTTCACAATGTGGGAGGTCAAACAGTGATAGGGTCCCCTAATGAGAATGGACAACGGGAGCTATTGCCCCTTTATCTACACGCCCACTTACC
WISH_56	TATGAGGAGAGTAGGAGGCAATGGGGAGGTTCACAATGTGGGAGGTCAATGCGTGGTCGTAGTAGGTATGCTCCGAACTGATGTGATTCTATTGCCCCTTTATCTACACGCCCACTTACC
WISH_57	TATGAGGAGAGTAGGAGGCAATGGGGAGGTTCACAATGTGGGAGGTCACCGACCAATGACTAGTCCTATGTTCGCTCCTGCTAAATGTCTATTGCCCCTTTATCTACACGCCCACTTACC
WISH_58	TATGAGGAGAGTAGGAGGCAATGGGGAGGTTCACAATGTGGGAGGTCAGAGTCAGCTAACGACACCATAGATTCATTTGTGTGCTGCGCTATTGCCCCTTTATCTACACGCCCACTTACC
WISH_59	TATGAGGAGAGTAGGAGGCAATGGGGAGGTTCACAATGTGGGAGGTCACAGCGTAAGGTTCATGCGAATCTAACGGCATACTGACGAACTATTGCCCCTTTATCTACACGCCCACTTACC
WISH_60	TATGAGGAGAGTAGGAGGCAATGGGGAGGTTCACAATGTGGGAGGTCATTTAGGCATGTACCGGGGTTTCCATCGTCATTACTCCCTCCTATTGCCCCTTTATCTACACGCCCACTTACC
WISH_61	TATGAGGAGAGTAGGAGGCAATGGGGAGGTTCACAATGTGGGAGGTCAAACCACCTTCCGAAACGGTTTCTTATCATCCGAGTCCCACCTATTGCCCCTTTATCTACACGCCCACTTACC
WISH_62	TATGAGGAGAGTAGGAGGCAATGGGGAGGTTCACAATGTGGGAGGTCAGCGAACCCTAATATGGGCTAAACCAGACTACGACCATACGCTATTGCCCCTTTATCTACACGCCCACTTACC
WISH_63	TATGAGGAGAGTAGGAGGCAATGGGGAGGTTCACAATGTGGGAGGTCACCGTGCTTTTCATGGTCGATTGTAGTAGACGCCCAGTAACCTATTGCCCCTTTATCTACACGCCCACTTACC
WISH_64	TATGAGGAGAGTAGGAGGCAATGGGGAGGTTCACAATGTGGGAGGTCATCGGATACCGTATCACCGTTTCGGTATTTAGAGTCGGAGGCTATTGCCCCTTTATCTACACGCCCACTTACC
WISH_65	TATGAGGAGAGTAGGAGGCAATGGGGAGGTTCACAATGTGGGAGGTCAAATTGACGTGCCGTTCCGTATCAGTTTCGTAGTAGTGGGCCTATTGCCCCTTTATCTACACGCCCACTTACC
WISH_66	TATGAGGAGAGTAGGAGGCAATGGGGAGGTTCACAATGTGGGAGGTCACTACTTTCGTGTCGGAGGTTACTGCGGACATTCTACTACGCTATTGCCCCTTTATCTACACGCCCACTTACC
WISH_67	TATGAGGAGAGTAGGAGGCAATGGGGAGGTTCACAATGTGGGAGGTCAGAAGCCAAGACTCTCTGCATACCGCCATTAGAGAAGACAACTATTGCCCCTTTATCTACACGCCCACTTACC
WISH_68	TATGAGGAGAGTAGGAGGCAATGGGGAGGTTCACAATGTGGGAGGTCAAGTTTCGGAGTTGGCAGGAATGCGTAGCCTTGAGATGTTACTATTGCCCCTTTATCTACACGCCCACTTACC
WISH_69	TATGAGGAGAGTAGGAGGCAATGGGGAGGTTCACAATGTGGGAGGTCAGGACGATACTATACGGCCAATACATCCACTACCGAACCTGCTATTGCCCCTTTATCTACACGCCCACTTACC
WISH_70	TATGAGGAGAGTAGGAGGCAATGGGGAGGTTCACAATGTGGGAGGTCATTACGAGAGCGACAGAGGATACAAGAGTCGCCATTTAGCACTATTGCCCCTTTATCTACACGCCCACTTACC
WISH_71	TATGAGGAGAGTAGGAGGCAATGGGGAGGTTCACAATGTGGGAGGTCACACGAGACATCTATGCCGATTGTATGGAGGTGTGGGTAAGCTATTGCCCCTTTATCTACACGCCCACTTACC
WISH_72	TATGAGGAGAGTAGGAGGCAATGGGGAGGTTCACAATGTGGGAGGTCATTGCCAGAAGGTCGTTGGTATGATTTGTAGAGGCAGCGAACTATTGCCCCTTTATCTACACGCCCACTTACC
WISH_73	TATGAGGAGAGTAGGAGGCAATGGGGAGGTTCACAATGTGGGAGGTCACCCGTCTCATAAGTACGCTAAATAAGGCAGTCACATCGGACTATTGCCCCTTTATCTACACGCCCACTTACC
WISH_74	TATGAGGAGAGTAGGAGGCAATGGGGAGGTTCACAATGTGGGAGGTCATGCACCGAAATGAGTGGCTTATCATTCACCACGCTTCCTACTATTGCCCCTTTATCTACACGCCCACTTACC
WISH_75	TATGAGGAGAGTAGGAGGCAATGGGGAGGTTCACAATGTGGGAGGTCACCTAGGGACTAAGCTAGGTATTCCGCTATGCTTTGTCTGACTATTGCCCCTTTATCTACACGCCCACTTACC
WISH_76	TATGAGGAGAGTAGGAGGCAATGGGGAGGTTCACAATGTGGGAGGTCACGACCACGGAGTAAAAGCTATTCCACGGTCTTTATGCTCACTATTGCCCCTTTATCTACACGCCCACTTACC
WISH_77	TATGAGGAGAGTAGGAGGCAATGGGGAGGTTCACAATGTGGGAGGTCATGGCACAGTTCCTATGCGATACACACCCAAATAGACCCAGCTATTGCCCCTTTATCTACACGCCCACTTACC
WISH_78	TATGAGGAGAGTAGGAGGCAATGGGGAGGTTCACAATGTGGGAGGTCACCACGGATCTAGTTGAGCTATCACATTCTTTCTACGCCCACTATTGCCCCTTTATCTACACGCCCACTTACC
WISH_79	TATGAGGAGAGTAGGAGGCAATGGGGAGGTTCACAATGTGGGAGGTCATTCACGAGGGGGTTTAGCTATCAGTAACATTCTTCCGCCACTATTGCCCCTTTATCTACACGCCCACTTACC
WISH_80	TATGAGGAGAGTAGGAGGCAATGGGGAGGTTCACAATGTGGGAGGTCAATACACGCGTGACTTGCCAATACGCATAGCACACTTACCTCTATTGCCCCTTTATCTACACGCCCACTTACC
WISH_81	TATGAGGAGAGTAGGAGGCAATGGGGAGGTTCACAATGTGGGAGGTCACATGTACTCTGTGCGAGCTAATGTATGAACTCCTTGCCGACTATTGCCCCTTTATCTACACGCCCACTTACC
WISH_82	TATGAGGAGAGTAGGAGGCAATGGGGAGGTTCACAATGTGGGAGGTCACTCGGAGACAGATTAGGCTAACGCTGAACTATGGGAATGACTATTGCCCCTTTATCTACACGCCCACTTACC
WISH_83	TATGAGGAGAGTAGGAGGCAATGGGGAGGTTCACAATGTGGGAGGTCACCCGCTAACTCTTTGAGCTTATGGTTCTGCGATTAGGTCACTATTGCCCCTTTATCTACACGCCCACTTACC
WISH_84	TATGAGGAGAGTAGGAGGCAATGGGGAGGTTCACAATGTGGGAGGTCATACAGATACGCGCCTTGGTTTCCGTTGTGTTGTCTGATTGCTATTGCCCCTTTATCTACACGCCCACTTACC
WISH_85	TATGAGGAGAGTAGGAGGCAATGGGGAGGTTCACAATGTGGGAGGTCAAACATGGAATCGACGCGGTTACTCTCGGTCTGTTGTTTGTCTATTGCCCCTTTATCTACACGCCCACTTACC
WISH_86	TATGAGGAGAGTAGGAGGCAATGGGGAGGTTCACAATGTGGGAGGTCACCGTATCTTATCTGCGGGTTAGTTTCGTGTCTCCTGTGTTCTATTGCCCCTTTATCTACACGCCCACTTACC
WISH_87	TATGAGGAGAGTAGGAGGCAATGGGGAGGTTCACAATGTGGGAGGTCACACCATCTGAGTCTCAGGTTAGCCGTTAGTCCATACAAGGCTATTGCCCCTTTATCTACACGCCCACTTACC
WISH_88	TATGAGGAGAGTAGGAGGCAATGGGGAGGTTCACAATGTGGGAGGTCATCCTCGTTGAACCCATCCTATGTCCCGCAACCTTTACTACCTATTGCCCCTTTATCTACACGCCCACTTACC
WISH_89	TATGAGGAGAGTAGGAGGCAATGGGGAGGTTCACAATGTGGGAGGTCATTCGGAAGGGGGTTATCGTTAGGTAGGGCAATAGTGTTCCCTATTGCCCCTTTATCTACACGCCCACTTACC
WISH_90	TATGAGGAGAGTAGGAGGCAATGGGGAGGTTCACAATGTGGGAGGTCACTAAGACTTGTCACGCCGATTCTTACACCTTCTACGGAGCCTATTGCCCCTTTATCTACACGCCCACTTACC
WISH_91	TATGAGGAGAGTAGGAGGCAATGGGGAGGTTCACAATGTGGGAGGTCAGGATGGTCCGATAAGACGTAATAACTTCCTGCTCCTCGTCCTATTGCCCCTTTATCTACACGCCCACTTACC
WISH_92	TATGAGGAGAGTAGGAGGCAATGGGGAGGTTCACAATGTGGGAGGTCAATGCTCCCGACTATAGGGATAAACCTACAGTCGCTCTTCGCTATTGCCCCTTTATCTACACGCCCACTTACC
WISH_93	TATGAGGAGAGTAGGAGGCAATGGGGAGGTTCACAATGTGGGAGGTCACTCAAGGCTTCCCATACGTTAGTTATGAGAAGCGAGGACCCTATTGCCCCTTTATCTACACGCCCACTTACC
WISH_94	TATGAGGAGAGTAGGAGGCAATGGGGAGGTTCACAATGTGGGAGGTCACACGAGTAGAAGTGAGCGAATACTCTCTTGGTCTTACGGCCTATTGCCCCTTTATCTACACGCCCACTTACC
WISH_95	TATGAGGAGAGTAGGAGGCAATGGGGAGGTTCACAATGTGGGAGGTCACACACTAGTCATCCTGCCTAACTACTCTTCCGATTGACGCCTATTGCCCCTTTATCTACACGCCCACTTACC
WISH_96	TATGAGGAGAGTAGGAGGCAATGGGGAGGTTCACAATGTGGGAGGTCAACCATCAGATGCCTTGCCAAACGCTCAGGGATAATACGAACTATTGCCCCTTTATCTACACGCCCACTTACC
WISH_97	TATGAGGAGAGTAGGAGGCAATGGGGAGGTTCACAATGTGGGAGGTCAGAAAGGCCTGTTCGTACGTTTAGGGATGGAGCGTTATTCACTATTGCCCCTTTATCTACACGCCCACTTACC
WISH_98	TATGAGGAGAGTAGGAGGCAATGGGGAGGTTCACAATGTGGGAGGTCAACGTATGCCGGTTCTACGAATGGCAAAGAGTATCCCGTTACTATTGCCCCTTTATCTACACGCCCACTTACC
WISH_99	TATGAGGAGAGTAGGAGGCAATGGGGAGGTTCACAATGTGGGAGGTCACAGGAATCTGCCAAGACGAAACAGACCCAGAAACACACTACTATTGCCCCTTTATCTACACGCCCACTTACC
WISH_100	TATGAGGAGAGTAGGAGGCAATGGGGAGGTTCACAATGTGGGAGGTCACTGCAGGTATCAACGTCCTTTCGGATAATAGTCGTTGGCACTATTGCCCCTTTATCTACACGCCCACTTACC
WISH_101	TATGAGGAGAGTAGGAGGCAATGGGGAGGTTCACAATGTGGGAGGTCACAGGCGATTTTGAGAGGGTTAGCACATCTCAGTCTTAGGCCTATTGCCCCTTTATCTACACGCCCACTTACC
WISH_102	TATGAGGAGAGTAGGAGGCAATGGGGAGGTTCACAATGTGGGAGGTCACGCATGATTGTCAACGGGATTGATGCTTGGTATTGCGAACCTATTGCCCCTTTATCTACACGCCCACTTACC
WISH_103	TATGAGGAGAGTAGGAGGCAATGGGGAGGTTCACAATGTGGGAGGTCACCCCCTATTCTCCATTCCATACACAGTCAGAAATCCCGAGCTATTGCCCCTTTATCTACACGCCCACTTACC
WISH_104	TATGAGGAGAGTAGGAGGCAATGGGGAGGTTCACAATGTGGGAGGTCACGTGAGGCGTCATATACGATTAGGAGTGGGTGATTGACAGCTATTGCCCCTTTATCTACACGCCCACTTACC
WISH_105	TATGAGGAGAGTAGGAGGCAATGGGGAGGTTCACAATGTGGGAGGTCACAATCGGTAAGAGTCGGCATTTCGCTCTCTCACTATTGGACTATTGCCCCTTTATCTACACGCCCACTTACC
WISH_106	TATGAGGAGAGTAGGAGGCAATGGGGAGGTTCACAATGTGGGAGGTCACTGCGAGACCAGTAAACCAAACACGCCGATACCTTACATACTATTGCCCCTTTATCTACACGCCCACTTACC
WISH_107	TATGAGGAGAGTAGGAGGCAATGGGGAGGTTCACAATGTGGGAGGTCACTAACTTCGCTACGAGCCATTGTGCTTGTGTGTCTTTGAGCTATTGCCCCTTTATCTACACGCCCACTTACC
WISH_108	TATGAGGAGAGTAGGAGGCAATGGGGAGGTTCACAATGTGGGAGGTCATGTTGCCTTTGAGCCTCGAATAATCCGTAGCCGAAACAGACTATTGCCCCTTTATCTACACGCCCACTTACC
WISH_109	TATGAGGAGAGTAGGAGGCAATGGGGAGGTTCACAATGTGGGAGGTCACTGAAGGCACGCATTTGCATAAGGGACGGACACTAAGAAGCTATTGCCCCTTTATCTACACGCCCACTTACC
WISH_110	TATGAGGAGAGTAGGAGGCAATGGGGAGGTTCACAATGTGGGAGGTCAGAGTGAGGGGTACTTACCTTACGCCTTCATTAGTGGAGACCTATTGCCCCTTTATCTACACGCCCACTTACC
WISH_111	TATGAGGAGAGTAGGAGGCAATGGGGAGGTTCACAATGTGGGAGGTCATATTTGATGGCTGCGGGCTAAATAACTACTGTGCCGCTCTCTATTGCCCCTTTATCTACACGCCCACTTACC
WISH_112	TATGAGGAGAGTAGGAGGCAATGGGGAGGTTCACAATGTGGGAGGTCAACCTTCTTTTAGCCGCGGATTAGAGGTTTCGTAGTGCCAGCTATTGCCCCTTTATCTACACGCCCACTTACC
WISH_113	TATGAGGAGAGTAGGAGGCAATGGGGAGGTTCACAATGTGGGAGGTCAGATGCAGGAACCATTCCGAAATGACCTGCTCTACCTAACCCTATTGCCCCTTTATCTACACGCCCACTTACC
WISH_114	TATGAGGAGAGTAGGAGGCAATGGGGAGGTTCACAATGTGGGAGGTCACGCAATGCTGTGGTAACGTTTAGGGTTGGCTGAGATAGTCCTATTGCCCCTTTATCTACACGCCCACTTACC
WISH_115	TATGAGGAGAGTAGGAGGCAATGGGGAGGTTCACAATGTGGGAGGTCAGTTTAAGGGACGGAACGGTAAGGTATGCTCTGACGGAAAGCTATTGCCCCTTTATCTACACGCCCACTTACC
WISH_116	TATGAGGAGAGTAGGAGGCAATGGGGAGGTTCACAATGTGGGAGGTCAGGGAGACATCTGCATTCGTAAGAAAGTATCCAGACCCAGCCTATTGCCCCTTTATCTACACGCCCACTTACC
WISH_117	TATGAGGAGAGTAGGAGGCAATGGGGAGGTTCACAATGTGGGAGGTCAGCTCGACATTGATCCAGGTATTTAGCGTGGGAAGACTGAGCTATTGCCCCTTTATCTACACGCCCACTTACC
WISH_118	TATGAGGAGAGTAGGAGGCAATGGGGAGGTTCACAATGTGGGAGGTCACATCATACCTGGATGGCGTTTATCCACCAGTAGCCTCTTCCTATTGCCCCTTTATCTACACGCCCACTTACC
WISH_119	TATGAGGAGAGTAGGAGGCAATGGGGAGGTTCACAATGTGGGAGGTCACCGTTATTAAGCCGCAGGTTACTCAAGATTAGGTGGCTCGCTATTGCCCCTTTATCTACACGCCCACTTACC
WISH_120	TATGAGGAGAGTAGGAGGCAATGGGGAGGTTCACAATGTGGGAGGTCAAAGGTTACTGCACACCCCTATTCCTAACCTGAGCAACGACCTATTGCCCCTTTATCTACACGCCCACTTACC
WISH_121	TATGAGGAGAGTAGGAGGCAATGGGGAGGTTCACAATGTGGGAGGTCAAAGATCGTGAGACCTGCCTTTCTACCGATAACTGCTGGACCTATTGCCCCTTTATCTACACGCCCACTTACC
WISH_122	TATGAGGAGAGTAGGAGGCAATGGGGAGGTTCACAATGTGGGAGGTCACGAGTACTTGTCAGGTCCTAATACGAACTCCTACCAACGCCTATTGCCCCTTTATCTACACGCCCACTTACC
WISH_123	TATGAGGAGAGTAGGAGGCAATGGGGAGGTTCACAATGTGGGAGGTCAAGCGTCTTTCTTCCACCGTTAGTATTCCCGACCTTAGTGCCTATTGCCCCTTTATCTACACGCCCACTTACC
WISH_124	TATGAGGAGAGTAGGAGGCAATGGGGAGGTTCACAATGTGGGAGGTCATAAATCAGCCGGATCGCGAATCCGTCCTCAAGAATAGCAACTATTGCCCCTTTATCTACACGCCCACTTACC
WISH_125	TATGAGGAGAGTAGGAGGCAATGGGGAGGTTCACAATGTGGGAGGTCAGCTTAATCAGGGTCCAGCATTATCGTGGCTCAGTTCAGTACTATTGCCCCTTTATCTACACGCCCACTTACC
WISH_126	TATGAGGAGAGTAGGAGGCAATGGGGAGGTTCACAATGTGGGAGGTCATCCTAGATCCCCTTGAGCTTATTATCACACAGACGCCTCACTATTGCCCCTTTATCTACACGCCCACTTACC
WISH_127	TATGAGGAGAGTAGGAGGCAATGGGGAGGTTCACAATGTGGGAGGTCATGAAGCCAATGCGAACGGTTTCCTGATGTGTGTTTGGTTGCTATTGCCCCTTTATCTACACGCCCACTTACC
WISH_128	TATGAGGAGAGTAGGAGGCAATGGGGAGGTTCACAATGTGGGAGGTCATTTAACCCCTCGTGCTCGTATGACTGGCGATTGTGATGTACTATTGCCCCTTTATCTACACGCCCACTTACC
WISH_129	TATGAGGAGAGTAGGAGGCAATGGGGAGGTTCACAATGTGGGAGGTCAGTAGGCGATCTTGTGTCGTATCACTTGCTCTCATTCTGCTCTATTGCCCCTTTATCTACACGCCCACTTACC
WISH_130	TATGAGGAGAGTAGGAGGCAATGGGGAGGTTCACAATGTGGGAGGTCAGGTTACGCGATAACGTCGATTTGTGGGATGGACTACTACGCTATTGCCCCTTTATCTACACGCCCACTTACC
WISH_131	TATGAGGAGAGTAGGAGGCAATGGGGAGGTTCACAATGTGGGAGGTCACTCTCACAGTTCATCCCGTTACACTCATCCCTTACATCCGCTATTGCCCCTTTATCTACACGCCCACTTACC
WISH_132	TATGAGGAGAGTAGGAGGCAATGGGGAGGTTCACAATGTGGGAGGTCAATCATTTTGGCGCGTCCCATTAGACGATACACAGGGAACGCTATTGCCCCTTTATCTACACGCCCACTTACC
WISH_133	TATGAGGAGAGTAGGAGGCAATGGGGAGGTTCACAATGTGGGAGGTCAGCTTTGCCACAAACACCGAAACGACCGACCATCATCTTATCTATTGCCCCTTTATCTACACGCCCACTTACC
WISH_134	TATGAGGAGAGTAGGAGGCAATGGGGAGGTTCACAATGTGGGAGGTCAGAGTTAGTCCCACAACCCATAGAAGTCACGGGAATACACGCTATTGCCCCTTTATCTACACGCCCACTTACC
WISH_135	TATGAGGAGAGTAGGAGGCAATGGGGAGGTTCACAATGTGGGAGGTCACACAGACATAACCGTGCGATTCACATAGACCGTTTCCGATCTATTGCCCCTTTATCTACACGCCCACTTACC
WISH_136	TATGAGGAGAGTAGGAGGCAATGGGGAGGTTCACAATGTGGGAGGTCAATGCAATACGGCGTCTGGTTTACGCATACAAGTCTCCGATCTATTGCCCCTTTATCTACACGCCCACTTACC
WISH_137	TATGAGGAGAGTAGGAGGCAATGGGGAGGTTCACAATGTGGGAGGTCACTTGTGCCTATCAGCTGCTTACCTACGATGCTACCACTTCCTATTGCCCCTTTATCTACACGCCCACTTACC
WISH_138	TATGAGGAGAGTAGGAGGCAATGGGGAGGTTCACAATGTGGGAGGTCAGTCGCCTTTGGAAAAGGCAATCTGTTACTACTACGGGAGCCTATTGCCCCTTTATCTACACGCCCACTTACC
WISH_139	TATGAGGAGAGTAGGAGGCAATGGGGAGGTTCACAATGTGGGAGGTCAACTGAACAGGACGTGACCTTTCCTCTAATCGGTAACTCGCCTATTGCCCCTTTATCTACACGCCCACTTACC
WISH_140	TATGAGGAGAGTAGGAGGCAATGGGGAGGTTCACAATGTGGGAGGTCATTCGGATCCCTCTTCTGGTTACGCATCAGAGGCTTACTACCTATTGCCCCTTTATCTACACGCCCACTTACC
WISH_141	TATGAGGAGAGTAGGAGGCAATGGGGAGGTTCACAATGTGGGAGGTCATCACGATCCTCGCTAACGTATCCGCTTAGGGTCTTCTTTCCTATTGCCCCTTTATCTACACGCCCACTTACC
WISH_142	TATGAGGAGAGTAGGAGGCAATGGGGAGGTTCACAATGTGGGAGGTCACCCTTACAACAACTGGCGATTGCGAACTTACCTCATACCACTATTGCCCCTTTATCTACACGCCCACTTACC
WISH_143	TATGAGGAGAGTAGGAGGCAATGGGGAGGTTCACAATGTGGGAGGTCACTGCTCTGTAAATCCCCCATAATCGCAAGTCTCCGTGTAACTATTGCCCCTTTATCTACACGCCCACTTACC
WISH_144	TATGAGGAGAGTAGGAGGCAATGGGGAGGTTCACAATGTGGGAGGTCATAAACATCGGCGCCAACGTTATGGAGCAGTCGGAAATGTACTATTGCCCCTTTATCTACACGCCCACTTACC
WISH_145	TATGAGGAGAGTAGGAGGCAATGGGGAGGTTCACAATGTGGGAGGTCAAACGGTTATGGGCCATCGTAATGGTTTCCTCTATGCGTGACTATTGCCCCTTTATCTACACGCCCACTTACC
WISH_146	TATGAGGAGAGTAGGAGGCAATGGGGAGGTTCACAATGTGGGAGGTCAGGAGTCTGTACCGAATCCATAAACTACGCACATCTTCCGACTATTGCCCCTTTATCTACACGCCCACTTACC
WISH_147	TATGAGGAGAGTAGGAGGCAATGGGGAGGTTCACAATGTGGGAGGTCAGACCATAACCATCGAGCGTATGTCGCCCTCAATCAAGTTACTATTGCCCCTTTATCTACACGCCCACTTACC
WISH_148	TATGAGGAGAGTAGGAGGCAATGGGGAGGTTCACAATGTGGGAGGTCAGTGAGGATACTAGAGGCGTAACATTCCGCCTCATCAAGTACTATTGCCCCTTTATCTACACGCCCACTTACC
WISH_149	TATGAGGAGAGTAGGAGGCAATGGGGAGGTTCACAATGTGGGAGGTCATGGGGGTTCAGACATACCATAACTGTCCTTGCGAACGATACTATTGCCCCTTTATCTACACGCCCACTTACC
WISH_150	TATGAGGAGAGTAGGAGGCAATGGGGAGGTTCACAATGTGGGAGGTCATATGATGCAAGCGCCTGCTTAGTTCCTCATCTTCCGACAGCTATTGCCCCTTTATCTACACGCCCACTTACC
WISH_151	TATGAGGAGAGTAGGAGGCAATGGGGAGGTTCACAATGTGGGAGGTCAGCCTAAAAGATGAGCGGGTAATGCTCTCTTTCTCGGACTGCTATTGCCCCTTTATCTACACGCCCACTTACC
WISH_152	TATGAGGAGAGTAGGAGGCAATGGGGAGGTTCACAATGTGGGAGGTCAGTACGCCCAATTAGTCGCTAACAATCCGTCCTCTTCTCAGCTATTGCCCCTTTATCTACACGCCCACTTACC
WISH_153	TATGAGGAGAGTAGGAGGCAATGGGGAGGTTCACAATGTGGGAGGTCAATAACGGGGAATCCAGGGATTTGTTTGCTTGTGTCTGGTCCTATTGCCCCTTTATCTACACGCCCACTTACC
WISH_154	TATGAGGAGAGTAGGAGGCAATGGGGAGGTTCACAATGTGGGAGGTCAGCCAGAACGACATTAGCGATTGATGTAGGTGTCTCCAGTGCTATTGCCCCTTTATCTACACGCCCACTTACC
WISH_155	TATGAGGAGAGTAGGAGGCAATGGGGAGGTTCACAATGTGGGAGGTCAGCTAAGGGTCTGGTTTCCTATCTACTTTCACGCTCGCAATCTATTGCCCCTTTATCTACACGCCCACTTACC
WISH_156	TATGAGGAGAGTAGGAGGCAATGGGGAGGTTCACAATGTGGGAGGTCATAGCACTACGTTCGACGGTTAGATGATACGCCAGACACAGCTATTGCCCCTTTATCTACACGCCCACTTACC
WISH_157	TATGAGGAGAGTAGGAGGCAATGGGGAGGTTCACAATGTGGGAGGTCACACGACTCGAACAAACCGTAATAGGCACTCATCTCCACACCTATTGCCCCTTTATCTACACGCCCACTTACC
WISH_158	TATGAGGAGAGTAGGAGGCAATGGGGAGGTTCACAATGTGGGAGGTCAAATAGAGAGAGTCGGGCGATAGGTTAGTCAGATGTGTGCCCTATTGCCCCTTTATCTACACGCCCACTTACC
WISH_159	TATGAGGAGAGTAGGAGGCAATGGGGAGGTTCACAATGTGGGAGGTCAGCTCGGCAGAATTTCTCGATTTACGGGTGATTGAGAGGAGCTATTGCCCCTTTATCTACACGCCCACTTACC
WISH_160	TATGAGGAGAGTAGGAGGCAATGGGGAGGTTCACAATGTGGGAGGTCATACCACGCGGGATTATGCTTTACTCTATCTCGTCCTTGCCCTATTGCCCCTTTATCTACACGCCCACTTACC
WISH_161	TATGAGGAGAGTAGGAGGCAATGGGGAGGTTCACAATGTGGGAGGTCAATCCGGTATGAGCTGAGGTAAAGCATCTGGTAGTGACGAGCTATTGCCCCTTTATCTACACGCCCACTTACC
WISH_162	TATGAGGAGAGTAGGAGGCAATGGGGAGGTTCACAATGTGGGAGGTCACAACGTCCATTGATGCGGTAAAGACTCGTGTAGATGGCAGCTATTGCCCCTTTATCTACACGCCCACTTACC
WISH_163	TATGAGGAGAGTAGGAGGCAATGGGGAGGTTCACAATGTGGGAGGTCATTGCAGTCTGGGACTACGATTCAAGCAGACCCACTACTACCTATTGCCCCTTTATCTACACGCCCACTTACC
WISH_164	TATGAGGAGAGTAGGAGGCAATGGGGAGGTTCACAATGTGGGAGGTCATATCAGCATGCTGGTCGGTAAGTCTATGGCTCTGTTCACGCTATTGCCCCTTTATCTACACGCCCACTTACC
WISH_165	TATGAGGAGAGTAGGAGGCAATGGGGAGGTTCACAATGTGGGAGGTCACCATGCGTATTGTCACGGAATAGCGTCACACAAGTAGAGGCTATTGCCCCTTTATCTACACGCCCACTTACC
WISH_166	TATGAGGAGAGTAGGAGGCAATGGGGAGGTTCACAATGTGGGAGGTCACGAAGACCAGAAGTACCGTAAGAATGTAGGCTCAGTGTCCCTATTGCCCCTTTATCTACACGCCCACTTACC
WISH_167	TATGAGGAGAGTAGGAGGCAATGGGGAGGTTCACAATGTGGGAGGTCACCCCTCTATCTGTGATCCAATAAGGCTCAAATGCGGAATGCTATTGCCCCTTTATCTACACGCCCACTTACC
WISH_168	TATGAGGAGAGTAGGAGGCAATGGGGAGGTTCACAATGTGGGAGGTCATCGATCTCCGTGTAGTGGTTTATTCGCATCGCCTGTAGTACTATTGCCCCTTTATCTACACGCCCACTTACC
WISH_169	TATGAGGAGAGTAGGAGGCAATGGGGAGGTTCACAATGTGGGAGGTCAATGTTGCGGGTTGCTTGGATAACTAATACGCTTGTCGCCACTATTGCCCCTTTATCTACACGCCCACTTACC
WISH_170	TATGAGGAGAGTAGGAGGCAATGGGGAGGTTCACAATGTGGGAGGTCACAGCGATATTCTCTCCGCTTTACGGGACTATTTACTCGGGCTATTGCCCCTTTATCTACACGCCCACTTACC
WISH_171	TATGAGGAGAGTAGGAGGCAATGGGGAGGTTCACAATGTGGGAGGTCAGATGCTTTGGGTCCTTGCTAATCACCGAGAGTCAATCCTGCTATTGCCCCTTTATCTACACGCCCACTTACC
WISH_172	TATGAGGAGAGTAGGAGGCAATGGGGAGGTTCACAATGTGGGAGGTCATGAGTCGCATTATCGGCCATAGAGAAAGCGTAGAAGCAGGCTATTGCCCCTTTATCTACACGCCCACTTACC
WISH_173	TATGAGGAGAGTAGGAGGCAATGGGGAGGTTCACAATGTGGGAGGTCATAGTTCCGCTCTACGACGATTGTCCTATGCCACTTCTCTCCTATTGCCCCTTTATCTACACGCCCACTTACC
WISH_174	TATGAGGAGAGTAGGAGGCAATGGGGAGGTTCACAATGTGGGAGGTCAGCGAGAAGTGAGATCACCAAACCATCTATCAGCGACTCTCCTATTGCCCCTTTATCTACACGCCCACTTACC
WISH_175	TATGAGGAGAGTAGGAGGCAATGGGGAGGTTCACAATGTGGGAGGTCATCCCACAGGTCTTGTTGCTATTGTCAGGTCATCTCTTCCGCTATTGCCCCTTTATCTACACGCCCACTTACC
WISH_176	TATGAGGAGAGTAGGAGGCAATGGGGAGGTTCACAATGTGGGAGGTCAGGCTCTACGGTAAAGTCGTATGATGTATTTGAGGTCGGCACTATTGCCCCTTTATCTACACGCCCACTTACC
WISH_177	TATGAGGAGAGTAGGAGGCAATGGGGAGGTTCACAATGTGGGAGGTCATCTCATGCGATGTGCTCGTTAGACCATCGGCACATCATTACTATTGCCCCTTTATCTACACGCCCACTTACC
WISH_178	TATGAGGAGAGTAGGAGGCAATGGGGAGGTTCACAATGTGGGAGGTCATCTACAAAGGCACCACGGTTAGTGTGTTGTTTGATTGGGCCTATTGCCCCTTTATCTACACGCCCACTTACC
WISH_179	TATGAGGAGAGTAGGAGGCAATGGGGAGGTTCACAATGTGGGAGGTCAGTTCGGCTTACACATCCGATTTATGCGTGAGGGTGTATGACTATTGCCCCTTTATCTACACGCCCACTTACC
WISH_180	TATGAGGAGAGTAGGAGGCAATGGGGAGGTTCACAATGTGGGAGGTCATCACTCGCATACACCACCAATAGGTCGTTCGGTCAGTAAGCTATTGCCCCTTTATCTACACGCCCACTTACC
WISH_181	TATGAGGAGAGTAGGAGGCAATGGGGAGGTTCACAATGTGGGAGGTCATAGCGTCTAACGCTCTCGTTACTTAGGATTCGGGACACAGCTATTGCCCCTTTATCTACACGCCCACTTACC
WISH_182	TATGAGGAGAGTAGGAGGCAATGGGGAGGTTCACAATGTGGGAGGTCAGCGATTCAGATAGGCTGGTAACACAGACACATAGTAGGCGCTATTGCCCCTTTATCTACACGCCCACTTACC
WISH_183	TATGAGGAGAGTAGGAGGCAATGGGGAGGTTCACAATGTGGGAGGTCAGAAGCGGGTTGTAACTCCTAAACACTTCATACTCGTCCCGCTATTGCCCCTTTATCTACACGCCCACTTACC
WISH_184	TATGAGGAGAGTAGGAGGCAATGGGGAGGTTCACAATGTGGGAGGTCAGACATATCATGCCTCCCCTTATTTCGGTCACTGGTATCGGCTATTGCCCCTTTATCTACACGCCCACTTACC
WISH_185	TATGAGGAGAGTAGGAGGCAATGGGGAGGTTCACAATGTGGGAGGTCAAGACGTAAATGCCGACGCATAGACGGGACGAACACATAATCTATTGCCCCTTTATCTACACGCCCACTTACC
WISH_186	TATGAGGAGAGTAGGAGGCAATGGGGAGGTTCACAATGTGGGAGGTCACTGCATATGATGGTGCCGATAGTAAACCTGATTCCCACGGCTATTGCCCCTTTATCTACACGCCCACTTACC
WISH_187	TATGAGGAGAGTAGGAGGCAATGGGGAGGTTCACAATGTGGGAGGTCATAGCCACCGTTGAGAACCATAGCGTTAGCCATTCGTTAGTCTATTGCCCCTTTATCTACACGCCCACTTACC
WISH_188	TATGAGGAGAGTAGGAGGCAATGGGGAGGTTCACAATGTGGGAGGTCACGGGACGTGATGTTATCGATACTACGCTGTGGTTGAATGACTATTGCCCCTTTATCTACACGCCCACTTACC
WISH_189	TATGAGGAGAGTAGGAGGCAATGGGGAGGTTCACAATGTGGGAGGTCAGACTCGTGCATGGAATGCTTATGGCTACTACGAGAAACCCCTATTGCCCCTTTATCTACACGCCCACTTACC
WISH_190	TATGAGGAGAGTAGGAGGCAATGGGGAGGTTCACAATGTGGGAGGTCACGAGTAGGTAGCTCTACGATAGAGTGTCCAGAAGAGTTGCCTATTGCCCCTTTATCTACACGCCCACTTACC
WISH_191	TATGAGGAGAGTAGGAGGCAATGGGGAGGTTCACAATGTGGGAGGTCACCTACACACTTGACTGGCATACTTCCACATACGCATCTCACTATTGCCCCTTTATCTACACGCCCACTTACC
WISH_192	TATGAGGAGAGTAGGAGGCAATGGGGAGGTTCACAATGTGGGAGGTCACCCCATTGGTTCATTGCGAATCAAATAAAGTGCTGCCCTGCTATTGCCCCTTTATCTACACGCCCACTTACC
WISH_193	TATGAGGAGAGTAGGAGGCAATGGGGAGGTTCACAATGTGGGAGGTCATAGAGGTCACCGAACACGAATAAGCCTAACGGAGAACGAACTATTGCCCCTTTATCTACACGCCCACTTACC
WISH_194	TATGAGGAGAGTAGGAGGCAATGGGGAGGTTCACAATGTGGGAGGTCATTGCTGGAACTCCTTCCGTAAGGTCCGTCGTGTATTGATTCTATTGCCCCTTTATCTACACGCCCACTTACC
WISH_195	TATGAGGAGAGTAGGAGGCAATGGGGAGGTTCACAATGTGGGAGGTCACATGAAGTGCGAGATGCGTATTCGTTCGGACACTTATGGTCTATTGCCCCTTTATCTACACGCCCACTTACC
WISH_196	TATGAGGAGAGTAGGAGGCAATGGGGAGGTTCACAATGTGGGAGGTCACGGCTTAAGATGACTCGCAAAGAGTGTATCGTTAGCCGTACTATTGCCCCTTTATCTACACGCCCACTTACC
WISH_197	TATGAGGAGAGTAGGAGGCAATGGGGAGGTTCACAATGTGGGAGGTCACAGGTTGCCAATTGTGCCAAACGGCTCTATGTCTATCCACCTATTGCCCCTTTATCTACACGCCCACTTACC
WISH_198	TATGAGGAGAGTAGGAGGCAATGGGGAGGTTCACAATGTGGGAGGTCACCAGGTGGTTTTCAGTCCTATTCTCGGTGTATCAAGTGGCCTATTGCCCCTTTATCTACACGCCCACTTACC
WISH_199	TATGAGGAGAGTAGGAGGCAATGGGGAGGTTCACAATGTGGGAGGTCACAATGGATGCTACAGCGGATTCGGTGTGTGATAGGATGACCTATTGCCCCTTTATCTACACGCCCACTTACC
WISH_200	TATGAGGAGAGTAGGAGGCAATGGGGAGGTTCACAATGTGGGAGGTCATTTCCCTCGGACCTATGGTAATGGAACGGCTATCTCACTGCTATTGCCCCTTTATCTACACGCCCACTTACC
WISH_201	TATGAGGAGAGTAGGAGGCAATGGGGAGGTTCACAATGTGGGAGGTCACACGAGATCGCAATACGGATAGCCCGTCAATAGTTCTGTGCTATTGCCCCTTTATCTACACGCCCACTTACC
WISH_202	TATGAGGAGAGTAGGAGGCAATGGGGAGGTTCACAATGTGGGAGGTCAGCAAGATAGACGGAGTGGTAATCGTGCCTCCAGAATAGTGCTATTGCCCCTTTATCTACACGCCCACTTACC
WISH_203	TATGAGGAGAGTAGGAGGCAATGGGGAGGTTCACAATGTGGGAGGTCAATATTCAGTGCGCGCTCCTAATGATACGACCTGGCACTTCCTATTGCCCCTTTATCTACACGCCCACTTACC
WISH_204	TATGAGGAGAGTAGGAGGCAATGGGGAGGTTCACAATGTGGGAGGTCAAAATCGGGTTCAACGCGGATAAGTGTCGGTCATAAGGCAGCTATTGCCCCTTTATCTACACGCCCACTTACC
WISH_205	TATGAGGAGAGTAGGAGGCAATGGGGAGGTTCACAATGTGGGAGGTCACTCGAGTCCAAGAAGACCTATCAGAGTGCCATTACCGTTCCTATTGCCCCTTTATCTACACGCCCACTTACC
WISH_206	TATGAGGAGAGTAGGAGGCAATGGGGAGGTTCACAATGTGGGAGGTCAACCATACATCAGGCACCGATACCAGCAGTCCATTTCTACCCTATTGCCCCTTTATCTACACGCCCACTTACC
WISH_207	TATGAGGAGAGTAGGAGGCAATGGGGAGGTTCACAATGTGGGAGGTCATATGCTTGCCATGCCTGGATAGGAGGCGTTACACATTCTGCTATTGCCCCTTTATCTACACGCCCACTTACC
WISH_208	TATGAGGAGAGTAGGAGGCAATGGGGAGGTTCACAATGTGGGAGGTCACTATGCTCCTTATCGCCGTATGACCTTCTTTCTCCGACTGCTATTGCCCCTTTATCTACACGCCCACTTACC
WISH_209	TATGAGGAGAGTAGGAGGCAATGGGGAGGTTCACAATGTGGGAGGTCAATCAAGAACCGCTGGACGATAGATGGTAGGCGATTGTAGCCTATTGCCCCTTTATCTACACGCCCACTTACC
WISH_210	TATGAGGAGAGTAGGAGGCAATGGGGAGGTTCACAATGTGGGAGGTCACTTTACGCCATGCCTTCGATACTGCGTGGATAAGATAGGCCTATTGCCCCTTTATCTACACGCCCACTTACC
WISH_211	TATGAGGAGAGTAGGAGGCAATGGGGAGGTTCACAATGTGGGAGGTCAATTGAGGTTCGCCGTTGCTTTCTATTTGGCGGTCATTCACCTATTGCCCCTTTATCTACACGCCCACTTACC
WISH_212	TATGAGGAGAGTAGGAGGCAATGGGGAGGTTCACAATGTGGGAGGTCACGCAGACGTCAATAACGCAATGAAACGAGTAATGGAAGCCCTATTGCCCCTTTATCTACACGCCCACTTACC
WISH_213	TATGAGGAGAGTAGGAGGCAATGGGGAGGTTCACAATGTGGGAGGTCAACTATGGCATCGGTAGGGTATCGGGCTTAGTTTATTCGCACTATTGCCCCTTTATCTACACGCCCACTTACC
WISH_214	TATGAGGAGAGTAGGAGGCAATGGGGAGGTTCACAATGTGGGAGGTCATATATTGCGGTCCCGAGCTAACCGACGCATAATAAAGGGACTATTGCCCCTTTATCTACACGCCCACTTACC
WISH_215	TATGAGGAGAGTAGGAGGCAATGGGGAGGTTCACAATGTGGGAGGTCAGAACTGCCTTTTCGACGGATACCTGATTCTCTCGCTTTGGCTATTGCCCCTTTATCTACACGCCCACTTACC
WISH_216	TATGAGGAGAGTAGGAGGCAATGGGGAGGTTCACAATGTGGGAGGTCATTTCCATGCCTGGTCACGTATCAGACTATTTATCGGCGGGCTATTGCCCCTTTATCTACACGCCCACTTACC
WISH_217	TATGAGGAGAGTAGGAGGCAATGGGGAGGTTCACAATGTGGGAGGTCAGGTGATCGTCTCACAACGTATTGAGTTAGTGGGTCGTGAGCTATTGCCCCTTTATCTACACGCCCACTTACC
WISH_218	TATGAGGAGAGTAGGAGGCAATGGGGAGGTTCACAATGTGGGAGGTCAGTCGATCTGTGAACAGCCATTAGTCGTCGTAGGTGTGAAGCTATTGCCCCTTTATCTACACGCCCACTTACC
WISH_219	TATGAGGAGAGTAGGAGGCAATGGGGAGGTTCACAATGTGGGAGGTCAACTACGTACTCGTACCCGTTACTATTATCGCCCATCGGAGCTATTGCCCCTTTATCTACACGCCCACTTACC
WISH_220	TATGAGGAGAGTAGGAGGCAATGGGGAGGTTCACAATGTGGGAGGTCATGCGTTCGTTTCCCTTCGTAACTGGTATCACTCTTGTCCGCTATTGCCCCTTTATCTACACGCCCACTTACC
WISH_221	TATGAGGAGAGTAGGAGGCAATGGGGAGGTTCACAATGTGGGAGGTCATGGGGTTGGAAATGAGCGTTTGCGGATTTGGATTTCTACCCTATTGCCCCTTTATCTACACGCCCACTTACC
WISH_222	TATGAGGAGAGTAGGAGGCAATGGGGAGGTTCACAATGTGGGAGGTCACCGTCTTTGTAGCCTAGGTATCTGTATTGCGGTGTTAGGGCTATTGCCCCTTTATCTACACGCCCACTTACC
WISH_223	TATGAGGAGAGTAGGAGGCAATGGGGAGGTTCACAATGTGGGAGGTCACGGAGCAATATTTGGGGGAAACTTGCTCACCTTAGACGAACTATTGCCCCTTTATCTACACGCCCACTTACC
WISH_224	TATGAGGAGAGTAGGAGGCAATGGGGAGGTTCACAATGTGGGAGGTCATAGGGAGGCACAGATTGGATAATAACCTTCGTGGCGTCATCTATTGCCCCTTTATCTACACGCCCACTTACC
WISH_225	TATGAGGAGAGTAGGAGGCAATGGGGAGGTTCACAATGTGGGAGGTCACTATTCCTCTGTTCGGGGTTAGACGACGCTTAGTGTTAGGCTATTGCCCCTTTATCTACACGCCCACTTACC
WISH_226	TATGAGGAGAGTAGGAGGCAATGGGGAGGTTCACAATGTGGGAGGTCAATACTCTCGCTCAGAGGCTAAGGTGATGGAAGAGAGATGCCTATTGCCCCTTTATCTACACGCCCACTTACC
WISH_227	TATGAGGAGAGTAGGAGGCAATGGGGAGGTTCACAATGTGGGAGGTCACAAGTGCATGCGAGTACGAAATAACACTACGAAGCGGAGACTATTGCCCCTTTATCTACACGCCCACTTACC
WISH_228	TATGAGGAGAGTAGGAGGCAATGGGGAGGTTCACAATGTGGGAGGTCACATGGATGTCGATTGCGCATTCCGCATAACATACTCCAGACTATTGCCCCTTTATCTACACGCCCACTTACC
WISH_229	TATGAGGAGAGTAGGAGGCAATGGGGAGGTTCACAATGTGGGAGGTCAAATCCCTCTCTGTAGGGCATACTCAATCGGCACAATAGGACTATTGCCCCTTTATCTACACGCCCACTTACC
WISH_230	TATGAGGAGAGTAGGAGGCAATGGGGAGGTTCACAATGTGGGAGGTCAGTAGCGAACCATTGGAGCATACGCTCAGGTCATAATCCAACTATTGCCCCTTTATCTACACGCCCACTTACC
WISH_231	TATGAGGAGAGTAGGAGGCAATGGGGAGGTTCACAATGTGGGAGGTCAGGATCATGCATGGTTCGCATTCACCTACAGCCTACATACCCTATTGCCCCTTTATCTACACGCCCACTTACC
WISH_232	TATGAGGAGAGTAGGAGGCAATGGGGAGGTTCACAATGTGGGAGGTCAGAACAATTCCCCCAGTCCTAATCGTCCTCAAATACAGCCCCTATTGCCCCTTTATCTACACGCCCACTTACC
WISH_233	TATGAGGAGAGTAGGAGGCAATGGGGAGGTTCACAATGTGGGAGGTCACCAAAGGTGCGGATTTGGAAACGGATAGATGGAAAGCGATCTATTGCCCCTTTATCTACACGCCCACTTACC
WISH_234	TATGAGGAGAGTAGGAGGCAATGGGGAGGTTCACAATGTGGGAGGTCATTGGACGGAGGTATTGCCTAACGGAGTGGGAATAATCTGCCTATTGCCCCTTTATCTACACGCCCACTTACC
WISH_235	TATGAGGAGAGTAGGAGGCAATGGGGAGGTTCACAATGTGGGAGGTCAGGTCCTTGTTAGGAGACCTATGATTCGTGGGAGTAAAGCCCTATTGCCCCTTTATCTACACGCCCACTTACC
WISH_236	TATGAGGAGAGTAGGAGGCAATGGGGAGGTTCACAATGTGGGAGGTCATAGCCTCGAGAAGAGACCATTACGGTCTATCTCTTTGCCCCTATTGCCCCTTTATCTACACGCCCACTTACC
WISH_237	TATGAGGAGAGTAGGAGGCAATGGGGAGGTTCACAATGTGGGAGGTCAGGCACAGAAGTTCAGAGGAATCTGACGAAAGTGAGGTGTTCTATTGCCCCTTTATCTACACGCCCACTTACC
WISH_238	TATGAGGAGAGTAGGAGGCAATGGGGAGGTTCACAATGTGGGAGGTCAGGGGACATCAGAAAAGCCATTAGGACGAGGGTTTGATAGCCTATTGCCCCTTTATCTACACGCCCACTTACC
WISH_239	TATGAGGAGAGTAGGAGGCAATGGGGAGGTTCACAATGTGGGAGGTCAATTCGATCTGGAGACCGGTTAGAGGTTGGAGTGTTCAGTGCTATTGCCCCTTTATCTACACGCCCACTTACC
WISH_240	TATGAGGAGAGTAGGAGGCAATGGGGAGGTTCACAATGTGGGAGGTCATTTCGTCGCTTGAGCACCATTCACCGATAACTAAGAGCCCCTATTGCCCCTTTATCTACACGCCCACTTACC
WISH_241	TATGAGGAGAGTAGGAGGCAATGGGGAGGTTCACAATGTGGGAGGTCATTACGGGTCCCTTTTGCCATAACCCTTGCGAGAATCCTACCTATTGCCCCTTTATCTACACGCCCACTTACC
WISH_242	TATGAGGAGAGTAGGAGGCAATGGGGAGGTTCACAATGTGGGAGGTCAGCTGATTTCTTTCCGGCCTAACTGCCGTCTATTCCCATTCCTATTGCCCCTTTATCTACACGCCCACTTACC
WISH_243	TATGAGGAGAGTAGGAGGCAATGGGGAGGTTCACAATGTGGGAGGTCACGTACAGAGATGCTAGCCAATCACTAACCTCTAATCGCCCCTATTGCCCCTTTATCTACACGCCCACTTACC
WISH_244	TATGAGGAGAGTAGGAGGCAATGGGGAGGTTCACAATGTGGGAGGTCAAGTAGCTGGAACCCAAGCAAATAGGTTCTCCATAGGTCGGCTATTGCCCCTTTATCTACACGCCCACTTACC
WISH_245	TATGAGGAGAGTAGGAGGCAATGGGGAGGTTCACAATGTGGGAGGTCAATTGATCGTGAGGTCCGGTAAGTTCGGAGCCCAGATAATGCTATTGCCCCTTTATCTACACGCCCACTTACC
WISH_246	TATGAGGAGAGTAGGAGGCAATGGGGAGGTTCACAATGTGGGAGGTCACTCACTTTCCTACCCTGGATTAGGTTGGCTCACGATTAGGCTATTGCCCCTTTATCTACACGCCCACTTACC
WISH_247	TATGAGGAGAGTAGGAGGCAATGGGGAGGTTCACAATGTGGGAGGTCATCTCACCAAAACCACCGCAAACTTCCTATCCCTGTATCGGCTATTGCCCCTTTATCTACACGCCCACTTACC
WISH_248	TATGAGGAGAGTAGGAGGCAATGGGGAGGTTCACAATGTGGGAGGTCACACTCGGACAAGACAAGCATTTCAACCTACTATCCTCGGGCTATTGCCCCTTTATCTACACGCCCACTTACC
WISH_249	TATGAGGAGAGTAGGAGGCAATGGGGAGGTTCACAATGTGGGAGGTCAGCGGTGAGCTATAAAGCGAAACGACTCTCTATGGACTGTGCTATTGCCCCTTTATCTACACGCCCACTTACC
WISH_250	TATGAGGAGAGTAGGAGGCAATGGGGAGGTTCACAATGTGGGAGGTCAGCTGAAAAGCCTCAAGGCATTCAAACATCACTACTTCCGCCTATTGCCCCTTTATCTACACGCCCACTTACC
WISH_251	TATGAGGAGAGTAGGAGGCAATGGGGAGGTTCACAATGTGGGAGGTCAAGACAATCAGCCAGCTGGAATGCGACAACTCTTACAATGCCTATTGCCCCTTTATCTACACGCCCACTTACC
WISH_252	TATGAGGAGAGTAGGAGGCAATGGGGAGGTTCACAATGTGGGAGGTCACCTCACTCTGAAAGTGGCTTTCCTTCATCGCACACATAACCTATTGCCCCTTTATCTACACGCCCACTTACC
WISH_253	TATGAGGAGAGTAGGAGGCAATGGGGAGGTTCACAATGTGGGAGGTCACATAGATCTACCGGAGGCAAAGTTAGTCCCAGGTTACGAACTATTGCCCCTTTATCTACACGCCCACTTACC
WISH_254	TATGAGGAGAGTAGGAGGCAATGGGGAGGTTCACAATGTGGGAGGTCAGTGTGATGCAGGAGTACCTATGGCTGTTATCGCTCAATGTCTATTGCCCCTTTATCTACACGCCCACTTACC
WISH_255	TATGAGGAGAGTAGGAGGCAATGGGGAGGTTCACAATGTGGGAGGTCAAAATCCGGCGCACTATCGATAGCATTGACATAAGCCCACTCTATTGCCCCTTTATCTACACGCCCACTTACC
WISH_256	TATGAGGAGAGTAGGAGGCAATGGGGAGGTTCACAATGTGGGAGGTCAAGCGCTGTCAGACAATGGATACGGCTACGAGGTTACTACTCTATTGCCCCTTTATCTACACGCCCACTTACC
WISH_257	TATGAGGAGAGTAGGAGGCAATGGGGAGGTTCACAATGTGGGAGGTCACTTGGGATAACGATGCGCTATGGCTCTTGGTCAGTTATCCCTATTGCCCCTTTATCTACACGCCCACTTACC
WISH_258	TATGAGGAGAGTAGGAGGCAATGGGGAGGTTCACAATGTGGGAGGTCATGGTTCCACGTCATGAGGATAAGCCAGGATGAACAGTAGCCTATTGCCCCTTTATCTACACGCCCACTTACC
WISH_259	TATGAGGAGAGTAGGAGGCAATGGGGAGGTTCACAATGTGGGAGGTCATGAAATGCGTGTCACGGGAAACATTATCAACAACGAGCGGCTATTGCCCCTTTATCTACACGCCCACTTACC
WISH_260	TATGAGGAGAGTAGGAGGCAATGGGGAGGTTCACAATGTGGGAGGTCAATCAGCCGTAAGTCACCGTTTAGGGTTTGATGGTGACAGACTATTGCCCCTTTATCTACACGCCCACTTACC
WISH_261	TATGAGGAGAGTAGGAGGCAATGGGGAGGTTCACAATGTGGGAGGTCATAAGTTGTCCGGAGACCCATAGTCACACGGTCCAAAGAAACTATTGCCCCTTTATCTACACGCCCACTTACC
WISH_262	TATGAGGAGAGTAGGAGGCAATGGGGAGGTTCACAATGTGGGAGGTCAGAGGTCCACATGAGAAGGTTTGACACATTACGAGGGACTTCTATTGCCCCTTTATCTACACGCCCACTTACC
WISH_263	TATGAGGAGAGTAGGAGGCAATGGGGAGGTTCACAATGTGGGAGGTCATTGCCTAGACATCGTGCCTAATCACATCCACTCAGCATCCCTATTGCCCCTTTATCTACACGCCCACTTACC
WISH_264	TATGAGGAGAGTAGGAGGCAATGGGGAGGTTCACAATGTGGGAGGTCAAAGCCGTCAGACTCATGCAATCCTCTACATCCCACATCAGCTATTGCCCCTTTATCTACACGCCCACTTACC
WISH_265	TATGAGGAGAGTAGGAGGCAATGGGGAGGTTCACAATGTGGGAGGTCAACAACCTTACCGTACCCGAAAGCACATCTACGACGACTAACTATTGCCCCTTTATCTACACGCCCACTTACC
WISH_266	TATGAGGAGAGTAGGAGGCAATGGGGAGGTTCACAATGTGGGAGGTCATTGATGGGCTAGGACAGCATACCCGAACACAAACATTACGCTATTGCCCCTTTATCTACACGCCCACTTACC
WISH_267	TATGAGGAGAGTAGGAGGCAATGGGGAGGTTCACAATGTGGGAGGTCAGTTGAGAATCAGTGCGGCATTTCACATAGACAGTTCGCACCTATTGCCCCTTTATCTACACGCCCACTTACC
WISH_268	TATGAGGAGAGTAGGAGGCAATGGGGAGGTTCACAATGTGGGAGGTCAATGCTCTTCTCCAGGACCTATTATTCCCTTTCACGCCTCCCTATTGCCCCTTTATCTACACGCCCACTTACC
WISH_269	TATGAGGAGAGTAGGAGGCAATGGGGAGGTTCACAATGTGGGAGGTCACATTTCGAGGAGTTCGCGTATTTCCCTCTATGCCCTTTCCCTATTGCCCCTTTATCTACACGCCCACTTACC
WISH_270	TATGAGGAGAGTAGGAGGCAATGGGGAGGTTCACAATGTGGGAGGTCAGCGCTGAACCATAAAGCCATTGTGTGTAAGGGTTTCGGTACTATTGCCCCTTTATCTACACGCCCACTTACC
WISH_271	TATGAGGAGAGTAGGAGGCAATGGGGAGGTTCACAATGTGGGAGGTCAGTCAAAGTCTTCCCCACGTATCGCTCCGCTATCTAAACTCCTATTGCCCCTTTATCTACACGCCCACTTACC
WISH_272	TATGAGGAGAGTAGGAGGCAATGGGGAGGTTCACAATGTGGGAGGTCATTCCGGACTTATCGGTCGATTCATTCTGTGGTGTAAACGCCTATTGCCCCTTTATCTACACGCCCACTTACC
WISH_273	TATGAGGAGAGTAGGAGGCAATGGGGAGGTTCACAATGTGGGAGGTCACGTCGAATAGAGCTAGGCAAACCGTCAATGTGTATCTTCGCTATTGCCCCTTTATCTACACGCCCACTTACC
WISH_274	TATGAGGAGAGTAGGAGGCAATGGGGAGGTTCACAATGTGGGAGGTCAAGCATTGGAGACCGAAGGTAAGCCCAGGAATAAGAGATGCCTATTGCCCCTTTATCTACACGCCCACTTACC
WISH_275	TATGAGGAGAGTAGGAGGCAATGGGGAGGTTCACAATGTGGGAGGTCAACCACTTGCATCTGCTCCAATGAACCGAACAAAGGGAGTACTATTGCCCCTTTATCTACACGCCCACTTACC
WISH_276	TATGAGGAGAGTAGGAGGCAATGGGGAGGTTCACAATGTGGGAGGTCAGGGTCTTGAACCGTATGCTATGTCTCGTATCTCCCTCAGTCTATTGCCCCTTTATCTACACGCCCACTTACC
WISH_277	TATGAGGAGAGTAGGAGGCAATGGGGAGGTTCACAATGTGGGAGGTCATTGTAGCAAGAAGGGCGCAATGGTAAAGACGCTAACGAACCTATTGCCCCTTTATCTACACGCCCACTTACC
WISH_278	TATGAGGAGAGTAGGAGGCAATGGGGAGGTTCACAATGTGGGAGGTCAGCAGGACTAGTAGATCGCTTACACCCTCAAATCCTCAACACTATTGCCCCTTTATCTACACGCCCACTTACC
WISH_279	TATGAGGAGAGTAGGAGGCAATGGGGAGGTTCACAATGTGGGAGGTCAGCACGTCAGGTTTTGTCGAATAAACGAAACTACCAACGGCCTATTGCCCCTTTATCTACACGCCCACTTACC
WISH_280	TATGAGGAGAGTAGGAGGCAATGGGGAGGTTCACAATGTGGGAGGTCATGGCTTTGGAACCCATCGTATTTCGGCGTGATGATTATGCCTATTGCCCCTTTATCTACACGCCCACTTACC
WISH_281	TATGAGGAGAGTAGGAGGCAATGGGGAGGTTCACAATGTGGGAGGTCACTGTTGTACTGTCCGTCCTTTGTGCTTGGGTCTTCATACTCTATTGCCCCTTTATCTACACGCCCACTTACC
WISH_282	TATGAGGAGAGTAGGAGGCAATGGGGAGGTTCACAATGTGGGAGGTCAAGTCCACGGTGGTATTCCAATCCTTACTCACAAACCTGCTCTATTGCCCCTTTATCTACACGCCCACTTACC
WISH_283	TATGAGGAGAGTAGGAGGCAATGGGGAGGTTCACAATGTGGGAGGTCAACACTCGAACGTCGATGCTAAGAGGACTATCATCGGGACTCTATTGCCCCTTTATCTACACGCCCACTTACC
WISH_284	TATGAGGAGAGTAGGAGGCAATGGGGAGGTTCACAATGTGGGAGGTCAAGGCACCGTATTCTACGCAAACTGACCTACCCAACCATAACTATTGCCCCTTTATCTACACGCCCACTTACC
WISH_285	TATGAGGAGAGTAGGAGGCAATGGGGAGGTTCACAATGTGGGAGGTCAGCCCTAGTCCAAGAAAGGAATGAAGGGCTAATGCTGCTATCTATTGCCCCTTTATCTACACGCCCACTTACC
WISH_286	TATGAGGAGAGTAGGAGGCAATGGGGAGGTTCACAATGTGGGAGGTCAAGCTTGTCGATCACGAGGATAATGGGCAAGATGAGGAAGGCTATTGCCCCTTTATCTACACGCCCACTTACC
WISH_287	TATGAGGAGAGTAGGAGGCAATGGGGAGGTTCACAATGTGGGAGGTCACTGTAGATCCTGAGAGCCTTTACATTACTTGCCCACCACTCTATTGCCCCTTTATCTACACGCCCACTTACC
WISH_288	TATGAGGAGAGTAGGAGGCAATGGGGAGGTTCACAATGTGGGAGGTCACCGCAATTCCTATTCCGGAAAGTTAGCCTGGTGGAAATGACTATTGCCCCTTTATCTACACGCCCACTTACC
WISH_289	TATGAGGAGAGTAGGAGGCAATGGGGAGGTTCACAATGTGGGAGGTCATTACTGAACGGAGGCTGGATACCCTGTGTCTACCATACCACTATTGCCCCTTTATCTACACGCCCACTTACC
WISH_290	TATGAGGAGAGTAGGAGGCAATGGGGAGGTTCACAATGTGGGAGGTCAGTGACGCTAAACGTTGGCTAATACAACGGCGAAACGAATCCTATTGCCCCTTTATCTACACGCCCACTTACC
WISH_291	TATGAGGAGAGTAGGAGGCAATGGGGAGGTTCACAATGTGGGAGGTCAAACCTTCGGGTAAGCACCTTACCTACCTATGGGAACGAGTCTATTGCCCCTTTATCTACACGCCCACTTACC
WISH_292	TATGAGGAGAGTAGGAGGCAATGGGGAGGTTCACAATGTGGGAGGTCACTGCAGATAACTAGCCGCAAACTACAATCCCATCCATCCTCTATTGCCCCTTTATCTACACGCCCACTTACC
WISH_293	TATGAGGAGAGTAGGAGGCAATGGGGAGGTTCACAATGTGGGAGGTCAAAGGGCGCTCTGTATTGGTTATGATTGGATTGGAGGCACTCTATTGCCCCTTTATCTACACGCCCACTTACC
WISH_294	TATGAGGAGAGTAGGAGGCAATGGGGAGGTTCACAATGTGGGAGGTCACAGTTAAGCCTCAGCTGGTATTTGGGTCGGTAGGAGAGTACTATTGCCCCTTTATCTACACGCCCACTTACC
WISH_295	TATGAGGAGAGTAGGAGGCAATGGGGAGGTTCACAATGTGGGAGGTCAACTGAACCACCGTAACCCATACCAAATCTCCATCTGCCAACTATTGCCCCTTTATCTACACGCCCACTTACC
WISH_296	TATGAGGAGAGTAGGAGGCAATGGGGAGGTTCACAATGTGGGAGGTCATCCCACCTCTGAAGTACCTAACCCAGATAAGAGTCGGAGTCTATTGCCCCTTTATCTACACGCCCACTTACC
WISH_297	TATGAGGAGAGTAGGAGGCAATGGGGAGGTTCACAATGTGGGAGGTCATGCGGGAAGTCAATGTCCTAACTCTCCTCACGGGTATCTTCTATTGCCCCTTTATCTACACGCCCACTTACC
WISH_298	TATGAGGAGAGTAGGAGGCAATGGGGAGGTTCACAATGTGGGAGGTCACGTTGAGCATCGTGTAGCAATCACATCCTCCTCCAATCTTCTATTGCCCCTTTATCTACACGCCCACTTACC
WISH_299	TATGAGGAGAGTAGGAGGCAATGGGGAGGTTCACAATGTGGGAGGTCAATAGATCAACTGGCGCGCTATTGGGTTATTGTGGTGCCTACTATTGCCCCTTTATCTACACGCCCACTTACC
WISH_300	TATGAGGAGAGTAGGAGGCAATGGGGAGGTTCACAATGTGGGAGGTCAGCGATTATAGTGGGCTCGATTAGACACATACACGAGACGGCTATTGCCCCTTTATCTACACGCCCACTTACC
WISH_301	TATGAGGAGAGTAGGAGGCAATGGGGAGGTTCACAATGTGGGAGGTCAAGAGATTAGCCTCGTCCGTATTCGTAGAGACACACATCCGCTATTGCCCCTTTATCTACACGCCCACTTACC
WISH_302	TATGAGGAGAGTAGGAGGCAATGGGGAGGTTCACAATGTGGGAGGTCAGCCAATCAGGATACCTCCATAAGCAAGCAGGATAACCACTCTATTGCCCCTTTATCTACACGCCCACTTACC
WISH_303	TATGAGGAGAGTAGGAGGCAATGGGGAGGTTCACAATGTGGGAGGTCAATTGCACCCCAATCGACCTAACTGATGCTGCCTAACCAATCTATTGCCCCTTTATCTACACGCCCACTTACC
WISH_304	TATGAGGAGAGTAGGAGGCAATGGGGAGGTTCACAATGTGGGAGGTCACGATTTACAGTCAGCGGGATAGGAGTGATTTGGGTGGAACCTATTGCCCCTTTATCTACACGCCCACTTACC
WISH_305	TATGAGGAGAGTAGGAGGCAATGGGGAGGTTCACAATGTGGGAGGTCAAACGCTATCCAAGCTCGCTATCACATTTCTGCCTAACCCACTATTGCCCCTTTATCTACACGCCCACTTACC
WISH_306	TATGAGGAGAGTAGGAGGCAATGGGGAGGTTCACAATGTGGGAGGTCACGAATGACTTTCACGGGGTTAGGGTTACATCGGCTGAAATCTATTGCCCCTTTATCTACACGCCCACTTACC
WISH_307	TATGAGGAGAGTAGGAGGCAATGGGGAGGTTCACAATGTGGGAGGTCAAGCATTGGAAGAGCAGGGATTACGATGCCAACTTACCCTTCTATTGCCCCTTTATCTACACGCCCACTTACC
WISH_308	TATGAGGAGAGTAGGAGGCAATGGGGAGGTTCACAATGTGGGAGGTCACAGGCATTCTATGCGTGGTTAGTGGGTAGCCTTGGTTATGCTATTGCCCCTTTATCTACACGCCCACTTACC
WISH_309	TATGAGGAGAGTAGGAGGCAATGGGGAGGTTCACAATGTGGGAGGTCAGTACTCACCTGACTTCCCAATCGGCAAGTAACCCTAATCACTATTGCCCCTTTATCTACACGCCCACTTACC
WISH_310	TATGAGGAGAGTAGGAGGCAATGGGGAGGTTCACAATGTGGGAGGTCATCCCTGGAACGTTTACCCAAACTACAGGGTCAGAACAACACTATTGCCCCTTTATCTACACGCCCACTTACC
WISH_311	TATGAGGAGAGTAGGAGGCAATGGGGAGGTTCACAATGTGGGAGGTCAGCGATATAAGACCTCCCGAATGGTGGTGTAATGGGTATGTCTATTGCCCCTTTATCTACACGCCCACTTACC
WISH_312	TATGAGGAGAGTAGGAGGCAATGGGGAGGTTCACAATGTGGGAGGTCATCGCTGCGGTTATCTTGCAATCTTCCATCAGCCTAACTCACTATTGCCCCTTTATCTACACGCCCACTTACC
WISH_313	TATGAGGAGAGTAGGAGGCAATGGGGAGGTTCACAATGTGGGAGGTCATAGCCACTACCAGACAGCTATCTCTGCCAATCAAGGTTCACTATTGCCCCTTTATCTACACGCCCACTTACC
WISH_314	TATGAGGAGAGTAGGAGGCAATGGGGAGGTTCACAATGTGGGAGGTCACATCCAGCCTATGACAGGTAAATGCTCAACAACGACACACCTATTGCCCCTTTATCTACACGCCCACTTACC
WISH_315	TATGAGGAGAGTAGGAGGCAATGGGGAGGTTCACAATGTGGGAGGTCAAGCCTACACCGAGTAACGTATCCAATCAGTCGGTTAGTCGCTATTGCCCCTTTATCTACACGCCCACTTACC
WISH_316	TATGAGGAGAGTAGGAGGCAATGGGGAGGTTCACAATGTGGGAGGTCATGGACCAATGGAGACTGCTTTGGACCTGGACATACCTTAGCTATTGCCCCTTTATCTACACGCCCACTTACC
WISH_317	TATGAGGAGAGTAGGAGGCAATGGGGAGGTTCACAATGTGGGAGGTCAAGCCAGATCCACATGTGGAATAACCACCATCTCACAGGACCTATTGCCCCTTTATCTACACGCCCACTTACC
WISH_318	TATGAGGAGAGTAGGAGGCAATGGGGAGGTTCACAATGTGGGAGGTCAGTCTAACTATGGCTCCCCTTTAGACCTTCCCGAGATTTGGCTATTGCCCCTTTATCTACACGCCCACTTACC
WISH_319	TATGAGGAGAGTAGGAGGCAATGGGGAGGTTCACAATGTGGGAGGTCATCTCAAGCAGATGAGCCCTATGGGTAAGTCCTGAGTTTGCCTATTGCCCCTTTATCTACACGCCCACTTACC
WISH_320	TATGAGGAGAGTAGGAGGCAATGGGGAGGTTCACAATGTGGGAGGTCAGCTGACGGTTAATACGGCTTTCCTACCCTCACACCTTATGCTATTGCCCCTTTATCTACACGCCCACTTACC
WISH_321	TATGAGGAGAGTAGGAGGCAATGGGGAGGTTCACAATGTGGGAGGTCATGAGTTCCCTCTGTAGCCTAATAAGAGTGGCTGGTGTTCCCTATTGCCCCTTTATCTACACGCCCACTTACC
WISH_322	TATGAGGAGAGTAGGAGGCAATGGGGAGGTTCACAATGTGGGAGGTCAGGAACCGGATGATGAAGCAAACAGTAGGTGGAATAGGGAGCTATTGCCCCTTTATCTACACGCCCACTTACC
WISH_323	TATGAGGAGAGTAGGAGGCAATGGGGAGGTTCACAATGTGGGAGGTCATTGCATGCTCCACATCCCATACTCTACAAAGGCTGAACCCCTATTGCCCCTTTATCTACACGCCCACTTACC
WISH_324	TATGAGGAGAGTAGGAGGCAATGGGGAGGTTCACAATGTGGGAGGTCACACGTCTCCTAAAAGCCCTTTAGACCGCTTTATGCTTCCTCTATTGCCCCTTTATCTACACGCCCACTTACC
WISH_325	TATGAGGAGAGTAGGAGGCAATGGGGAGGTTCACAATGTGGGAGGTCACTGTCCGAACGAAAGAGCATAGTTCCATTACAGGTCAGCACTATTGCCCCTTTATCTACACGCCCACTTACC
WISH_326	TATGAGGAGAGTAGGAGGCAATGGGGAGGTTCACAATGTGGGAGGTCATCCAGCTCTAGACGTTCGAAAGCCATACAAATCTGAGGGACTATTGCCCCTTTATCTACACGCCCACTTACC
WISH_327	TATGAGGAGAGTAGGAGGCAATGGGGAGGTTCACAATGTGGGAGGTCACACAGCTGCGAAGTAAGCAATACTCATCAACTACCTGGCACTATTGCCCCTTTATCTACACGCCCACTTACC
WISH_328	TATGAGGAGAGTAGGAGGCAATGGGGAGGTTCACAATGTGGGAGGTCACTTATGCCGCGTCATACCAAAGCATCCTCGGTCAATAAGACTATTGCCCCTTTATCTACACGCCCACTTACC
WISH_329	TATGAGGAGAGTAGGAGGCAATGGGGAGGTTCACAATGTGGGAGGTCAACCGATGGCCTTAGTACGTATTCCCTCTGCCTTCATTTCACTATTGCCCCTTTATCTACACGCCCACTTACC
WISH_330	TATGAGGAGAGTAGGAGGCAATGGGGAGGTTCACAATGTGGGAGGTCACTGGGTGTTAGAAGCTCCAAATAATCAGAGCGGAGGAACACTATTGCCCCTTTATCTACACGCCCACTTACC
WISH_331	TATGAGGAGAGTAGGAGGCAATGGGGAGGTTCACAATGTGGGAGGTCATGCTTCCACTCAACACCCTATCGGACAATCAAGCCTCAAACTATTGCCCCTTTATCTACACGCCCACTTACC
WISH_332	TATGAGGAGAGTAGGAGGCAATGGGGAGGTTCACAATGTGGGAGGTCAAAGGGAGACATGGCTACGATTTCTCTCTTCCCGACATACGCTATTGCCCCTTTATCTACACGCCCACTTACC
WISH_333	TATGAGGAGAGTAGGAGGCAATGGGGAGGTTCACAATGTGGGAGGTCACGACAATGAGACCCATGCATTAGGCTTTCTTTACTCCCGACTATTGCCCCTTTATCTACACGCCCACTTACC
WISH_334	TATGAGGAGAGTAGGAGGCAATGGGGAGGTTCACAATGTGGGAGGTCACTCATAACCTGGTTGGGGTAATAGTGCCTCGGTTTGTCATCTATTGCCCCTTTATCTACACGCCCACTTACC
WISH_335	TATGAGGAGAGTAGGAGGCAATGGGGAGGTTCACAATGTGGGAGGTCAGGATAGGAGCTTACCAGGTATTCGGGCTGTGTAAAGATGTCTATTGCCCCTTTATCTACACGCCCACTTACC
WISH_336	TATGAGGAGAGTAGGAGGCAATGGGGAGGTTCACAATGTGGGAGGTCAGTCCATCAGCATGGTTGGTATTGATTTGACAGGGCGTAGTCTATTGCCCCTTTATCTACACGCCCACTTACC
WISH_337	TATGAGGAGAGTAGGAGGCAATGGGGAGGTTCACAATGTGGGAGGTCATCTTGTAATCGGCGTCGGTTATGTGTTTGTCTCCGCCTATCTATTGCCCCTTTATCTACACGCCCACTTACC
WISH_338	TATGAGGAGAGTAGGAGGCAATGGGGAGGTTCACAATGTGGGAGGTCAGATGCAGCATTGTCGTCCAATCAACCAAGGCTACATACGACTATTGCCCCTTTATCTACACGCCCACTTACC
WISH_339	TATGAGGAGAGTAGGAGGCAATGGGGAGGTTCACAATGTGGGAGGTCAGGGGAGTTAGTTCTGACCATAGTCCCATTGTAGTTGCGAACTATTGCCCCTTTATCTACACGCCCACTTACC
WISH_340	TATGAGGAGAGTAGGAGGCAATGGGGAGGTTCACAATGTGGGAGGTCAGATTTGGTGGTTCGAGCCTTATCTTATTGCGACACCACCACTATTGCCCCTTTATCTACACGCCCACTTACC
WISH_341	TATGAGGAGAGTAGGAGGCAATGGGGAGGTTCACAATGTGGGAGGTCATGTGAATCCCACGTTGCCTAACAGCGATAATGACACCCAACTATTGCCCCTTTATCTACACGCCCACTTACC
WISH_342	TATGAGGAGAGTAGGAGGCAATGGGGAGGTTCACAATGTGGGAGGTCAGTGCCTGTAATTGGTGCCTTTAGATGTGTGCGTTATGGGACTATTGCCCCTTTATCTACACGCCCACTTACC
WISH_343	TATGAGGAGAGTAGGAGGCAATGGGGAGGTTCACAATGTGGGAGGTCACCTAATAAAGCCGCTGCGTTTACTGATGCTATTCCACCCACTATTGCCCCTTTATCTACACGCCCACTTACC
WISH_344	TATGAGGAGAGTAGGAGGCAATGGGGAGGTTCACAATGTGGGAGGTCATGCTGGGATAACGAAGCCAAAGGCTCACATACGATTACCACTATTGCCCCTTTATCTACACGCCCACTTACC
WISH_345	TATGAGGAGAGTAGGAGGCAATGGGGAGGTTCACAATGTGGGAGGTCACCCTAATAACGATCCCCGTATGGTAAGGGAATGTCAAGCACTATTGCCCCTTTATCTACACGCCCACTTACC
WISH_346	TATGAGGAGAGTAGGAGGCAATGGGGAGGTTCACAATGTGGGAGGTCAGATTTAAGTGGCCAGGCCAAAGACATTCAAACACTCAGCGCTATTGCCCCTTTATCTACACGCCCACTTACC
WISH_347	TATGAGGAGAGTAGGAGGCAATGGGGAGGTTCACAATGTGGGAGGTCAAGGAGACCATAACTGCCCATTCTTGTTTGTCAGTCTTGCGCTATTGCCCCTTTATCTACACGCCCACTTACC
WISH_348	TATGAGGAGAGTAGGAGGCAATGGGGAGGTTCACAATGTGGGAGGTCACTATCGAAAACCGCGTGGTTAGGGCTCTTTCACTCATCAGCTATTGCCCCTTTATCTACACGCCCACTTACC
WISH_349	TATGAGGAGAGTAGGAGGCAATGGGGAGGTTCACAATGTGGGAGGTCAGCAATCCCAATGCGTACCTATTCCAGAGAGCCAACAAGTCCTATTGCCCCTTTATCTACACGCCCACTTACC
WISH_350	TATGAGGAGAGTAGGAGGCAATGGGGAGGTTCACAATGTGGGAGGTCATGCCTCTTGGCAATCTGCTTTACCACCCTACGATGCTTTACTATTGCCCCTTTATCTACACGCCCACTTACC
WISH_351	TATGAGGAGAGTAGGAGGCAATGGGGAGGTTCACAATGTGGGAGGTCACGACTTGTTACCGACTCGATAGTTGTGAGTTGTGTGACGACTATTGCCCCTTTATCTACACGCCCACTTACC
WISH_352	TATGAGGAGAGTAGGAGGCAATGGGGAGGTTCACAATGTGGGAGGTCACTGCCAAGTCCGATATCCTAACTGTATCAACTGGTGCCTCCTATTGCCCCTTTATCTACACGCCCACTTACC
WISH_353	TATGAGGAGAGTAGGAGGCAATGGGGAGGTTCACAATGTGGGAGGTCAATTGACTAACGGCGTGGCTAATGATGTTCGGTCCACTCTTCTATTGCCCCTTTATCTACACGCCCACTTACC
WISH_354	TATGAGGAGAGTAGGAGGCAATGGGGAGGTTCACAATGTGGGAGGTCAGAGTGAAGACGAGGTTGCTTATTCACCTACCTCCACACAGCTATTGCCCCTTTATCTACACGCCCACTTACC
WISH_355	TATGAGGAGAGTAGGAGGCAATGGGGAGGTTCACAATGTGGGAGGTCAATGGTCTTGCGTAGGACCTTTGATTCCCTTCCGACTGTAGCTATTGCCCCTTTATCTACACGCCCACTTACC
WISH_356	TATGAGGAGAGTAGGAGGCAATGGGGAGGTTCACAATGTGGGAGGTCATCTATCATCACCACCCGGTTTATCTCTGTCGTCTTGCCATCTATTGCCCCTTTATCTACACGCCCACTTACC
WISH_357	TATGAGGAGAGTAGGAGGCAATGGGGAGGTTCACAATGTGGGAGGTCACGTGTCCGACAACTTAGGATTATGAACAACCTCTGCTCGTCTATTGCCCCTTTATCTACACGCCCACTTACC
WISH_358	TATGAGGAGAGTAGGAGGCAATGGGGAGGTTCACAATGTGGGAGGTCAAGTTGGCCAGTTTTGCGGATTAGTGGTGACAGGCTTAGTGCTATTGCCCCTTTATCTACACGCCCACTTACC
WISH_359	TATGAGGAGAGTAGGAGGCAATGGGGAGGTTCACAATGTGGGAGGTCAGAAGTTATCGGCCACACCATACTTTGCCTGACTCTACCACCTATTGCCCCTTTATCTACACGCCCACTTACC
WISH_360	TATGAGGAGAGTAGGAGGCAATGGGGAGGTTCACAATGTGGGAGGTCATTTAGCCCAGCTGACTGCATTTGGATACGAGACTTGGACTCTATTGCCCCTTTATCTACACGCCCACTTACC
WISH_361	TATGAGGAGAGTAGGAGGCAATGGGGAGGTTCACAATGTGGGAGGTCACAGTTTTCCCGTGGTAGCTAACTTGTGATGTCCGATTCCTCTATTGCCCCTTTATCTACACGCCCACTTACC
WISH_362	TATGAGGAGAGTAGGAGGCAATGGGGAGGTTCACAATGTGGGAGGTCATAGACTCAGTGGAAGGGGATAACCGCACAACTCTCTTCATCTATTGCCCCTTTATCTACACGCCCACTTACC
WISH_363	TATGAGGAGAGTAGGAGGCAATGGGGAGGTTCACAATGTGGGAGGTCAAGTTGGTTACCGTCCTGCATTGTGAGACTAACGAGGGATTCTATTGCCCCTTTATCTACACGCCCACTTACC
WISH_364	TATGAGGAGAGTAGGAGGCAATGGGGAGGTTCACAATGTGGGAGGTCACTCAAGTTGCGATTCGGGATTTGCTACACCCTGACTACTGCTATTGCCCCTTTATCTACACGCCCACTTACC
WISH_365	TATGAGGAGAGTAGGAGGCAATGGGGAGGTTCACAATGTGGGAGGTCATTCACGGGATGCCATTGGATAGTGCTGGTCTTCGTTCATTCTATTGCCCCTTTATCTACACGCCCACTTACC
WISH_366	TATGAGGAGAGTAGGAGGCAATGGGGAGGTTCACAATGTGGGAGGTCAAGGTGGGACACTTTACGGATACACTTACTTGAGCACCAGGCTATTGCCCCTTTATCTACACGCCCACTTACC
WISH_367	TATGAGGAGAGTAGGAGGCAATGGGGAGGTTCACAATGTGGGAGGTCACTACTTCGGAATGCTGGCATAGTCCAAGTTCTCGGTGATTCTATTGCCCCTTTATCTACACGCCCACTTACC
WISH_368	TATGAGGAGAGTAGGAGGCAATGGGGAGGTTCACAATGTGGGAGGTCAACGCTTGTATCTTGGCGCTATCAAAGTCCCAACATCTCGTCTATTGCCCCTTTATCTACACGCCCACTTACC
WISH_369	TATGAGGAGAGTAGGAGGCAATGGGGAGGTTCACAATGTGGGAGGTCATCTCGACGTCGTTTAGGGTTAGCCGATGAAGACTGACAATCTATTGCCCCTTTATCTACACGCCCACTTACC
WISH_370	TATGAGGAGAGTAGGAGGCAATGGGGAGGTTCACAATGTGGGAGGTCAAATGTAGGAACGGGCTCCAAACTGAGGATTAGGAGAACCGCTATTGCCCCTTTATCTACACGCCCACTTACC
WISH_371	TATGAGGAGAGTAGGAGGCAATGGGGAGGTTCACAATGTGGGAGGTCAAAGAGCCGATTTGTGGCCAATCGTCACATAGGAAGAAGCACTATTGCCCCTTTATCTACACGCCCACTTACC
WISH_372	TATGAGGAGAGTAGGAGGCAATGGGGAGGTTCACAATGTGGGAGGTCAACTATTAGCGGAGCGACCATTGTCTTGATAGTTCCTCGCACTATTGCCCCTTTATCTACACGCCCACTTACC
WISH_373	TATGAGGAGAGTAGGAGGCAATGGGGAGGTTCACAATGTGGGAGGTCAAACCGCTGATACTGTCGCATACCAACTACACAGCATCTCACTATTGCCCCTTTATCTACACGCCCACTTACC
WISH_374	TATGAGGAGAGTAGGAGGCAATGGGGAGGTTCACAATGTGGGAGGTCATACAGCGTACGTTCACCCATTGACACGATACACACCTGATCTATTGCCCCTTTATCTACACGCCCACTTACC
WISH_375	TATGAGGAGAGTAGGAGGCAATGGGGAGGTTCACAATGTGGGAGGTCATTCGAGGGTGCTTACTCGTATTCATCAAGAGGTGGCAAGACTATTGCCCCTTTATCTACACGCCCACTTACC
WISH_376	TATGAGGAGAGTAGGAGGCAATGGGGAGGTTCACAATGTGGGAGGTCATAGGACGTACGCCATTCGTTTGTGTTGCCTGGTTGATTAGCTATTGCCCCTTTATCTACACGCCCACTTACC
WISH_377	TATGAGGAGAGTAGGAGGCAATGGGGAGGTTCACAATGTGGGAGGTCAGCAACTGACATTCTCGCGATTCTATGGAGCAGGATGATGGCTATTGCCCCTTTATCTACACGCCCACTTACC
WISH_378	TATGAGGAGAGTAGGAGGCAATGGGGAGGTTCACAATGTGGGAGGTCAGCAAAGTACGCTAAGGCGAAAGGGAAAGGTAGAAGGTAGCCTATTGCCCCTTTATCTACACGCCCACTTACC
WISH_379	TATGAGGAGAGTAGGAGGCAATGGGGAGGTTCACAATGTGGGAGGTCATAACCTTGCTTCCCCTGGTTTCCGTGATTCCTCCTAAGTCCTATTGCCCCTTTATCTACACGCCCACTTACC
WISH_380	TATGAGGAGAGTAGGAGGCAATGGGGAGGTTCACAATGTGGGAGGTCATAATTCTGGGAGTCGCGCTAAACTACCTTGCCCTGTCTACCTATTGCCCCTTTATCTACACGCCCACTTACC
WISH_381	TATGAGGAGAGTAGGAGGCAATGGGGAGGTTCACAATGTGGGAGGTCACACCTTTGATCTCCACCGTAACAGGTCTTGGAGGGTAATGCTATTGCCCCTTTATCTACACGCCCACTTACC
WISH_382	TATGAGGAGAGTAGGAGGCAATGGGGAGGTTCACAATGTGGGAGGTCACCTCCACTCGTTTTGTGCATTTACTTGACTTCCGAGGCTACTATTGCCCCTTTATCTACACGCCCACTTACC
WISH_383	TATGAGGAGAGTAGGAGGCAATGGGGAGGTTCACAATGTGGGAGGTCAGTGATAATGGGACTCCGCAAAGCCCAACGAATCTCTACTACTATTGCCCCTTTATCTACACGCCCACTTACC
WISH_384	TATGAGGAGAGTAGGAGGCAATGGGGAGGTTCACAATGTGGGAGGTCAATGTCCCTCCGACTAACCATAACAGTAAGGTCAACGAGGGCTATTGCCCCTTTATCTACACGCCCACTTACC
WISH_385	TATGAGGAGAGTAGGAGGCAATGGGGAGGTTCACAATGTGGGAGGTCACCACAAAATCTCGGCTGCTTAGTAGGCTCACGATTCCAAACTATTGCCCCTTTATCTACACGCCCACTTACC
WISH_386	TATGAGGAGAGTAGGAGGCAATGGGGAGGTTCACAATGTGGGAGGTCAGGTAGAAGAGGCTACACCTTAGAACTTATGTCCGTGGGTGCTATTGCCCCTTTATCTACACGCCCACTTACC
WISH_387	TATGAGGAGAGTAGGAGGCAATGGGGAGGTTCACAATGTGGGAGGTCACTGGTTCCAACCACAACGTAAGTGGGTTTGGTCTGATAGGCTATTGCCCCTTTATCTACACGCCCACTTACC
WISH_388	TATGAGGAGAGTAGGAGGCAATGGGGAGGTTCACAATGTGGGAGGTCAGGAATCCAGTAACCTGCCAATACTCTCAAACCACTACGGGCTATTGCCCCTTTATCTACACGCCCACTTACC
WISH_389	TATGAGGAGAGTAGGAGGCAATGGGGAGGTTCACAATGTGGGAGGTCACGGGCTTAGAGCTTAAGGAATGCCTGTTAGACTTTAGCGACTATTGCCCCTTTATCTACACGCCCACTTACC
WISH_390	TATGAGGAGAGTAGGAGGCAATGGGGAGGTTCACAATGTGGGAGGTCAAGAAGGGGCGTGATAACCTTACGAAACAATCCGAGTCCATCTATTGCCCCTTTATCTACACGCCCACTTACC
WISH_391	TATGAGGAGAGTAGGAGGCAATGGGGAGGTTCACAATGTGGGAGGTCAGCCTGGGTTATATTCGCCTTACACACCATTCCTACCTTCGCTATTGCCCCTTTATCTACACGCCCACTTACC
WISH_392	TATGAGGAGAGTAGGAGGCAATGGGGAGGTTCACAATGTGGGAGGTCAACGAAACGGAGGTTTGCCATAAGCACCGACAACATCAGTACTATTGCCCCTTTATCTACACGCCCACTTACC
WISH_393	TATGAGGAGAGTAGGAGGCAATGGGGAGGTTCACAATGTGGGAGGTCATGGTTCAATCGGGTGACCAATGTGTATGTTAGTCGCCTCACTATTGCCCCTTTATCTACACGCCCACTTACC
WISH_394	TATGAGGAGAGTAGGAGGCAATGGGGAGGTTCACAATGTGGGAGGTCAACGACCGATCTAATGGCCTTTGTCATACGCCATACTGTCACTATTGCCCCTTTATCTACACGCCCACTTACC
WISH_395	TATGAGGAGAGTAGGAGGCAATGGGGAGGTTCACAATGTGGGAGGTCACAGTACCTCAGTGTAGCGTATCAAGAAGTGGACCGCTATCCTATTGCCCCTTTATCTACACGCCCACTTACC
WISH_396	TATGAGGAGAGTAGGAGGCAATGGGGAGGTTCACAATGTGGGAGGTCACGGGTGATTCACTAGTGCTTATGTTCGTCTCCTATGTCCGCTATTGCCCCTTTATCTACACGCCCACTTACC
WISH_397	TATGAGGAGAGTAGGAGGCAATGGGGAGGTTCACAATGTGGGAGGTCAATATTCGCCCGTGTGACGATTACCTCCAACGATAGTGCTCCTATTGCCCCTTTATCTACACGCCCACTTACC
WISH_398	TATGAGGAGAGTAGGAGGCAATGGGGAGGTTCACAATGTGGGAGGTCACGAGGACTATGTCAACCGATACTGACGATTACCTGAAGCCCTATTGCCCCTTTATCTACACGCCCACTTACC
WISH_399	TATGAGGAGAGTAGGAGGCAATGGGGAGGTTCACAATGTGGGAGGTCATCTCAAAGTGGCCTACGGATTATGTAGACGAGAACGCCAGCTATTGCCCCTTTATCTACACGCCCACTTACC
WISH_400	TATGAGGAGAGTAGGAGGCAATGGGGAGGTTCACAATGTGGGAGGTCATGGTTTCAGCCTACGACGATACAGATTACGGAAGTGAGCCCTATTGCCCCTTTATCTACACGCCCACTTACC
WISH_401	TATGAGGAGAGTAGGAGGCAATGGGGAGGTTCACAATGTGGGAGGTCAGTTAGAGTCGTATCCCGGTAAATAGATGAGTCGCTGGTCGCTATTGCCCCTTTATCTACACGCCCACTTACC
WISH_402	TATGAGGAGAGTAGGAGGCAATGGGGAGGTTCACAATGTGGGAGGTCAAGTGTTGGAGTTAGCGCCATTGAGACTAAGAGCACAGGACCTATTGCCCCTTTATCTACACGCCCACTTACC
WISH_403	TATGAGGAGAGTAGGAGGCAATGGGGAGGTTCACAATGTGGGAGGTCATACTCCAAGGAGGAACGGTTAGAGTCAGGCACATTCAGAGCTATTGCCCCTTTATCTACACGCCCACTTACC
WISH_404	TATGAGGAGAGTAGGAGGCAATGGGGAGGTTCACAATGTGGGAGGTCATCCTTGCCGTGAATCAGGATTGGGTGTTAGGACGACTTACCTATTGCCCCTTTATCTACACGCCCACTTACC
WISH_405	TATGAGGAGAGTAGGAGGCAATGGGGAGGTTCACAATGTGGGAGGTCATGCAGCTTCTTAGCCTGGAAATGTAGTAGTTGACCGACCCCTATTGCCCCTTTATCTACACGCCCACTTACC
WISH_406	TATGAGGAGAGTAGGAGGCAATGGGGAGGTTCACAATGTGGGAGGTCAACCTCACATCAACTGCGCAATGGCTTTATGTATGGCTTCGCTATTGCCCCTTTATCTACACGCCCACTTACC
WISH_407	TATGAGGAGAGTAGGAGGCAATGGGGAGGTTCACAATGTGGGAGGTCACTCGATGCCTTACTGTGGTAACAGCATTCAACAGCAACAGCTATTGCCCCTTTATCTACACGCCCACTTACC
WISH_408	TATGAGGAGAGTAGGAGGCAATGGGGAGGTTCACAATGTGGGAGGTCAAGGTCCTATACACGTGGCATTATTCATCATCCGCACAACCCTATTGCCCCTTTATCTACACGCCCACTTACC
WISH_409	TATGAGGAGAGTAGGAGGCAATGGGGAGGTTCACAATGTGGGAGGTCATCTATTGTGCGTGTCGGGTAAACAGGCAGCACGAATAGTACTATTGCCCCTTTATCTACACGCCCACTTACC
WISH_410	TATGAGGAGAGTAGGAGGCAATGGGGAGGTTCACAATGTGGGAGGTCAGTAAACGCAGACATCCGGATTCATTGTCGGTCTTCGGTTACTATTGCCCCTTTATCTACACGCCCACTTACC
WISH_411	TATGAGGAGAGTAGGAGGCAATGGGGAGGTTCACAATGTGGGAGGTCAGGCAAATTACGTGCACGGATTGAGTCGTCGGAACCATAAACTATTGCCCCTTTATCTACACGCCCACTTACC
WISH_412	TATGAGGAGAGTAGGAGGCAATGGGGAGGTTCACAATGTGGGAGGTCAGACTAGCACCAAGAGTGGTATTAGCAAAGGCACACGAGTACTATTGCCCCTTTATCTACACGCCCACTTACC
WISH_413	TATGAGGAGAGTAGGAGGCAATGGGGAGGTTCACAATGTGGGAGGTCACTTATCACGAAGCTGGCGTATGAGGTCCGTGATTGATGAGCTATTGCCCCTTTATCTACACGCCCACTTACC
WISH_414	TATGAGGAGAGTAGGAGGCAATGGGGAGGTTCACAATGTGGGAGGTCATAGGGTGCGAATAGACGGAAACGGAAGATTGAGAGGAGTCCTATTGCCCCTTTATCTACACGCCCACTTACC
WISH_415	TATGAGGAGAGTAGGAGGCAATGGGGAGGTTCACAATGTGGGAGGTCAGCTTGATAGAGTGAGCCGAATGTGGAGAGACTTGGTTAGGCTATTGCCCCTTTATCTACACGCCCACTTACC
WISH_416	TATGAGGAGAGTAGGAGGCAATGGGGAGGTTCACAATGTGGGAGGTCAAGGTTGAACGGTTTGGCGAAATGACACAGGGAGAGTTAGGCTATTGCCCCTTTATCTACACGCCCACTTACC
WISH_417	TATGAGGAGAGTAGGAGGCAATGGGGAGGTTCACAATGTGGGAGGTCAGTCGAGAGGATTTACGGCATTCATACGGATAGGAGCGATTCTATTGCCCCTTTATCTACACGCCCACTTACC
WISH_418	TATGAGGAGAGTAGGAGGCAATGGGGAGGTTCACAATGTGGGAGGTCAAACCCATGGAACTTGGCCATAGAGAAGGAGTGAACAACGGCTATTGCCCCTTTATCTACACGCCCACTTACC
WISH_419	TATGAGGAGAGTAGGAGGCAATGGGGAGGTTCACAATGTGGGAGGTCAAGCTGGTAAAGTTCGCGCATTCCTTACGAGACACATCACTCTATTGCCCCTTTATCTACACGCCCACTTACC
WISH_420	TATGAGGAGAGTAGGAGGCAATGGGGAGGTTCACAATGTGGGAGGTCACAGATGCTTAGGCAACCGAAAGAATGGTAGAGGGACTGTGCTATTGCCCCTTTATCTACACGCCCACTTACC
WISH_421	TATGAGGAGAGTAGGAGGCAATGGGGAGGTTCACAATGTGGGAGGTCACGAGTCAATCTACTCCCGAATGGGTTGGACACTAAGAGAGCTATTGCCCCTTTATCTACACGCCCACTTACC
WISH_422	TATGAGGAGAGTAGGAGGCAATGGGGAGGTTCACAATGTGGGAGGTCAAAGCCGCTATGAGAACCCTAATCTGTCCTCCACTCGTTTGCTATTGCCCCTTTATCTACACGCCCACTTACC
WISH_423	TATGAGGAGAGTAGGAGGCAATGGGGAGGTTCACAATGTGGGAGGTCACGGATCCAAAGTCCTACCTTACTCTCCTGAATGACGGTTGCTATTGCCCCTTTATCTACACGCCCACTTACC
WISH_424	TATGAGGAGAGTAGGAGGCAATGGGGAGGTTCACAATGTGGGAGGTCATTTCAAGTACGGGCCTCCAAAGGTTCGTCTCAGGTATCAGCTATTGCCCCTTTATCTACACGCCCACTTACC
WISH_425	TATGAGGAGAGTAGGAGGCAATGGGGAGGTTCACAATGTGGGAGGTCAGGTTCCTCCTTGGATAGGATAGCGATACCGAGCAAATGATCTATTGCCCCTTTATCTACACGCCCACTTACC
WISH_426	TATGAGGAGAGTAGGAGGCAATGGGGAGGTTCACAATGTGGGAGGTCAATTGACCGCTGAGCTACGAAATGGTTAGGTAGCGTGGTTACTATTGCCCCTTTATCTACACGCCCACTTACC
WISH_427	TATGAGGAGAGTAGGAGGCAATGGGGAGGTTCACAATGTGGGAGGTCACTGCAACTGATCTCTGCGTAACAATAGGCGTAACCAAGGACTATTGCCCCTTTATCTACACGCCCACTTACC
WISH_428	TATGAGGAGAGTAGGAGGCAATGGGGAGGTTCACAATGTGGGAGGTCATAGAGTAGTGCGGTTGCGTTTACTCGTCCACTGCTTACTTCTATTGCCCCTTTATCTACACGCCCACTTACC
WISH_429	TATGAGGAGAGTAGGAGGCAATGGGGAGGTTCACAATGTGGGAGGTCATGTAACGAGTGCTGTCCGATTAGGTGGCGTAGTATTGTCCCTATTGCCCCTTTATCTACACGCCCACTTACC
WISH_430	TATGAGGAGAGTAGGAGGCAATGGGGAGGTTCACAATGTGGGAGGTCAGTGCAAGTGCCTAGTACGTAAACTGACTAAAGGGAGAGCCCTATTGCCCCTTTATCTACACGCCCACTTACC
WISH_431	TATGAGGAGAGTAGGAGGCAATGGGGAGGTTCACAATGTGGGAGGTCATTTTGCGCTCCACATCCCTAAAGAACTACTCCGAACCAGCCTATTGCCCCTTTATCTACACGCCCACTTACC
WISH_432	TATGAGGAGAGTAGGAGGCAATGGGGAGGTTCACAATGTGGGAGGTCAAAGGGAGACACGTATGCCTTTCTCTTACCTTAGTCCACGCCTATTGCCCCTTTATCTACACGCCCACTTACC
WISH_433	TATGAGGAGAGTAGGAGGCAATGGGGAGGTTCACAATGTGGGAGGTCAATGCCGCTCATGGTATCGAATACTTTGGTCACTCCGATGTCTATTGCCCCTTTATCTACACGCCCACTTACC
WISH_434	TATGAGGAGAGTAGGAGGCAATGGGGAGGTTCACAATGTGGGAGGTCAGCGTAACTGCTAGCAAGCTATGTAACTTCGTGCTCCTTCACTATTGCCCCTTTATCTACACGCCCACTTACC
WISH_435	TATGAGGAGAGTAGGAGGCAATGGGGAGGTTCACAATGTGGGAGGTCAAAGCTCACTACTGAGGCGTAAAGGTCTATGGAGTGGTGTGCTATTGCCCCTTTATCTACACGCCCACTTACC
WISH_436	TATGAGGAGAGTAGGAGGCAATGGGGAGGTTCACAATGTGGGAGGTCAAAAGTGCTCGGAATCGGCTTAGGTTCGCACATTAGACAGACTATTGCCCCTTTATCTACACGCCCACTTACC
WISH_437	TATGAGGAGAGTAGGAGGCAATGGGGAGGTTCACAATGTGGGAGGTCAAAGCTTCACATCTGCCCGTTACCAGACTTACCACCAGATGCTATTGCCCCTTTATCTACACGCCCACTTACC
WISH_438	TATGAGGAGAGTAGGAGGCAATGGGGAGGTTCACAATGTGGGAGGTCAGACACATTGACGCTAGCGTATGAAATGTTGAGGGAGTCGTCTATTGCCCCTTTATCTACACGCCCACTTACC
WISH_439	TATGAGGAGAGTAGGAGGCAATGGGGAGGTTCACAATGTGGGAGGTCACTGCATCACCATGACTCGATTTACCGACAGGATGACAAGTCTATTGCCCCTTTATCTACACGCCCACTTACC
WISH_440	TATGAGGAGAGTAGGAGGCAATGGGGAGGTTCACAATGTGGGAGGTCACCTATCACGGATCACTCCATTACGGACGACACTTCATTCTCTATTGCCCCTTTATCTACACGCCCACTTACC
WISH_441	TATGAGGAGAGTAGGAGGCAATGGGGAGGTTCACAATGTGGGAGGTCACACAGTACCCGCTTAACGTTTATCGTTCCCTCAGTCACATCTATTGCCCCTTTATCTACACGCCCACTTACC
WISH_442	TATGAGGAGAGTAGGAGGCAATGGGGAGGTTCACAATGTGGGAGGTCACTCCTGCTTCTAGACACCTTTCGGTATGTGTCGTCTCAATCTATTGCCCCTTTATCTACACGCCCACTTACC
WISH_443	TATGAGGAGAGTAGGAGGCAATGGGGAGGTTCACAATGTGGGAGGTCAAGTGCATCGAGCTTCAGCATTATTTGGAACGACCCTTTGGCTATTGCCCCTTTATCTACACGCCCACTTACC
WISH_444	TATGAGGAGAGTAGGAGGCAATGGGGAGGTTCACAATGTGGGAGGTCATTCCAGCCAAGTGCTTCCAAACACTCCCAAGACAACAAACCTATTGCCCCTTTATCTACACGCCCACTTACC
WISH_445	TATGAGGAGAGTAGGAGGCAATGGGGAGGTTCACAATGTGGGAGGTCATTTAATGTGGCCGAGGGCTAACAATCCGCTATCGTCATCACTATTGCCCCTTTATCTACACGCCCACTTACC
WISH_446	TATGAGGAGAGTAGGAGGCAATGGGGAGGTTCACAATGTGGGAGGTCATGGAAGTGTTAAGGGCGGATAGAGCCTGATAGCGTGAATGCTATTGCCCCTTTATCTACACGCCCACTTACC
WISH_447	TATGAGGAGAGTAGGAGGCAATGGGGAGGTTCACAATGTGGGAGGTCATCGCTATTCGCTCGATGGTTTACATTCGCTTCGGTCTACTCTATTGCCCCTTTATCTACACGCCCACTTACC
WISH_448	TATGAGGAGAGTAGGAGGCAATGGGGAGGTTCACAATGTGGGAGGTCAAGGAGCGAGAAAATCGGGTAAATCTCTTGCCGTCGTAACTCTATTGCCCCTTTATCTACACGCCCACTTACC
WISH_449	TATGAGGAGAGTAGGAGGCAATGGGGAGGTTCACAATGTGGGAGGTCATCCCCAAGAAACTCACGGTATCTCTCGGGCTAATGAAACGCTATTGCCCCTTTATCTACACGCCCACTTACC
WISH_450	TATGAGGAGAGTAGGAGGCAATGGGGAGGTTCACAATGTGGGAGGTCATGGAAACACCCGATTCCGATTAGAAACCGCATAGTCCTCCCTATTGCCCCTTTATCTACACGCCCACTTACC
WISH_451	TATGAGGAGAGTAGGAGGCAATGGGGAGGTTCACAATGTGGGAGGTCAATGCGAGTACCAACTGGGATAACCATAGTAGTGACGCTGCCTATTGCCCCTTTATCTACACGCCCACTTACC
WISH_452	TATGAGGAGAGTAGGAGGCAATGGGGAGGTTCACAATGTGGGAGGTCAGGAATTCATCAGGGTGCGTTTAGAGTTGGTTGAGGCGATACTATTGCCCCTTTATCTACACGCCCACTTACC
WISH_453	TATGAGGAGAGTAGGAGGCAATGGGGAGGTTCACAATGTGGGAGGTCAAGCACATAGAAGTCCGCCATTAGTGCTTACGAAACCGAGACTATTGCCCCTTTATCTACACGCCCACTTACC
WISH_454	TATGAGGAGAGTAGGAGGCAATGGGGAGGTTCACAATGTGGGAGGTCAACCTTACGCGTCATTCCCTTTACTCGGATTACAGAACGCACTATTGCCCCTTTATCTACACGCCCACTTACC
WISH_455	TATGAGGAGAGTAGGAGGCAATGGGGAGGTTCACAATGTGGGAGGTCACTAGGATCCCTGCAATCGAAACCTACGAGCAATGAACCTACTATTGCCCCTTTATCTACACGCCCACTTACC
WISH_456	TATGAGGAGAGTAGGAGGCAATGGGGAGGTTCACAATGTGGGAGGTCACGCAAAACCCTTTACCCGAATAACAAGGGAGACACGCTAACTATTGCCCCTTTATCTACACGCCCACTTACC
WISH_457	TATGAGGAGAGTAGGAGGCAATGGGGAGGTTCACAATGTGGGAGGTCAGGGTTGTCCGTAATTCCCAAAGAGTAATGAAGTCGGCGTACTATTGCCCCTTTATCTACACGCCCACTTACC
WISH_458	TATGAGGAGAGTAGGAGGCAATGGGGAGGTTCACAATGTGGGAGGTCAAAGCGTGAACCTTGAGCCATAACCAACGACACACGACTAACTATTGCCCCTTTATCTACACGCCCACTTACC
WISH_459	TATGAGGAGAGTAGGAGGCAATGGGGAGGTTCACAATGTGGGAGGTCATTACTCAGCCGCTTGTGGTTTGTCTCCGCTTACTCGTTTACTATTGCCCCTTTATCTACACGCCCACTTACC
WISH_460	TATGAGGAGAGTAGGAGGCAATGGGGAGGTTCACAATGTGGGAGGTCATTGCCAAGTGAGCCAACCTATCAGTATGGAAATCGGCTCGCTATTGCCCCTTTATCTACACGCCCACTTACC
WISH_461	TATGAGGAGAGTAGGAGGCAATGGGGAGGTTCACAATGTGGGAGGTCATCGACAATGGGACATGCGTTAGTGCTGCTTAGTGTCTGATCTATTGCCCCTTTATCTACACGCCCACTTACC
WISH_462	TATGAGGAGAGTAGGAGGCAATGGGGAGGTTCACAATGTGGGAGGTCAGCTCAGGGTAATCCAACGAAAGGATAGATGTGGATAGCCGCTATTGCCCCTTTATCTACACGCCCACTTACC
WISH_463	TATGAGGAGAGTAGGAGGCAATGGGGAGGTTCACAATGTGGGAGGTCACTATGGTGCACGTGATCGATTAGGATGAAGCGTATGAGGGCTATTGCCCCTTTATCTACACGCCCACTTACC
WISH_464	TATGAGGAGAGTAGGAGGCAATGGGGAGGTTCACAATGTGGGAGGTCACACTACCGTGCAAAGACGATTTGTAGGAGAGTGTGAGGTGCTATTGCCCCTTTATCTACACGCCCACTTACC
WISH_465	TATGAGGAGAGTAGGAGGCAATGGGGAGGTTCACAATGTGGGAGGTCAGTATTCGCTACCGTCACGAATACGCCATAATCTGAGCACTCTATTGCCCCTTTATCTACACGCCCACTTACC
WISH_466	TATGAGGAGAGTAGGAGGCAATGGGGAGGTTCACAATGTGGGAGGTCACGGCTATCGAATACACCGAATGTATCTATGCCGTGCTCTTCTATTGCCCCTTTATCTACACGCCCACTTACC
WISH_467	TATGAGGAGAGTAGGAGGCAATGGGGAGGTTCACAATGTGGGAGGTCAGGTAGGTGCCACAATTGGAAAGAATCAACAGGAAATGCCGCTATTGCCCCTTTATCTACACGCCCACTTACC
WISH_468	TATGAGGAGAGTAGGAGGCAATGGGGAGGTTCACAATGTGGGAGGTCATTTGAACGTCGTCCACCGTTAGTTGTTAGGGTGCGATGTACTATTGCCCCTTTATCTACACGCCCACTTACC
WISH_469	TATGAGGAGAGTAGGAGGCAATGGGGAGGTTCACAATGTGGGAGGTCAGTACCGAATGTCTCTGGCATTCTCTATCACTAAGGTCCGCCTATTGCCCCTTTATCTACACGCCCACTTACC
WISH_470	TATGAGGAGAGTAGGAGGCAATGGGGAGGTTCACAATGTGGGAGGTCATAACCATCCGTGCCTTGCATAGCGAGAAAGTCCATAGTCCCTATTGCCCCTTTATCTACACGCCCACTTACC
WISH_471	TATGAGGAGAGTAGGAGGCAATGGGGAGGTTCACAATGTGGGAGGTCATCTTTTCCCTACGACGCGAAACTCCTAACTGCCTCTACACCTATTGCCCCTTTATCTACACGCCCACTTACC
WISH_472	TATGAGGAGAGTAGGAGGCAATGGGGAGGTTCACAATGTGGGAGGTCAAACACCCTCACAGAAGCGAAAGGTGTAAGTAGGCTCTGACCTATTGCCCCTTTATCTACACGCCCACTTACC
WISH_473	TATGAGGAGAGTAGGAGGCAATGGGGAGGTTCACAATGTGGGAGGTCACAAGTCTTGGGAACTCGGTAATAGACGAGCATCCGAATCCCTATTGCCCCTTTATCTACACGCCCACTTACC
WISH_474	TATGAGGAGAGTAGGAGGCAATGGGGAGGTTCACAATGTGGGAGGTCAGGCTTATCAGAACCCTGCTAATACACCAGTTCACACGACACTATTGCCCCTTTATCTACACGCCCACTTACC
WISH_475	TATGAGGAGAGTAGGAGGCAATGGGGAGGTTCACAATGTGGGAGGTCAGTCTTCGGCAGGTATACGTTTCGTCCTCTGGTTTCATACACTATTGCCCCTTTATCTACACGCCCACTTACC
WISH_476	TATGAGGAGAGTAGGAGGCAATGGGGAGGTTCACAATGTGGGAGGTCATCGTCGATGTGGATGACGTTATGCTTCGTCTTCTTCCTGACTATTGCCCCTTTATCTACACGCCCACTTACC
WISH_477	TATGAGGAGAGTAGGAGGCAATGGGGAGGTTCACAATGTGGGAGGTCACGGGTACACATATGCACGAATAGGAACAAACTGAGAGCGACTATTGCCCCTTTATCTACACGCCCACTTACC
WISH_478	TATGAGGAGAGTAGGAGGCAATGGGGAGGTTCACAATGTGGGAGGTCAGGTGACCACTTTTTCCCCTTTCATCAGCAGACAGCATTTGCTATTGCCCCTTTATCTACACGCCCACTTACC
WISH_479	TATGAGGAGAGTAGGAGGCAATGGGGAGGTTCACAATGTGGGAGGTCAGACAGACAATACGGGTCCTAACATCATACGGGCATACGAGCTATTGCCCCTTTATCTACACGCCCACTTACC
WISH_480	TATGAGGAGAGTAGGAGGCAATGGGGAGGTTCACAATGTGGGAGGTCATTAATACAGCGCCCCAGCTATGACTGACTGAACTTGCGTACTATTGCCCCTTTATCTACACGCCCACTTACC
WISH_481	TATGAGGAGAGTAGGAGGCAATGGGGAGGTTCACAATGTGGGAGGTCACAAAGTTCATGAGGGCCCTTACCTGCGTTCGTTTAGTCTTCTATTGCCCCTTTATCTACACGCCCACTTACC
WISH_482	TATGAGGAGAGTAGGAGGCAATGGGGAGGTTCACAATGTGGGAGGTCATCGCTGTGAAACCAAGGGTATGAGTAAGGGCGTAAATCCGCTATTGCCCCTTTATCTACACGCCCACTTACC
WISH_483	TATGAGGAGAGTAGGAGGCAATGGGGAGGTTCACAATGTGGGAGGTCAGCACATCACTTAGTGCCGTATTCGGGAGGTATTAGTTGGCCTATTGCCCCTTTATCTACACGCCCACTTACC
WISH_484	TATGAGGAGAGTAGGAGGCAATGGGGAGGTTCACAATGTGGGAGGTCATCTATTGGATGAGGGGGGTTTAGAATCGGTCGTCACAAGTCTATTGCCCCTTTATCTACACGCCCACTTACC
WISH_485	TATGAGGAGAGTAGGAGGCAATGGGGAGGTTCACAATGTGGGAGGTCAGTTATCACCCTGAGCTGGAAAGTCATAAACACCGCCATTGCTATTGCCCCTTTATCTACACGCCCACTTACC
WISH_486	TATGAGGAGAGTAGGAGGCAATGGGGAGGTTCACAATGTGGGAGGTCAGCACACTAAGTGAGACGGTATGGATTCTTTGTTGGCGTTGCTATTGCCCCTTTATCTACACGCCCACTTACC
WISH_487	TATGAGGAGAGTAGGAGGCAATGGGGAGGTTCACAATGTGGGAGGTCAGGGTTTACCGGTTCTAGGAATACAAAGGCGGACACAAATGCTATTGCCCCTTTATCTACACGCCCACTTACC
WISH_488	TATGAGGAGAGTAGGAGGCAATGGGGAGGTTCACAATGTGGGAGGTCAGGAGCTAGTGATACTGCGTTAGCCAAGAGAGCATCCATAGCTATTGCCCCTTTATCTACACGCCCACTTACC
WISH_489	TATGAGGAGAGTAGGAGGCAATGGGGAGGTTCACAATGTGGGAGGTCAATTTCCCCCTAGTCTCGGTTAGCGTGAGTGTGGTTAGTAGCTATTGCCCCTTTATCTACACGCCCACTTACC
WISH_490	TATGAGGAGAGTAGGAGGCAATGGGGAGGTTCACAATGTGGGAGGTCATAACTCCTCCCACTCTCGATAAGACGACCAACAGTGCTAACTATTGCCCCTTTATCTACACGCCCACTTACC
WISH_491	TATGAGGAGAGTAGGAGGCAATGGGGAGGTTCACAATGTGGGAGGTCAAGTCAACGGCATCAACCGTTACACTTCTTCTACATCGGCACTATTGCCCCTTTATCTACACGCCCACTTACC
WISH_492	TATGAGGAGAGTAGGAGGCAATGGGGAGGTTCACAATGTGGGAGGTCACGACATACGGAGAATGCGTTAGCCGAGTAGAATGTGTGAACTATTGCCCCTTTATCTACACGCCCACTTACC
WISH_493	TATGAGGAGAGTAGGAGGCAATGGGGAGGTTCACAATGTGGGAGGTCAGTGAGGTCAGACATTGCGTTATTTGCGAGTGAGACAGGTACTATTGCCCCTTTATCTACACGCCCACTTACC
WISH_494	TATGAGGAGAGTAGGAGGCAATGGGGAGGTTCACAATGTGGGAGGTCACGCACTACAATCGCTAGCTTAGTGATGTTTCTGTCCGTGACTATTGCCCCTTTATCTACACGCCCACTTACC
WISH_495	TATGAGGAGAGTAGGAGGCAATGGGGAGGTTCACAATGTGGGAGGTCAAACAATTTCCCCGGCACCATTACCGACTTATCATCCCGTGCTATTGCCCCTTTATCTACACGCCCACTTACC
WISH_496	TATGAGGAGAGTAGGAGGCAATGGGGAGGTTCACAATGTGGGAGGTCATATGTGACGTCCTCGAGCTATCGGTTTGACAGTGAAGACACTATTGCCCCTTTATCTACACGCCCACTTACC
WISH_497	TATGAGGAGAGTAGGAGGCAATGGGGAGGTTCACAATGTGGGAGGTCAGGTTCGTGATACCATCCCTTACCACACTTTCCTCTCGTTCCTATTGCCCCTTTATCTACACGCCCACTTACC
WISH_498	TATGAGGAGAGTAGGAGGCAATGGGGAGGTTCACAATGTGGGAGGTCAGACAAGCGCTTACATGCCTTTGAACTCTAACACTCCGACCCTATTGCCCCTTTATCTACACGCCCACTTACC
WISH_499	TATGAGGAGAGTAGGAGGCAATGGGGAGGTTCACAATGTGGGAGGTCATCAATGGAGCAACTCGGCATTTACACTCACATCCAACAGCCTATTGCCCCTTTATCTACACGCCCACTTACC
WISH_500	TATGAGGAGAGTAGGAGGCAATGGGGAGGTTCACAATGTGGGAGGTCATGGCCGGTTAATCTGTCGTTAGATGGTCGTTAGGTTCGTTCTATTGCCCCTTTATCTACACGCCCACTTACC
