# Supplementary material for: Assessing microbiome population dynamics using wild-type isogenic standardized hybrid (WISH)-tags
Source: Nat Microbiol. 2024 Mar 19;9(4):1103–16. doi: 10.1038/s41564-024-01634-9 (PMC10994841; doi:10.1038/s41564-024-01634-9)
Supplement: Supplementary file 6 — Data tables for graphs and statistical analysis. [file 41564_2024_1634_MOESM6_ESM.xlsx]

## Sheet: Panel a
	Condition	Copies
1	WISH-Mix	128351
2	WISH-Mix	42375.2
3	WISH-Mix	138741
4	WISH-Mix	202913
5	WISH-Mix	171651
6	WISH-Mix	66239
7	WISH-Mix	95602.1
8	WISH-Mix	99380.4
9	WISH-Mix	151189
10	WISH-Mix	110523
11	WISH-Mix	80925.4
12	WISH-Mix	43653.3
13	WISH-Mix	96907.9
14	WISH-Mix	136695
15	WISH-Mix	72908.1
16	WISH-Mix	107912
17	WISH-Mix	65367.6
18	WISH-Mix	92235.2
19	WISH-Mix	86130.8
20	WISH-Mix	111707
21	WISH-Mix	87222.6
22	WISH-Mix	93918.7
23	WISH-Mix	149151
24	WISH-Mix	121493
25	WISH-Mix	130990
26	WISH-Mix	183165
27	WISH-Mix	117670
28	WISH-Mix	54375.7
29	WISH-Mix	181868
30	WISH-Mix	207218
31	WISH-Mix	107564
32	WISH-Mix	88299.8
33	WISH-Mix	129978
34	WISH-Mix	94894.5
35	WISH-Mix	176145
36	WISH-Mix	153353
37	WISH-Mix	84042.2
38	WISH-Mix	74143
39	WISH-Mix	77848.8
40	WISH-Mix	48453.7
41	WISH-Mix	103642
42	WISH-Mix	66970.5
43	WISH-Mix	52460.8
44	WISH-Mix	31644.8
45	WISH-Mix	33702.1
46	WISH-Mix	80430.3
47	WISH-Mix	84805.7
48	WISH-Mix	84015
49	WISH-Mix	110666
50	WISH-Mix	42293.2
51	WISH-Mix	105364
52	WISH-Mix	94070.5
53	WISH-Mix	77622.8
54	WISH-Mix	75691.6
55	WISH-Mix	72228.4
56	WISH-Mix	84942.8
57	WISH-Mix	105773
58	WISH-Mix	34662.5
59	WISH-Mix	50157.5
60	WISH-Mix dropout BPM_DNA	30.1787
61	WISH-Mix dropout BPM_DNA	30.1787
62	WISH-Mix dropout BPM_DNA	30.1787
63	WISH-Mix dropout BPM_DNA	30.1787
64	WISH-Mix dropout BPM_DNA	30.1787
65	WISH-Mix dropout BPM_DNA	30.1787
66	WISH-Mix dropout BPM_DNA	30.1787
67	WISH-Mix dropout BPM_DNA	30.1787
68	WISH-Mix dropout BPM_DNA	30.1787
69	WISH-Mix dropout BPM_DNA	30.1787
70	WISH-Mix dropout BPM_DNA	30.1787
71	WISH-Mix dropout BPM_DNA	30.1787
72	WISH-Mix dropout BPM_DNA	30.1787
73	WISH-Mix dropout BPM_DNA	30.1787
74	WISH-Mix dropout BPM_DNA	30.1787
75	WISH-Mix dropout BPM_DNA	30.1787
76	WISH-Mix dropout BPM_DNA	30.1787
77	WISH-Mix dropout BPM_DNA	30.1787
78	WISH-Mix dropout BPM_DNA	30.1787
79	WISH-Mix dropout BPM_DNA	30.1787
80	WISH-Mix dropout BPM_DNA	30.1787
81	WISH-Mix dropout BPM_DNA	30.1787
82	WISH-Mix dropout BPM_DNA	30.1787
83	WISH-Mix dropout BPM_DNA	30.1787
84	WISH-Mix dropout BPM_DNA	30.1787
85	WISH-Mix dropout BPM_DNA	73.1064
86	WISH-Mix dropout BPM_DNA	30.1787
87	WISH-Mix dropout BPM_DNA	30.1787
88	WISH-Mix dropout BPM_DNA	30.1787
89	WISH-Mix dropout BPM_DNA	30.1787
90	WISH-Mix dropout BPM_DNA	31.7719
91	WISH-Mix dropout BPM_DNA	30.1787
92	WISH-Mix dropout BPM_DNA	30.1787
93	WISH-Mix dropout BPM_DNA	30.1787
94	WISH-Mix dropout BPM_DNA	30.1787
95	WISH-Mix dropout BPM_DNA	30.1787
96	WISH-Mix dropout BPM_DNA	30.1787
97	WISH-Mix dropout BPM_DNA	30.1787
98	WISH-Mix dropout BPM_DNA	30.1787
99	WISH-Mix dropout BPM_DNA	30.1787
100	WISH-Mix dropout BPM_DNA	30.1787
101	WISH-Mix dropout BPM_DNA	47.3308
102	WISH-Mix dropout BPM_DNA	30.1787
103	WISH-Mix dropout BPM_DNA	30.1787
104	WISH-Mix dropout BPM_DNA	30.1787
105	WISH-Mix dropout BPM_DNA	30.1787
106	WISH-Mix dropout BPM_DNA	30.1787
107	WISH-Mix dropout BPM_DNA	30.1787
108	WISH-Mix dropout BPM_DNA	30.1787
109	WISH-Mix dropout BPM_DNA	30.1787
110	WISH-Mix dropout BPM_DNA	30.1787
111	WISH-Mix dropout BPM_DNA	30.1787
112	WISH-Mix dropout BPM_DNA	30.1787
113	WISH-Mix dropout BPM_DNA	30.1787
114	WISH-Mix dropout BPM_DNA	30.1787
115	WISH-Mix dropout BPM_DNA	30.1787
116	WISH-Mix dropout BPM_DNA	30.1787
117	WISH-Mix dropout BPM_DNA	30.1787
118	WISH-Mix dropout BPM_DNA	30.1787
119	WISH-Mix BPM_DNA	123791
120	WISH-Mix BPM_DNA	39366.7
121	WISH-Mix BPM_DNA	105126
122	WISH-Mix BPM_DNA	159207
123	WISH-Mix BPM_DNA	108087
124	WISH-Mix BPM_DNA	56817.6
125	WISH-Mix BPM_DNA	73594.2
126	WISH-Mix BPM_DNA	53799.2
127	WISH-Mix BPM_DNA	143296
128	WISH-Mix BPM_DNA	99541
129	WISH-Mix BPM_DNA	67252.3
130	WISH-Mix BPM_DNA	34483.9
131	WISH-Mix BPM_DNA	89679.4
132	WISH-Mix BPM_DNA	113930
133	WISH-Mix BPM_DNA	63761.9
134	WISH-Mix BPM_DNA	100348
135	WISH-Mix BPM_DNA	58060.6
136	WISH-Mix BPM_DNA	80742.7
137	WISH-Mix BPM_DNA	74430.9
138	WISH-Mix BPM_DNA	102246
139	WISH-Mix BPM_DNA	77698.1
140	WISH-Mix BPM_DNA	79809.2
141	WISH-Mix BPM_DNA	135990
142	WISH-Mix BPM_DNA	117252
143	WISH-Mix BPM_DNA	120906
144	WISH-Mix BPM_DNA	173099
145	WISH-Mix BPM_DNA	109210
146	WISH-Mix BPM_DNA	46266.6
147	WISH-Mix BPM_DNA	159053
148	WISH-Mix BPM_DNA	195957
149	WISH-Mix BPM_DNA	96159.5
150	WISH-Mix BPM_DNA	77197.8
151	WISH-Mix BPM_DNA	110594
152	WISH-Mix BPM_DNA	90173.2
153	WISH-Mix BPM_DNA	168738
154	WISH-Mix BPM_DNA	148911
155	WISH-Mix BPM_DNA	81660.6
156	WISH-Mix BPM_DNA	76034.7
157	WISH-Mix BPM_DNA	82216.4
158	WISH-Mix BPM_DNA	44392.7
159	WISH-Mix BPM_DNA	106699
160	WISH-Mix BPM_DNA	73737
161	WISH-Mix BPM_DNA	50744.2
162	WISH-Mix BPM_DNA	31675.5
163	WISH-Mix BPM_DNA	35962.7
164	WISH-Mix BPM_DNA	73546.7
165	WISH-Mix BPM_DNA	93858.1
166	WISH-Mix BPM_DNA	80041.6
167	WISH-Mix BPM_DNA	114409
168	WISH-Mix BPM_DNA	43386.3
169	WISH-Mix BPM_DNA	103508
170	WISH-Mix BPM_DNA	90786.9
171	WISH-Mix BPM_DNA	85714.5
172	WISH-Mix BPM_DNA	79809.2
173	WISH-Mix BPM_DNA	86493.2
174	WISH-Mix BPM_DNA	95663.9
175	WISH-Mix BPM_DNA	107010
176	WISH-Mix BPM_DNA	38140.1
177	WISH-Mix BPM_DNA	51854.3
Showing 149 to 177 of 177 entries, 2 total columns

## Sheet: Panel b
	barcode	library	Pool	Relative_Counts	barcodeID	Condition	Sum	Factor	Per_M
1	AGACCAGTACATGACGGGTATCTCTCTGCCACTCCTGTAT	A	7	176427	1	WISH-Mix BPM_DNA	1068064	572.609	180399
2	TCAGCCTCCTATACTCGGATACCGTCATACCCAGAAGAGA	A	7	125315	2	WISH-Mix BPM_DNA	1068064	572.609	128137
3	TATGTGGCCCAGTCATGGTAAAGGAATAATGGGATGCCGT	A	7	114269	3	WISH-Mix BPM_DNA	1068064	572.609	116842
4	ACCGAATTTGACAGGGGGAAAGGTTAGAATGATGCCCGAT	A	7	118680	4	WISH-Mix BPM_DNA	1068064	572.609	121352
5	TGCCAAGTCATAGGGAGGATACACAAAGCCCAGGATTAGG	A	7	128923	5	WISH-Mix BPM_DNA	1068064	572.609	131826
6	ATGCGTTCATAGCGCACCAAATAGTGCTCCCATAAGGTCC	A	7	135283	6	WISH-Mix BPM_DNA	1068064	572.609	138329
7	AAGTATTCGATCCCGCCCTTTGGCGATTTAGATGGGATGA	A	7	136434	7	WISH-Mix BPM_DNA	1068064	572.609	139506
8	TGTCGATGGATGCCTACGAATCAACGACCTACTCTACACG	A	7	132631	8	WISH-Mix BPM_DNA	1068064	572.609	135617
9	CAGAAAACTACCCTGGGGATAGTCGTAGGGTGATGTCTGA	A	7	1	9	BPM_DNA	1068064	572.609	1.02252
10	CAAAAGAAGCTCGCCAGGATAACAACCTCAATACGCCCAT	A	7	1	10	BPM_DNA	1068064	572.609	1.02252
11	TCCGGCTAGTGCAAATCCTTATGCGTATTTGTCACTTGCG	A	7	1	11	BPM_DNA	1068064	572.609	1.02252
12	AAAGCCCTTCGGTACACCATTACGCCACCATTCTTCCATA	A	7	1	12	BPM_DNA	1068064	572.609	1.02252
13	GGAGGATACCAGTATCGCTAAACTGAATCCCTCCCATCTG	A	7	1	13	BPM_DNA	1068064	572.609	1.02252
14	ACACGGTAGGACCTATCGTTATCGTAGTTTCGTCCATCGT	A	7	1	15	BPM_DNA	1068064	572.609	1.02252
15	TGGATACGAGTTAGGGCGTTTGCTTATCGGCTCTCATTTG	A	7	1	16	BPM_DNA	1068064	572.609	1.02252
16	CCAAGCTATTCCCGATGCTAATGGTGGATGAAAGGACGAT	A	7	1	17	BPM_DNA	1068064	572.609	1.02252
17	CGTTCTTTCTCGGTTCCCATTCCTCATAACCACTACAGCC	A	7	1	18	BPM_DNA	1068064	572.609	1.02252
18	TCTACTCACTAGGACGGGATAAGCGATTGGAACTGATGGT	A	7	1	19	BPM_DNA	1068064	572.609	1.02252
19	AAACACGAGGCGAATCCCTATGAGCAACGCCCTAAGATTT	A	7	1	20	BPM_DNA	1068064	572.609	1.02252
20	GTTAGTGCAATGCCCAGGAATCATAGCCAATCAAGACCGT	A	7	1	21	BPM_DNA	1068064	572.609	1.02252
21	TACGAGGAAAACCGTCCCTTTAGTGCCTTGAGTCTGTTGT	A	7	1	22	BPM_DNA	1068064	572.609	1.02252
22	ATAATAGCTGCCTCGGCCAATCTCCTGTATGTTAGCCACC	A	7	1	23	BPM_DNA	1068064	572.609	1.02252
23	ACTAAGCAAGCGAGACGCAATCTGACATCGGTATCCCTTT	A	7	1	24	BPM_DNA	1068064	572.609	1.02252
24	GGCGTTGACAATAACCCCAATCCAATGAATAGCGACCTGA	A	7	1	25	BPM_DNA	1068064	572.609	1.02252
25	GCGAAGTCAGTTTCTCGGTTAGCCTTCTTAGTATGGGTGC	A	7	1	26	BPM_DNA	1068064	572.609	1.02252
26	GGTCGATAGGGAATTCGCAAAGGGACTAATAATCGCTGGA	A	7	1	27	BPM_DNA	1068064	572.609	1.02252
27	CATCTGTCGAGCATCAGGATAAAGATGCCAACCTCGCTAA	A	7	1	28	BPM_DNA	1068064	572.609	1.02252
28	ACTGATTACGTGTGCGGCTTTGTAATGCTCGGATAGGGAA	A	7	1	29	BPM_DNA	1068064	572.609	1.02252
29	CGGAGTTAGGTATGTCGGTAATGATAGTGCGGTTGGTGAT	A	7	1	30	BPM_DNA	1068064	572.609	1.02252
30	CCGAGACGTTTTACGTCGATTGAGGAACGGGTATGGATTT	A	7	1	31	BPM_DNA	1068064	572.609	1.02252
31	ATGGAATCCAAAGCCCGGTTTGGGTTTGAATCCTTGTTGG	A	7	1	32	BPM_DNA	1068064	572.609	1.02252
32	GCACTCGTGTACAAGTGCATTCCACCTCTCCACTATCTTG	A	7	1	33	BPM_DNA	1068064	572.609	1.02252
33	CCCAATAAGTGACACGCCTATGCGTCGTAAGAGAGTGTTC	A	7	1	34	BPM_DNA	1068064	572.609	1.02252
34	AACTGAGGCAAGTGACCGTTAGAGATACACAGAGCGTTCC	A	7	1	35	BPM_DNA	1068064	572.609	1.02252
35	TGTACGAGTAAGCCGTCGATAGTTAGTTCTGTGACGCTCC	A	7	10	36	BPM_DNA	1068064	572.609	10.2252
36	AAGGTTAGGAGCGTACCGATTGAAGTAGGTAGAGTGCGAC	A	7	1	37	BPM_DNA	1068064	572.609	1.02252
37	CGAACGATATGCACGAGGTAACGAGACAGAGATAAGCACG	A	7	2	38	BPM_DNA	1068064	572.609	2.04503
38	GTGATTTACGGGTAGGCGAAAGTCTGGTGGTAAAGGTGAA	A	7	1	39	BPM_DNA	1068064	572.609	1.02252
39	TTGTTAACGTGGGCCAGGATACCGCTACACCATTGCTTTA	A	7	1	40	BPM_DNA	1068064	572.609	1.02252
40	GTTCCTCGATCACATCGCTATTCCGCCCTTGTATGTGTAA	A	7	1	41	BPM_DNA	1068064	572.609	1.02252
41	GTAGAATTTCGGGGTGGGAATACATACTGGGCAAACGCTA	A	7	1	42	BPM_DNA	1068064	572.609	1.02252
42	TCAGTTGACCCCGTTAGGATAAATGCGTGTGTCTTGATGC	A	7	1	43	BPM_DNA	1068064	572.609	1.02252
43	GGAGATTGAGGGGTAAGGATAGTAGAGGCAAACAAGAGGC	A	7	1	44	BPM_DNA	1068064	572.609	1.02252
44	TGACGTAACGAGCACTCCTTATGTTCACTCAATCCTCCCG	A	7	1	45	BPM_DNA	1068064	572.609	1.02252
45	GCCCTCGTACATATACCCATTGATTACGGAGTTGAGGAGG	A	7	1	46	BPM_DNA	1068064	572.609	1.02252
46	AGTTCCAACACAGAGGCCATAGGCTTCATACGCACTTTCT	A	7	1	47	BPM_DNA	1068064	572.609	1.02252
47	TGGGATAGAAGTCGTCGCAATCCGTGAGTGAGAATACCAT	A	7	1	48	BPM_DNA	1068064	572.609	1.02252
48	CCACATACGCCAGTAAGCAATGACTGAGATACGGATGGTT	A	7	1	49	BPM_DNA	1068064	572.609	1.02252
49	TTCACGTTCACCGCTACCAAAGTAGATAGCCACGCAGAAT	A	7	1	50	BPM_DNA	1068064	572.609	1.02252
50	AGTACATACTCCCACGGCATAAGCATAGTAGCCTGTGTGT	A	7	1	51	BPM_DNA	1068064	572.609	1.02252
51	CAGTCTTCTCGGACTACCAAAGGTCCCATCATCTCGTTAG	A	7	1	52	BPM_DNA	1068064	572.609	1.02252
52	CTGTGAAGAAGACCCACCTAACGAATGAGACTGGAATGGG	A	7	2	53	BPM_DNA	1068064	572.609	2.04503
53	GCAGTTCACTTCCCTTCCTAAACTATCCTGCTGCGTCAAT	A	7	1	54	BPM_DNA	1068064	572.609	1.02252
54	AACAGTGATAGGGTCCCCTAATGAGAATGGACAACGGGAG	A	7	1	55	BPM_DNA	1068064	572.609	1.02252
55	ATGCGTGGTCGTAGTAGGTATGCTCCGAACTGATGTGATT	A	7	1	56	BPM_DNA	1068064	572.609	1.02252
56	CCGACCAATGACTAGTCCTATGTTCGCTCCTGCTAAATGT	A	7	1	57	BPM_DNA	1068064	572.609	1.02252
57	GAGTCAGCTAACGACACCATAGATTCATTTGTGTGCTGCG	A	7	1	58	BPM_DNA	1068064	572.609	1.02252
58	CAGCGTAAGGTTCATGCGAATCTAACGGCATACTGACGAA	A	7	1	59	BPM_DNA	1068064	572.609	1.02252
59	TTTAGGCATGTACCGGGGTTTCCATCGTCATTACTCCCTC	A	7	1	60	BPM_DNA	1068064	572.609	1.02252
60	AACCACCTTCCGAAACGGTTTCTTATCATCCGAGTCCCAC	A	7	1	61	BPM_DNA	1068064	572.609	1.02252
61	GCGAACCCTAATATGGGCTAAACCAGACTACGACCATACG	A	7	1	62	BPM_DNA	1068064	572.609	1.02252
62	CCGTGCTTTTCATGGTCGATTGTAGTAGACGCCCAGTAAC	A	7	1	63	BPM_DNA	1068064	572.609	1.02252
63	TCGGATACCGTATCACCGTTTCGGTATTTAGAGTCGGAGG	A	7	5	64	BPM_DNA	1068064	572.609	5.11258
64	AATTGACGTGCCGTTCCGTATCAGTTTCGTAGTAGTGGGC	A	7	5	65	BPM_DNA	1068064	572.609	5.11258
65	CTACTTTCGTGTCGGAGGTTACTGCGGACATTCTACTACG	A	7	2	66	BPM_DNA	1068064	572.609	2.04503
66	GAAGCCAAGACTCTCTGCATACCGCCATTAGAGAAGACAA	A	7	14	67	BPM_DNA	1068064	572.609	14.3152
67	AGTTTCGGAGTTGGCAGGAATGCGTAGCCTTGAGATGTTA	A	7	5	68	BPM_DNA	1068064	572.609	5.11258
68	GGACGATACTATACGGCCAATACATCCACTACCGAACCTG	A	7	1	69	BPM_DNA	1068064	572.609	1.02252
69	TCAATGGAGCAACTCGGCATTTACACTCACATCCAACAGC	A	7	4	499	BPM_DNA	1068064	572.609	4.09006
70	TGGCCGGTTAATCTGTCGTTAGATGGTCGTTAGGTTCGTT	A	7	1	500	BPM_DNA	1068064	572.609	1.02252
71	AGACCAGTACATGACGGGTATCTCTCTGCCACTCCTGTAT	B	7	7	1	BPM_DNA	1159069	527.65	6.59562
72	TCAGCCTCCTATACTCGGATACCGTCATACCCAGAAGAGA	B	7	1	2	BPM_DNA	1159069	527.65	0.942232
73	TATGTGGCCCAGTCATGGTAAAGGAATAATGGGATGCCGT	B	7	2	3	BPM_DNA	1159069	527.65	1.88446
74	ACCGAATTTGACAGGGGGAAAGGTTAGAATGATGCCCGAT	B	7	5	4	BPM_DNA	1159069	527.65	4.71116
75	TGCCAAGTCATAGGGAGGATACACAAAGCCCAGGATTAGG	B	7	2	5	BPM_DNA	1159069	527.65	1.88446
76	ATGCGTTCATAGCGCACCAAATAGTGCTCCCATAAGGTCC	B	7	3	6	BPM_DNA	1159069	527.65	2.8267
77	AAGTATTCGATCCCGCCCTTTGGCGATTTAGATGGGATGA	B	7	4	7	BPM_DNA	1159069	527.65	3.76893
78	TGTCGATGGATGCCTACGAATCAACGACCTACTCTACACG	B	7	2	8	BPM_DNA	1159069	527.65	1.88446
79	CAGAAAACTACCCTGGGGATAGTCGTAGGGTGATGTCTGA	B	7	164307	9	WISH-Mix BPM_DNA	1159069	527.65	154815
80	CAAAAGAAGCTCGCCAGGATAACAACCTCAATACGCCCAT	B	7	177241	10	WISH-Mix BPM_DNA	1159069	527.65	167002
81	TCCGGCTAGTGCAAATCCTTATGCGTATTTGTCACTTGCG	B	7	176011	11	WISH-Mix BPM_DNA	1159069	527.65	165843
82	AAAGCCCTTCGGTACACCATTACGCCACCATTCTTCCATA	B	7	196170	12	WISH-Mix BPM_DNA	1159069	527.65	184838
83	GGAGGATACCAGTATCGCTAAACTGAATCCCTCCCATCTG	B	7	117403	13	WISH-Mix BPM_DNA	1159069	527.65	110621
84	ACACGGTAGGACCTATCGTTATCGTAGTTTCGTCCATCGT	B	7	166007	15	WISH-Mix BPM_DNA	1159069	527.65	156417
85	TGGATACGAGTTAGGGCGTTTGCTTATCGGCTCTCATTTG	B	7	161820	16	WISH-Mix BPM_DNA	1159069	527.65	152472
86	CCAAGCTATTCCCGATGCTAATGGTGGATGAAAGGACGAT	B	7	1	17	BPM_DNA	1159069	527.65	0.942232
87	CGTTCTTTCTCGGTTCCCATTCCTCATAACCACTACAGCC	B	7	1	18	BPM_DNA	1159069	527.65	0.942232
88	TCTACTCACTAGGACGGGATAAGCGATTGGAACTGATGGT	B	7	1	19	BPM_DNA	1159069	527.65	0.942232
89	AAACACGAGGCGAATCCCTATGAGCAACGCCCTAAGATTT	B	7	1	20	BPM_DNA	1159069	527.65	0.942232
90	GTTAGTGCAATGCCCAGGAATCATAGCCAATCAAGACCGT	B	7	1	21	BPM_DNA	1159069	527.65	0.942232
91	TACGAGGAAAACCGTCCCTTTAGTGCCTTGAGTCTGTTGT	B	7	1	22	BPM_DNA	1159069	527.65	0.942232
92	ATAATAGCTGCCTCGGCCAATCTCCTGTATGTTAGCCACC	B	7	1	23	BPM_DNA	1159069	527.65	0.942232
93	ACTAAGCAAGCGAGACGCAATCTGACATCGGTATCCCTTT	B	7	1	24	BPM_DNA	1159069	527.65	0.942232
94	GGCGTTGACAATAACCCCAATCCAATGAATAGCGACCTGA	B	7	1	25	BPM_DNA	1159069	527.65	0.942232
95	GCGAAGTCAGTTTCTCGGTTAGCCTTCTTAGTATGGGTGC	B	7	1	26	BPM_DNA	1159069	527.65	0.942232
96	GGTCGATAGGGAATTCGCAAAGGGACTAATAATCGCTGGA	B	7	1	27	BPM_DNA	1159069	527.65	0.942232
97	CATCTGTCGAGCATCAGGATAAAGATGCCAACCTCGCTAA	B	7	1	28	BPM_DNA	1159069	527.65	0.942232
98	ACTGATTACGTGTGCGGCTTTGTAATGCTCGGATAGGGAA	B	7	1	29	BPM_DNA	1159069	527.65	0.942232
99	CGGAGTTAGGTATGTCGGTAATGATAGTGCGGTTGGTGAT	B	7	5	30	BPM_DNA	1159069	527.65	4.71116
100	CCGAGACGTTTTACGTCGATTGAGGAACGGGTATGGATTT	B	7	1	31	BPM_DNA	1159069	527.65	0.942232
101	ATGGAATCCAAAGCCCGGTTTGGGTTTGAATCCTTGTTGG	B	7	1	32	BPM_DNA	1159069	527.65	0.942232
102	GCACTCGTGTACAAGTGCATTCCACCTCTCCACTATCTTG	B	7	1	33	BPM_DNA	1159069	527.65	0.942232
103	CCCAATAAGTGACACGCCTATGCGTCGTAAGAGAGTGTTC	B	7	1	34	BPM_DNA	1159069	527.65	0.942232
104	AACTGAGGCAAGTGACCGTTAGAGATACACAGAGCGTTCC	B	7	1	35	BPM_DNA	1159069	527.65	0.942232
105	TGTACGAGTAAGCCGTCGATAGTTAGTTCTGTGACGCTCC	B	7	1	36	BPM_DNA	1159069	527.65	0.942232
106	AAGGTTAGGAGCGTACCGATTGAAGTAGGTAGAGTGCGAC	B	7	1	37	BPM_DNA	1159069	527.65	0.942232
107	CGAACGATATGCACGAGGTAACGAGACAGAGATAAGCACG	B	7	1	38	BPM_DNA	1159069	527.65	0.942232
108	GTGATTTACGGGTAGGCGAAAGTCTGGTGGTAAAGGTGAA	B	7	1	39	BPM_DNA	1159069	527.65	0.942232
109	TTGTTAACGTGGGCCAGGATACCGCTACACCATTGCTTTA	B	7	1	40	BPM_DNA	1159069	527.65	0.942232
110	GTTCCTCGATCACATCGCTATTCCGCCCTTGTATGTGTAA	B	7	1	41	BPM_DNA	1159069	527.65	0.942232
111	GTAGAATTTCGGGGTGGGAATACATACTGGGCAAACGCTA	B	7	1	42	BPM_DNA	1159069	527.65	0.942232
112	TCAGTTGACCCCGTTAGGATAAATGCGTGTGTCTTGATGC	B	7	1	43	BPM_DNA	1159069	527.65	0.942232
113	GGAGATTGAGGGGTAAGGATAGTAGAGGCAAACAAGAGGC	B	7	1	44	BPM_DNA	1159069	527.65	0.942232
114	TGACGTAACGAGCACTCCTTATGTTCACTCAATCCTCCCG	B	7	1	45	BPM_DNA	1159069	527.65	0.942232
115	GCCCTCGTACATATACCCATTGATTACGGAGTTGAGGAGG	B	7	1	46	BPM_DNA	1159069	527.65	0.942232
116	AGTTCCAACACAGAGGCCATAGGCTTCATACGCACTTTCT	B	7	1	47	BPM_DNA	1159069	527.65	0.942232
117	TGGGATAGAAGTCGTCGCAATCCGTGAGTGAGAATACCAT	B	7	1	48	BPM_DNA	1159069	527.65	0.942232
118	CCACATACGCCAGTAAGCAATGACTGAGATACGGATGGTT	B	7	1	49	BPM_DNA	1159069	527.65	0.942232
119	TTCACGTTCACCGCTACCAAAGTAGATAGCCACGCAGAAT	B	7	1	50	BPM_DNA	1159069	527.65	0.942232
120	AGTACATACTCCCACGGCATAAGCATAGTAGCCTGTGTGT	B	7	1	51	BPM_DNA	1159069	527.65	0.942232
121	CAGTCTTCTCGGACTACCAAAGGTCCCATCATCTCGTTAG	B	7	1	52	BPM_DNA	1159069	527.65	0.942232
122	CTGTGAAGAAGACCCACCTAACGAATGAGACTGGAATGGG	B	7	1	53	BPM_DNA	1159069	527.65	0.942232
123	GCAGTTCACTTCCCTTCCTAAACTATCCTGCTGCGTCAAT	B	7	1	54	BPM_DNA	1159069	527.65	0.942232
124	AACAGTGATAGGGTCCCCTAATGAGAATGGACAACGGGAG	B	7	1	55	BPM_DNA	1159069	527.65	0.942232
125	ATGCGTGGTCGTAGTAGGTATGCTCCGAACTGATGTGATT	B	7	1	56	BPM_DNA	1159069	527.65	0.942232
126	CCGACCAATGACTAGTCCTATGTTCGCTCCTGCTAAATGT	B	7	1	57	BPM_DNA	1159069	527.65	0.942232
127	GAGTCAGCTAACGACACCATAGATTCATTTGTGTGCTGCG	B	7	1	58	BPM_DNA	1159069	527.65	0.942232
128	CAGCGTAAGGTTCATGCGAATCTAACGGCATACTGACGAA	B	7	1	59	BPM_DNA	1159069	527.65	0.942232
129	TTTAGGCATGTACCGGGGTTTCCATCGTCATTACTCCCTC	B	7	1	60	BPM_DNA	1159069	527.65	0.942232
130	AACCACCTTCCGAAACGGTTTCTTATCATCCGAGTCCCAC	B	7	1	61	BPM_DNA	1159069	527.65	0.942232
131	GCGAACCCTAATATGGGCTAAACCAGACTACGACCATACG	B	7	1	62	BPM_DNA	1159069	527.65	0.942232
132	CCGTGCTTTTCATGGTCGATTGTAGTAGACGCCCAGTAAC	B	7	1	63	BPM_DNA	1159069	527.65	0.942232
133	TCGGATACCGTATCACCGTTTCGGTATTTAGAGTCGGAGG	B	7	24	64	BPM_DNA	1159069	527.65	22.6136
134	AATTGACGTGCCGTTCCGTATCAGTTTCGTAGTAGTGGGC	B	7	1	65	BPM_DNA	1159069	527.65	0.942232
135	CTACTTTCGTGTCGGAGGTTACTGCGGACATTCTACTACG	B	7	1	66	BPM_DNA	1159069	527.65	0.942232
136	GAAGCCAAGACTCTCTGCATACCGCCATTAGAGAAGACAA	B	7	2	67	BPM_DNA	1159069	527.65	1.88446
137	AGTTTCGGAGTTGGCAGGAATGCGTAGCCTTGAGATGTTA	B	7	1	68	BPM_DNA	1159069	527.65	0.942232
138	GGACGATACTATACGGCCAATACATCCACTACCGAACCTG	B	7	2	69	BPM_DNA	1159069	527.65	1.88446
139	TCAATGGAGCAACTCGGCATTTACACTCACATCCAACAGC	B	7	1	499	BPM_DNA	1159069	527.65	0.942232
140	TGGCCGGTTAATCTGTCGTTAGATGGTCGTTAGGTTCGTT	B	7	1	500	BPM_DNA	1159069	527.65	0.942232
141	AGACCAGTACATGACGGGTATCTCTCTGCCACTCCTGTAT	C	7	1	1	BPM_DNA	1063257	575.197	1.02714
142	TCAGCCTCCTATACTCGGATACCGTCATACCCAGAAGAGA	C	7	1	2	BPM_DNA	1063257	575.197	1.02714
143	TATGTGGCCCAGTCATGGTAAAGGAATAATGGGATGCCGT	C	7	1	3	BPM_DNA	1063257	575.197	1.02714
144	ACCGAATTTGACAGGGGGAAAGGTTAGAATGATGCCCGAT	C	7	1	4	BPM_DNA	1063257	575.197	1.02714
145	TGCCAAGTCATAGGGAGGATACACAAAGCCCAGGATTAGG	C	7	1	5	BPM_DNA	1063257	575.197	1.02714
146	ATGCGTTCATAGCGCACCAAATAGTGCTCCCATAAGGTCC	C	7	1	6	BPM_DNA	1063257	575.197	1.02714
147	AAGTATTCGATCCCGCCCTTTGGCGATTTAGATGGGATGA	C	7	1	7	BPM_DNA	1063257	575.197	1.02714
148	TGTCGATGGATGCCTACGAATCAACGACCTACTCTACACG	C	7	2	8	BPM_DNA	1063257	575.197	2.05428
149	CAGAAAACTACCCTGGGGATAGTCGTAGGGTGATGTCTGA	C	7	1	9	BPM_DNA	1063257	575.197	1.02714
150	CAAAAGAAGCTCGCCAGGATAACAACCTCAATACGCCCAT	C	7	1	10	BPM_DNA	1063257	575.197	1.02714
151	TCCGGCTAGTGCAAATCCTTATGCGTATTTGTCACTTGCG	C	7	4	11	BPM_DNA	1063257	575.197	4.10855
152	AAAGCCCTTCGGTACACCATTACGCCACCATTCTTCCATA	C	7	1	12	BPM_DNA	1063257	575.197	1.02714
153	GGAGGATACCAGTATCGCTAAACTGAATCCCTCCCATCTG	C	7	2	13	BPM_DNA	1063257	575.197	2.05428
154	ACACGGTAGGACCTATCGTTATCGTAGTTTCGTCCATCGT	C	7	7	15	BPM_DNA	1063257	575.197	7.18997
155	TGGATACGAGTTAGGGCGTTTGCTTATCGGCTCTCATTTG	C	7	6	16	BPM_DNA	1063257	575.197	6.16283
156	CCAAGCTATTCCCGATGCTAATGGTGGATGAAAGGACGAT	C	7	124773	17	WISH-Mix BPM_DNA	1063257	575.197	128159
157	CGTTCTTTCTCGGTTCCCATTCCTCATAACCACTACAGCC	C	7	141158	18	WISH-Mix BPM_DNA	1063257	575.197	144989
158	TCTACTCACTAGGACGGGATAAGCGATTGGAACTGATGGT	C	7	104767	19	WISH-Mix BPM_DNA	1063257	575.197	107610
159	AAACACGAGGCGAATCCCTATGAGCAACGCCCTAAGATTT	C	7	83266	20	WISH-Mix BPM_DNA	1063257	575.197	85525.7
160	GTTAGTGCAATGCCCAGGAATCATAGCCAATCAAGACCGT	C	7	154289	21	WISH-Mix BPM_DNA	1063257	575.197	158476
161	TACGAGGAAAACCGTCCCTTTAGTGCCTTGAGTCTGTTGT	C	7	152079	22	WISH-Mix BPM_DNA	1063257	575.197	156206
162	ATAATAGCTGCCTCGGCCAATCTCCTGTATGTTAGCCACC	C	7	145150	23	WISH-Mix BPM_DNA	1063257	575.197	149089
163	ACTAAGCAAGCGAGACGCAATCTGACATCGGTATCCCTTT	C	7	157689	24	WISH-Mix BPM_DNA	1063257	575.197	161968
164	GGCGTTGACAATAACCCCAATCCAATGAATAGCGACCTGA	C	7	1	25	BPM_DNA	1063257	575.197	1.02714
165	GCGAAGTCAGTTTCTCGGTTAGCCTTCTTAGTATGGGTGC	C	7	1	26	BPM_DNA	1063257	575.197	1.02714
166	GGTCGATAGGGAATTCGCAAAGGGACTAATAATCGCTGGA	C	7	1	27	BPM_DNA	1063257	575.197	1.02714
167	CATCTGTCGAGCATCAGGATAAAGATGCCAACCTCGCTAA	C	7	3	28	BPM_DNA	1063257	575.197	3.08141
168	ACTGATTACGTGTGCGGCTTTGTAATGCTCGGATAGGGAA	C	7	1	29	BPM_DNA	1063257	575.197	1.02714
169	CGGAGTTAGGTATGTCGGTAATGATAGTGCGGTTGGTGAT	C	7	2	30	BPM_DNA	1063257	575.197	2.05428
170	CCGAGACGTTTTACGTCGATTGAGGAACGGGTATGGATTT	C	7	1	31	BPM_DNA	1063257	575.197	1.02714
171	ATGGAATCCAAAGCCCGGTTTGGGTTTGAATCCTTGTTGG	C	7	3	32	BPM_DNA	1063257	575.197	3.08141
172	GCACTCGTGTACAAGTGCATTCCACCTCTCCACTATCTTG	C	7	1	33	BPM_DNA	1063257	575.197	1.02714
173	CCCAATAAGTGACACGCCTATGCGTCGTAAGAGAGTGTTC	C	7	1	34	BPM_DNA	1063257	575.197	1.02714
174	AACTGAGGCAAGTGACCGTTAGAGATACACAGAGCGTTCC	C	7	1	35	BPM_DNA	1063257	575.197	1.02714
175	TGTACGAGTAAGCCGTCGATAGTTAGTTCTGTGACGCTCC	C	7	1	36	BPM_DNA	1063257	575.197	1.02714
176	AAGGTTAGGAGCGTACCGATTGAAGTAGGTAGAGTGCGAC	C	7	1	37	BPM_DNA	1063257	575.197	1.02714
177	CGAACGATATGCACGAGGTAACGAGACAGAGATAAGCACG	C	7	1	38	BPM_DNA	1063257	575.197	1.02714
178	GTGATTTACGGGTAGGCGAAAGTCTGGTGGTAAAGGTGAA	C	7	1	39	BPM_DNA	1063257	575.197	1.02714
179	TTGTTAACGTGGGCCAGGATACCGCTACACCATTGCTTTA	C	7	1	40	BPM_DNA	1063257	575.197	1.02714
180	GTTCCTCGATCACATCGCTATTCCGCCCTTGTATGTGTAA	C	7	1	41	BPM_DNA	1063257	575.197	1.02714
181	GTAGAATTTCGGGGTGGGAATACATACTGGGCAAACGCTA	C	7	1	42	BPM_DNA	1063257	575.197	1.02714
182	TCAGTTGACCCCGTTAGGATAAATGCGTGTGTCTTGATGC	C	7	1	43	BPM_DNA	1063257	575.197	1.02714
183	GGAGATTGAGGGGTAAGGATAGTAGAGGCAAACAAGAGGC	C	7	1	44	BPM_DNA	1063257	575.197	1.02714
184	TGACGTAACGAGCACTCCTTATGTTCACTCAATCCTCCCG	C	7	1	45	BPM_DNA	1063257	575.197	1.02714
185	GCCCTCGTACATATACCCATTGATTACGGAGTTGAGGAGG	C	7	1	46	BPM_DNA	1063257	575.197	1.02714
186	AGTTCCAACACAGAGGCCATAGGCTTCATACGCACTTTCT	C	7	1	47	BPM_DNA	1063257	575.197	1.02714
187	TGGGATAGAAGTCGTCGCAATCCGTGAGTGAGAATACCAT	C	7	1	48	BPM_DNA	1063257	575.197	1.02714
188	CCACATACGCCAGTAAGCAATGACTGAGATACGGATGGTT	C	7	1	49	BPM_DNA	1063257	575.197	1.02714
189	TTCACGTTCACCGCTACCAAAGTAGATAGCCACGCAGAAT	C	7	1	50	BPM_DNA	1063257	575.197	1.02714
190	AGTACATACTCCCACGGCATAAGCATAGTAGCCTGTGTGT	C	7	1	51	BPM_DNA	1063257	575.197	1.02714
191	CAGTCTTCTCGGACTACCAAAGGTCCCATCATCTCGTTAG	C	7	1	52	BPM_DNA	1063257	575.197	1.02714
192	CTGTGAAGAAGACCCACCTAACGAATGAGACTGGAATGGG	C	7	1	53	BPM_DNA	1063257	575.197	1.02714
193	GCAGTTCACTTCCCTTCCTAAACTATCCTGCTGCGTCAAT	C	7	1	54	BPM_DNA	1063257	575.197	1.02714
194	AACAGTGATAGGGTCCCCTAATGAGAATGGACAACGGGAG	C	7	1	55	BPM_DNA	1063257	575.197	1.02714
195	ATGCGTGGTCGTAGTAGGTATGCTCCGAACTGATGTGATT	C	7	1	56	BPM_DNA	1063257	575.197	1.02714
196	CCGACCAATGACTAGTCCTATGTTCGCTCCTGCTAAATGT	C	7	1	57	BPM_DNA	1063257	575.197	1.02714
197	GAGTCAGCTAACGACACCATAGATTCATTTGTGTGCTGCG	C	7	1	58	BPM_DNA	1063257	575.197	1.02714
198	CAGCGTAAGGTTCATGCGAATCTAACGGCATACTGACGAA	C	7	1	59	BPM_DNA	1063257	575.197	1.02714
199	TTTAGGCATGTACCGGGGTTTCCATCGTCATTACTCCCTC	C	7	1	60	BPM_DNA	1063257	575.197	1.02714
200	AACCACCTTCCGAAACGGTTTCTTATCATCCGAGTCCCAC	C	7	1	61	BPM_DNA	1063257	575.197	1.02714
201	GCGAACCCTAATATGGGCTAAACCAGACTACGACCATACG	C	7	1	62	BPM_DNA	1063257	575.197	1.02714
202	CCGTGCTTTTCATGGTCGATTGTAGTAGACGCCCAGTAAC	C	7	1	63	BPM_DNA	1063257	575.197	1.02714
203	TCGGATACCGTATCACCGTTTCGGTATTTAGAGTCGGAGG	C	7	4	64	BPM_DNA	1063257	575.197	4.10855
204	AATTGACGTGCCGTTCCGTATCAGTTTCGTAGTAGTGGGC	C	7	1	65	BPM_DNA	1063257	575.197	1.02714
205	CTACTTTCGTGTCGGAGGTTACTGCGGACATTCTACTACG	C	7	1	66	BPM_DNA	1063257	575.197	1.02714
206	GAAGCCAAGACTCTCTGCATACCGCCATTAGAGAAGACAA	C	7	1	67	BPM_DNA	1063257	575.197	1.02714
207	AGTTTCGGAGTTGGCAGGAATGCGTAGCCTTGAGATGTTA	C	7	1	68	BPM_DNA	1063257	575.197	1.02714
208	GGACGATACTATACGGCCAATACATCCACTACCGAACCTG	C	7	1	69	BPM_DNA	1063257	575.197	1.02714
209	TCAATGGAGCAACTCGGCATTTACACTCACATCCAACAGC	C	7	1	499	BPM_DNA	1063257	575.197	1.02714
210	TGGCCGGTTAATCTGTCGTTAGATGGTCGTTAGGTTCGTT	C	7	1	500	BPM_DNA	1063257	575.197	1.02714
211	AGACCAGTACATGACGGGTATCTCTCTGCCACTCCTGTAT	D	7	1	1	BPM_DNA	839264	728.713	1.30127
212	TCAGCCTCCTATACTCGGATACCGTCATACCCAGAAGAGA	D	7	1	2	BPM_DNA	839264	728.713	1.30127
213	TATGTGGCCCAGTCATGGTAAAGGAATAATGGGATGCCGT	D	7	1	3	BPM_DNA	839264	728.713	1.30127
214	ACCGAATTTGACAGGGGGAAAGGTTAGAATGATGCCCGAT	D	7	1	4	BPM_DNA	839264	728.713	1.30127
215	TGCCAAGTCATAGGGAGGATACACAAAGCCCAGGATTAGG	D	7	1	5	BPM_DNA	839264	728.713	1.30127
216	ATGCGTTCATAGCGCACCAAATAGTGCTCCCATAAGGTCC	D	7	1	6	BPM_DNA	839264	728.713	1.30127
217	AAGTATTCGATCCCGCCCTTTGGCGATTTAGATGGGATGA	D	7	1	7	BPM_DNA	839264	728.713	1.30127
218	TGTCGATGGATGCCTACGAATCAACGACCTACTCTACACG	D	7	1	8	BPM_DNA	839264	728.713	1.30127
219	CAGAAAACTACCCTGGGGATAGTCGTAGGGTGATGTCTGA	D	7	1	9	BPM_DNA	839264	728.713	1.30127
220	CAAAAGAAGCTCGCCAGGATAACAACCTCAATACGCCCAT	D	7	1	10	BPM_DNA	839264	728.713	1.30127
221	TCCGGCTAGTGCAAATCCTTATGCGTATTTGTCACTTGCG	D	7	1	11	BPM_DNA	839264	728.713	1.30127
222	AAAGCCCTTCGGTACACCATTACGCCACCATTCTTCCATA	D	7	1	12	BPM_DNA	839264	728.713	1.30127
223	GGAGGATACCAGTATCGCTAAACTGAATCCCTCCCATCTG	D	7	1	13	BPM_DNA	839264	728.713	1.30127
224	ACACGGTAGGACCTATCGTTATCGTAGTTTCGTCCATCGT	D	7	1	15	BPM_DNA	839264	728.713	1.30127
225	TGGATACGAGTTAGGGCGTTTGCTTATCGGCTCTCATTTG	D	7	1	16	BPM_DNA	839264	728.713	1.30127
226	CCAAGCTATTCCCGATGCTAATGGTGGATGAAAGGACGAT	D	7	1	17	BPM_DNA	839264	728.713	1.30127
227	CGTTCTTTCTCGGTTCCCATTCCTCATAACCACTACAGCC	D	7	4	18	BPM_DNA	839264	728.713	5.20509
228	TCTACTCACTAGGACGGGATAAGCGATTGGAACTGATGGT	D	7	1	19	BPM_DNA	839264	728.713	1.30127
229	AAACACGAGGCGAATCCCTATGAGCAACGCCCTAAGATTT	D	7	1	20	BPM_DNA	839264	728.713	1.30127
230	GTTAGTGCAATGCCCAGGAATCATAGCCAATCAAGACCGT	D	7	5	21	BPM_DNA	839264	728.713	6.50637
231	TACGAGGAAAACCGTCCCTTTAGTGCCTTGAGTCTGTTGT	D	7	3	22	BPM_DNA	839264	728.713	3.90382
232	ATAATAGCTGCCTCGGCCAATCTCCTGTATGTTAGCCACC	D	7	4	23	BPM_DNA	839264	728.713	5.20509
233	ACTAAGCAAGCGAGACGCAATCTGACATCGGTATCCCTTT	D	7	1	24	BPM_DNA	839264	728.713	1.30127
234	GGCGTTGACAATAACCCCAATCCAATGAATAGCGACCTGA	D	7	132691	25	WISH-Mix BPM_DNA	839264	728.713	172667
235	GCGAAGTCAGTTTCTCGGTTAGCCTTCTTAGTATGGGTGC	D	7	112987	26	WISH-Mix BPM_DNA	839264	728.713	147027
236	GGTCGATAGGGAATTCGCAAAGGGACTAATAATCGCTGGA	D	7	92783	27	WISH-Mix BPM_DNA	839264	728.713	120736
237	CATCTGTCGAGCATCAGGATAAAGATGCCAACCTCGCTAA	D	7	140845	28	WISH-Mix BPM_DNA	839264	728.713	183278
238	ACTGATTACGTGTGCGGCTTTGTAATGCTCGGATAGGGAA	D	7	102171	29	WISH-Mix BPM_DNA	839264	728.713	132952
239	CGGAGTTAGGTATGTCGGTAATGATAGTGCGGTTGGTGAT	D	7	118015	30	WISH-Mix BPM_DNA	839264	728.713	153570
240	CCGAGACGTTTTACGTCGATTGAGGAACGGGTATGGATTT	D	7	10539	31	WISH-Mix BPM_DNA	839264	728.713	13714.1
241	ATGGAATCCAAAGCCCGGTTTGGGTTTGAATCCTTGTTGG	D	7	129155	32	WISH-Mix BPM_DNA	839264	728.713	168066
242	GCACTCGTGTACAAGTGCATTCCACCTCTCCACTATCTTG	D	7	1	33	BPM_DNA	839264	728.713	1.30127
243	CCCAATAAGTGACACGCCTATGCGTCGTAAGAGAGTGTTC	D	7	1	34	BPM_DNA	839264	728.713	1.30127
244	AACTGAGGCAAGTGACCGTTAGAGATACACAGAGCGTTCC	D	7	1	35	BPM_DNA	839264	728.713	1.30127
245	TGTACGAGTAAGCCGTCGATAGTTAGTTCTGTGACGCTCC	D	7	1	36	BPM_DNA	839264	728.713	1.30127
246	AAGGTTAGGAGCGTACCGATTGAAGTAGGTAGAGTGCGAC	D	7	1	37	BPM_DNA	839264	728.713	1.30127
247	CGAACGATATGCACGAGGTAACGAGACAGAGATAAGCACG	D	7	1	38	BPM_DNA	839264	728.713	1.30127
248	GTGATTTACGGGTAGGCGAAAGTCTGGTGGTAAAGGTGAA	D	7	1	39	BPM_DNA	839264	728.713	1.30127
249	TTGTTAACGTGGGCCAGGATACCGCTACACCATTGCTTTA	D	7	1	40	BPM_DNA	839264	728.713	1.30127
250	GTTCCTCGATCACATCGCTATTCCGCCCTTGTATGTGTAA	D	7	1	41	BPM_DNA	839264	728.713	1.30127
251	GTAGAATTTCGGGGTGGGAATACATACTGGGCAAACGCTA	D	7	1	42	BPM_DNA	839264	728.713	1.30127
252	TCAGTTGACCCCGTTAGGATAAATGCGTGTGTCTTGATGC	D	7	1	43	BPM_DNA	839264	728.713	1.30127
253	GGAGATTGAGGGGTAAGGATAGTAGAGGCAAACAAGAGGC	D	7	1	44	BPM_DNA	839264	728.713	1.30127
254	TGACGTAACGAGCACTCCTTATGTTCACTCAATCCTCCCG	D	7	1	45	BPM_DNA	839264	728.713	1.30127
255	GCCCTCGTACATATACCCATTGATTACGGAGTTGAGGAGG	D	7	1	46	BPM_DNA	839264	728.713	1.30127
256	AGTTCCAACACAGAGGCCATAGGCTTCATACGCACTTTCT	D	7	1	47	BPM_DNA	839264	728.713	1.30127
257	TGGGATAGAAGTCGTCGCAATCCGTGAGTGAGAATACCAT	D	7	1	48	BPM_DNA	839264	728.713	1.30127
258	CCACATACGCCAGTAAGCAATGACTGAGATACGGATGGTT	D	7	1	49	BPM_DNA	839264	728.713	1.30127
259	TTCACGTTCACCGCTACCAAAGTAGATAGCCACGCAGAAT	D	7	1	50	BPM_DNA	839264	728.713	1.30127
260	AGTACATACTCCCACGGCATAAGCATAGTAGCCTGTGTGT	D	7	1	51	BPM_DNA	839264	728.713	1.30127
261	CAGTCTTCTCGGACTACCAAAGGTCCCATCATCTCGTTAG	D	7	1	52	BPM_DNA	839264	728.713	1.30127
262	CTGTGAAGAAGACCCACCTAACGAATGAGACTGGAATGGG	D	7	1	53	BPM_DNA	839264	728.713	1.30127
263	GCAGTTCACTTCCCTTCCTAAACTATCCTGCTGCGTCAAT	D	7	1	54	BPM_DNA	839264	728.713	1.30127
264	AACAGTGATAGGGTCCCCTAATGAGAATGGACAACGGGAG	D	7	1	55	BPM_DNA	839264	728.713	1.30127
265	ATGCGTGGTCGTAGTAGGTATGCTCCGAACTGATGTGATT	D	7	1	56	BPM_DNA	839264	728.713	1.30127
266	CCGACCAATGACTAGTCCTATGTTCGCTCCTGCTAAATGT	D	7	1	57	BPM_DNA	839264	728.713	1.30127
267	GAGTCAGCTAACGACACCATAGATTCATTTGTGTGCTGCG	D	7	1	58	BPM_DNA	839264	728.713	1.30127
268	CAGCGTAAGGTTCATGCGAATCTAACGGCATACTGACGAA	D	7	1	59	BPM_DNA	839264	728.713	1.30127
269	TTTAGGCATGTACCGGGGTTTCCATCGTCATTACTCCCTC	D	7	1	60	BPM_DNA	839264	728.713	1.30127
270	AACCACCTTCCGAAACGGTTTCTTATCATCCGAGTCCCAC	D	7	1	61	BPM_DNA	839264	728.713	1.30127
271	GCGAACCCTAATATGGGCTAAACCAGACTACGACCATACG	D	7	1	62	BPM_DNA	839264	728.713	1.30127
272	CCGTGCTTTTCATGGTCGATTGTAGTAGACGCCCAGTAAC	D	7	1	63	BPM_DNA	839264	728.713	1.30127
273	TCGGATACCGTATCACCGTTTCGGTATTTAGAGTCGGAGG	D	7	5	64	BPM_DNA	839264	728.713	6.50637
274	AATTGACGTGCCGTTCCGTATCAGTTTCGTAGTAGTGGGC	D	7	1	65	BPM_DNA	839264	728.713	1.30127
275	CTACTTTCGTGTCGGAGGTTACTGCGGACATTCTACTACG	D	7	1	66	BPM_DNA	839264	728.713	1.30127
276	GAAGCCAAGACTCTCTGCATACCGCCATTAGAGAAGACAA	D	7	1	67	BPM_DNA	839264	728.713	1.30127
277	AGTTTCGGAGTTGGCAGGAATGCGTAGCCTTGAGATGTTA	D	7	1	68	BPM_DNA	839264	728.713	1.30127
278	GGACGATACTATACGGCCAATACATCCACTACCGAACCTG	D	7	1	69	BPM_DNA	839264	728.713	1.30127
279	TCAATGGAGCAACTCGGCATTTACACTCACATCCAACAGC	D	7	1	499	BPM_DNA	839264	728.713	1.30127
280	TGGCCGGTTAATCTGTCGTTAGATGGTCGTTAGGTTCGTT	D	7	1	500	BPM_DNA	839264	728.713	1.30127
281	AGACCAGTACATGACGGGTATCTCTCTGCCACTCCTGTAT	E	7	1	1	BPM_DNA	959159	637.624	1.13861
282	TCAGCCTCCTATACTCGGATACCGTCATACCCAGAAGAGA	E	7	1	2	BPM_DNA	959159	637.624	1.13861
283	TATGTGGCCCAGTCATGGTAAAGGAATAATGGGATGCCGT	E	7	1	3	BPM_DNA	959159	637.624	1.13861
284	ACCGAATTTGACAGGGGGAAAGGTTAGAATGATGCCCGAT	E	7	1	4	BPM_DNA	959159	637.624	1.13861
285	TGCCAAGTCATAGGGAGGATACACAAAGCCCAGGATTAGG	E	7	1	5	BPM_DNA	959159	637.624	1.13861
286	ATGCGTTCATAGCGCACCAAATAGTGCTCCCATAAGGTCC	E	7	1	6	BPM_DNA	959159	637.624	1.13861
287	AAGTATTCGATCCCGCCCTTTGGCGATTTAGATGGGATGA	E	7	1	7	BPM_DNA	959159	637.624	1.13861
288	TGTCGATGGATGCCTACGAATCAACGACCTACTCTACACG	E	7	1	8	BPM_DNA	959159	637.624	1.13861
289	CAGAAAACTACCCTGGGGATAGTCGTAGGGTGATGTCTGA	E	7	1	9	BPM_DNA	959159	637.624	1.13861
290	CAAAAGAAGCTCGCCAGGATAACAACCTCAATACGCCCAT	E	7	1	10	BPM_DNA	959159	637.624	1.13861
291	TCCGGCTAGTGCAAATCCTTATGCGTATTTGTCACTTGCG	E	7	1	11	BPM_DNA	959159	637.624	1.13861
292	AAAGCCCTTCGGTACACCATTACGCCACCATTCTTCCATA	E	7	1	12	BPM_DNA	959159	637.624	1.13861
293	GGAGGATACCAGTATCGCTAAACTGAATCCCTCCCATCTG	E	7	1	13	BPM_DNA	959159	637.624	1.13861
294	ACACGGTAGGACCTATCGTTATCGTAGTTTCGTCCATCGT	E	7	1	15	BPM_DNA	959159	637.624	1.13861
295	TGGATACGAGTTAGGGCGTTTGCTTATCGGCTCTCATTTG	E	7	1	16	BPM_DNA	959159	637.624	1.13861
296	CCAAGCTATTCCCGATGCTAATGGTGGATGAAAGGACGAT	E	7	1	17	BPM_DNA	959159	637.624	1.13861
297	CGTTCTTTCTCGGTTCCCATTCCTCATAACCACTACAGCC	E	7	1	18	BPM_DNA	959159	637.624	1.13861
298	TCTACTCACTAGGACGGGATAAGCGATTGGAACTGATGGT	E	7	1	19	BPM_DNA	959159	637.624	1.13861
299	AAACACGAGGCGAATCCCTATGAGCAACGCCCTAAGATTT	E	7	1	20	BPM_DNA	959159	637.624	1.13861
300	GTTAGTGCAATGCCCAGGAATCATAGCCAATCAAGACCGT	E	7	1	21	BPM_DNA	959159	637.624	1.13861
301	TACGAGGAAAACCGTCCCTTTAGTGCCTTGAGTCTGTTGT	E	7	1	22	BPM_DNA	959159	637.624	1.13861
302	ATAATAGCTGCCTCGGCCAATCTCCTGTATGTTAGCCACC	E	7	1	23	BPM_DNA	959159	637.624	1.13861
303	ACTAAGCAAGCGAGACGCAATCTGACATCGGTATCCCTTT	E	7	1	24	BPM_DNA	959159	637.624	1.13861
304	GGCGTTGACAATAACCCCAATCCAATGAATAGCGACCTGA	E	7	4	25	BPM_DNA	959159	637.624	4.55446
305	GCGAAGTCAGTTTCTCGGTTAGCCTTCTTAGTATGGGTGC	E	7	1	26	BPM_DNA	959159	637.624	1.13861
306	GGTCGATAGGGAATTCGCAAAGGGACTAATAATCGCTGGA	E	7	2	27	BPM_DNA	959159	637.624	2.27723
307	CATCTGTCGAGCATCAGGATAAAGATGCCAACCTCGCTAA	E	7	1	28	BPM_DNA	959159	637.624	1.13861
308	ACTGATTACGTGTGCGGCTTTGTAATGCTCGGATAGGGAA	E	7	1	29	BPM_DNA	959159	637.624	1.13861
309	CGGAGTTAGGTATGTCGGTAATGATAGTGCGGTTGGTGAT	E	7	2	30	BPM_DNA	959159	637.624	2.27723
310	CCGAGACGTTTTACGTCGATTGAGGAACGGGTATGGATTT	E	7	1	31	BPM_DNA	959159	637.624	1.13861
311	ATGGAATCCAAAGCCCGGTTTGGGTTTGAATCCTTGTTGG	E	7	8	32	BPM_DNA	959159	637.624	9.10891
312	GCACTCGTGTACAAGTGCATTCCACCTCTCCACTATCTTG	E	7	131465	33	WISH-Mix BPM_DNA	959159	637.624	149688
313	CCCAATAAGTGACACGCCTATGCGTCGTAAGAGAGTGTTC	E	7	1	34	BPM_DNA	959159	637.624	1.13861
314	AACTGAGGCAAGTGACCGTTAGAGATACACAGAGCGTTCC	E	7	107597	35	WISH-Mix BPM_DNA	959159	637.624	122511
315	TGTACGAGTAAGCCGTCGATAGTTAGTTCTGTGACGCTCC	E	7	97286	36	WISH-Mix BPM_DNA	959159	637.624	110771
316	AAGGTTAGGAGCGTACCGATTGAAGTAGGTAGAGTGCGAC	E	7	114112	37	WISH-Mix BPM_DNA	959159	637.624	129930
317	CGAACGATATGCACGAGGTAACGAGACAGAGATAAGCACG	E	7	113661	38	WISH-Mix BPM_DNA	959159	637.624	129416
318	GTGATTTACGGGTAGGCGAAAGTCTGGTGGTAAAGGTGAA	E	7	107154	39	WISH-Mix BPM_DNA	959159	637.624	122007
319	TTGTTAACGTGGGCCAGGATACCGCTACACCATTGCTTTA	E	7	140071	40	WISH-Mix BPM_DNA	959159	637.624	159487
320	GTTCCTCGATCACATCGCTATTCCGCCCTTGTATGTGTAA	E	7	147721	41	WISH-Mix BPM_DNA	959159	637.624	168197
321	GTAGAATTTCGGGGTGGGAATACATACTGGGCAAACGCTA	E	7	1	42	BPM_DNA	959159	637.624	1.13861
322	TCAGTTGACCCCGTTAGGATAAATGCGTGTGTCTTGATGC	E	7	1	43	BPM_DNA	959159	637.624	1.13861
323	GGAGATTGAGGGGTAAGGATAGTAGAGGCAAACAAGAGGC	E	7	1	44	BPM_DNA	959159	637.624	1.13861
324	TGACGTAACGAGCACTCCTTATGTTCACTCAATCCTCCCG	E	7	1	45	BPM_DNA	959159	637.624	1.13861
325	GCCCTCGTACATATACCCATTGATTACGGAGTTGAGGAGG	E	7	2	46	BPM_DNA	959159	637.624	2.27723
326	AGTTCCAACACAGAGGCCATAGGCTTCATACGCACTTTCT	E	7	1	47	BPM_DNA	959159	637.624	1.13861
327	TGGGATAGAAGTCGTCGCAATCCGTGAGTGAGAATACCAT	E	7	8	48	BPM_DNA	959159	637.624	9.10891
328	CCACATACGCCAGTAAGCAATGACTGAGATACGGATGGTT	E	7	8	49	BPM_DNA	959159	637.624	9.10891
329	TTCACGTTCACCGCTACCAAAGTAGATAGCCACGCAGAAT	E	7	1	50	BPM_DNA	959159	637.624	1.13861
330	AGTACATACTCCCACGGCATAAGCATAGTAGCCTGTGTGT	E	7	4	51	BPM_DNA	959159	637.624	4.55446
331	CAGTCTTCTCGGACTACCAAAGGTCCCATCATCTCGTTAG	E	7	1	52	BPM_DNA	959159	637.624	1.13861
332	CTGTGAAGAAGACCCACCTAACGAATGAGACTGGAATGGG	E	7	1	53	BPM_DNA	959159	637.624	1.13861
333	GCAGTTCACTTCCCTTCCTAAACTATCCTGCTGCGTCAAT	E	7	1	54	BPM_DNA	959159	637.624	1.13861
334	AACAGTGATAGGGTCCCCTAATGAGAATGGACAACGGGAG	E	7	1	55	BPM_DNA	959159	637.624	1.13861
335	ATGCGTGGTCGTAGTAGGTATGCTCCGAACTGATGTGATT	E	7	1	56	BPM_DNA	959159	637.624	1.13861
336	CCGACCAATGACTAGTCCTATGTTCGCTCCTGCTAAATGT	E	7	1	57	BPM_DNA	959159	637.624	1.13861
337	GAGTCAGCTAACGACACCATAGATTCATTTGTGTGCTGCG	E	7	1	58	BPM_DNA	959159	637.624	1.13861
338	CAGCGTAAGGTTCATGCGAATCTAACGGCATACTGACGAA	E	7	1	59	BPM_DNA	959159	637.624	1.13861
339	TTTAGGCATGTACCGGGGTTTCCATCGTCATTACTCCCTC	E	7	1	60	BPM_DNA	959159	637.624	1.13861
340	AACCACCTTCCGAAACGGTTTCTTATCATCCGAGTCCCAC	E	7	1	61	BPM_DNA	959159	637.624	1.13861
341	GCGAACCCTAATATGGGCTAAACCAGACTACGACCATACG	E	7	1	62	BPM_DNA	959159	637.624	1.13861
342	CCGTGCTTTTCATGGTCGATTGTAGTAGACGCCCAGTAAC	E	7	1	63	BPM_DNA	959159	637.624	1.13861
343	TCGGATACCGTATCACCGTTTCGGTATTTAGAGTCGGAGG	E	7	1	64	BPM_DNA	959159	637.624	1.13861
344	AATTGACGTGCCGTTCCGTATCAGTTTCGTAGTAGTGGGC	E	7	1	65	BPM_DNA	959159	637.624	1.13861
345	CTACTTTCGTGTCGGAGGTTACTGCGGACATTCTACTACG	E	7	1	66	BPM_DNA	959159	637.624	1.13861
346	GAAGCCAAGACTCTCTGCATACCGCCATTAGAGAAGACAA	E	7	1	67	BPM_DNA	959159	637.624	1.13861
347	AGTTTCGGAGTTGGCAGGAATGCGTAGCCTTGAGATGTTA	E	7	1	68	BPM_DNA	959159	637.624	1.13861
348	GGACGATACTATACGGCCAATACATCCACTACCGAACCTG	E	7	1	69	BPM_DNA	959159	637.624	1.13861
349	TCAATGGAGCAACTCGGCATTTACACTCACATCCAACAGC	E	7	1	499	BPM_DNA	959159	637.624	1.13861
350	TGGCCGGTTAATCTGTCGTTAGATGGTCGTTAGGTTCGTT	E	7	1	500	BPM_DNA	959159	637.624	1.13861
351	AGACCAGTACATGACGGGTATCTCTCTGCCACTCCTGTAT	F	7	1	1	BPM_DNA	985356	620.672	1.10834
352	TCAGCCTCCTATACTCGGATACCGTCATACCCAGAAGAGA	F	7	1	2	BPM_DNA	985356	620.672	1.10834
353	TATGTGGCCCAGTCATGGTAAAGGAATAATGGGATGCCGT	F	7	1	3	BPM_DNA	985356	620.672	1.10834
354	ACCGAATTTGACAGGGGGAAAGGTTAGAATGATGCCCGAT	F	7	1	4	BPM_DNA	985356	620.672	1.10834
355	TGCCAAGTCATAGGGAGGATACACAAAGCCCAGGATTAGG	F	7	1	5	BPM_DNA	985356	620.672	1.10834
356	ATGCGTTCATAGCGCACCAAATAGTGCTCCCATAAGGTCC	F	7	1	6	BPM_DNA	985356	620.672	1.10834
357	AAGTATTCGATCCCGCCCTTTGGCGATTTAGATGGGATGA	F	7	1	7	BPM_DNA	985356	620.672	1.10834
358	TGTCGATGGATGCCTACGAATCAACGACCTACTCTACACG	F	7	1	8	BPM_DNA	985356	620.672	1.10834
359	CAGAAAACTACCCTGGGGATAGTCGTAGGGTGATGTCTGA	F	7	1	9	BPM_DNA	985356	620.672	1.10834
360	CAAAAGAAGCTCGCCAGGATAACAACCTCAATACGCCCAT	F	7	1	10	BPM_DNA	985356	620.672	1.10834
361	TCCGGCTAGTGCAAATCCTTATGCGTATTTGTCACTTGCG	F	7	1	11	BPM_DNA	985356	620.672	1.10834
362	AAAGCCCTTCGGTACACCATTACGCCACCATTCTTCCATA	F	7	1	12	BPM_DNA	985356	620.672	1.10834
363	GGAGGATACCAGTATCGCTAAACTGAATCCCTCCCATCTG	F	7	1	13	BPM_DNA	985356	620.672	1.10834
364	ACACGGTAGGACCTATCGTTATCGTAGTTTCGTCCATCGT	F	7	1	15	BPM_DNA	985356	620.672	1.10834
365	TGGATACGAGTTAGGGCGTTTGCTTATCGGCTCTCATTTG	F	7	1	16	BPM_DNA	985356	620.672	1.10834
366	CCAAGCTATTCCCGATGCTAATGGTGGATGAAAGGACGAT	F	7	1	17	BPM_DNA	985356	620.672	1.10834
367	CGTTCTTTCTCGGTTCCCATTCCTCATAACCACTACAGCC	F	7	1	18	BPM_DNA	985356	620.672	1.10834
368	TCTACTCACTAGGACGGGATAAGCGATTGGAACTGATGGT	F	7	1	19	BPM_DNA	985356	620.672	1.10834
369	AAACACGAGGCGAATCCCTATGAGCAACGCCCTAAGATTT	F	7	1	20	BPM_DNA	985356	620.672	1.10834
370	GTTAGTGCAATGCCCAGGAATCATAGCCAATCAAGACCGT	F	7	1	21	BPM_DNA	985356	620.672	1.10834
371	TACGAGGAAAACCGTCCCTTTAGTGCCTTGAGTCTGTTGT	F	7	1	22	BPM_DNA	985356	620.672	1.10834
372	ATAATAGCTGCCTCGGCCAATCTCCTGTATGTTAGCCACC	F	7	1	23	BPM_DNA	985356	620.672	1.10834
373	ACTAAGCAAGCGAGACGCAATCTGACATCGGTATCCCTTT	F	7	1	24	BPM_DNA	985356	620.672	1.10834
374	GGCGTTGACAATAACCCCAATCCAATGAATAGCGACCTGA	F	7	1	25	BPM_DNA	985356	620.672	1.10834
375	GCGAAGTCAGTTTCTCGGTTAGCCTTCTTAGTATGGGTGC	F	7	1	26	BPM_DNA	985356	620.672	1.10834
376	GGTCGATAGGGAATTCGCAAAGGGACTAATAATCGCTGGA	F	7	1	27	BPM_DNA	985356	620.672	1.10834
377	CATCTGTCGAGCATCAGGATAAAGATGCCAACCTCGCTAA	F	7	1	28	BPM_DNA	985356	620.672	1.10834
378	ACTGATTACGTGTGCGGCTTTGTAATGCTCGGATAGGGAA	F	7	1	29	BPM_DNA	985356	620.672	1.10834
379	CGGAGTTAGGTATGTCGGTAATGATAGTGCGGTTGGTGAT	F	7	1	30	BPM_DNA	985356	620.672	1.10834
380	CCGAGACGTTTTACGTCGATTGAGGAACGGGTATGGATTT	F	7	1	31	BPM_DNA	985356	620.672	1.10834
381	ATGGAATCCAAAGCCCGGTTTGGGTTTGAATCCTTGTTGG	F	7	1	32	BPM_DNA	985356	620.672	1.10834
382	GCACTCGTGTACAAGTGCATTCCACCTCTCCACTATCTTG	F	7	6	33	BPM_DNA	985356	620.672	6.65005
383	CCCAATAAGTGACACGCCTATGCGTCGTAAGAGAGTGTTC	F	7	1	34	BPM_DNA	985356	620.672	1.10834
384	AACTGAGGCAAGTGACCGTTAGAGATACACAGAGCGTTCC	F	7	1	35	BPM_DNA	985356	620.672	1.10834
385	TGTACGAGTAAGCCGTCGATAGTTAGTTCTGTGACGCTCC	F	7	1	36	BPM_DNA	985356	620.672	1.10834
386	AAGGTTAGGAGCGTACCGATTGAAGTAGGTAGAGTGCGAC	F	7	1	37	BPM_DNA	985356	620.672	1.10834
387	CGAACGATATGCACGAGGTAACGAGACAGAGATAAGCACG	F	7	5	38	BPM_DNA	985356	620.672	5.54171
388	GTGATTTACGGGTAGGCGAAAGTCTGGTGGTAAAGGTGAA	F	7	1	39	BPM_DNA	985356	620.672	1.10834
389	TTGTTAACGTGGGCCAGGATACCGCTACACCATTGCTTTA	F	7	8	40	BPM_DNA	985356	620.672	8.86674
390	GTTCCTCGATCACATCGCTATTCCGCCCTTGTATGTGTAA	F	7	1	41	BPM_DNA	985356	620.672	1.10834
391	GTAGAATTTCGGGGTGGGAATACATACTGGGCAAACGCTA	F	7	1	42	BPM_DNA	985356	620.672	1.10834
392	TCAGTTGACCCCGTTAGGATAAATGCGTGTGTCTTGATGC	F	7	1	43	BPM_DNA	985356	620.672	1.10834
393	GGAGATTGAGGGGTAAGGATAGTAGAGGCAAACAAGAGGC	F	7	1	44	BPM_DNA	985356	620.672	1.10834
394	TGACGTAACGAGCACTCCTTATGTTCACTCAATCCTCCCG	F	7	1	45	BPM_DNA	985356	620.672	1.10834
395	GCCCTCGTACATATACCCATTGATTACGGAGTTGAGGAGG	F	7	156922	46	WISH-Mix BPM_DNA	985356	620.672	173923
396	AGTTCCAACACAGAGGCCATAGGCTTCATACGCACTTTCT	F	7	108482	47	WISH-Mix BPM_DNA	985356	620.672	120235
397	TGGGATAGAAGTCGTCGCAATCCGTGAGTGAGAATACCAT	F	7	144241	48	WISH-Mix BPM_DNA	985356	620.672	159868
398	CCACATACGCCAGTAAGCAATGACTGAGATACGGATGGTT	F	7	166563	49	WISH-Mix BPM_DNA	985356	620.672	184609
399	TTCACGTTCACCGCTACCAAAGTAGATAGCCACGCAGAAT	F	7	112244	50	WISH-Mix BPM_DNA	985356	620.672	124405
400	AGTACATACTCCCACGGCATAAGCATAGTAGCCTGTGTGT	F	7	91241	51	WISH-Mix BPM_DNA	985356	620.672	101126
401	CAGTCTTCTCGGACTACCAAAGGTCCCATCATCTCGTTAG	F	7	69016	52	WISH-Mix BPM_DNA	985356	620.672	76493.4
402	CTGTGAAGAAGACCCACCTAACGAATGAGACTGGAATGGG	F	7	136568	53	WISH-Mix BPM_DNA	985356	620.672	151364
403	GCAGTTCACTTCCCTTCCTAAACTATCCTGCTGCGTCAAT	F	7	1	54	BPM_DNA	985356	620.672	1.10834
404	AACAGTGATAGGGTCCCCTAATGAGAATGGACAACGGGAG	F	7	1	55	BPM_DNA	985356	620.672	1.10834
405	ATGCGTGGTCGTAGTAGGTATGCTCCGAACTGATGTGATT	F	7	1	56	BPM_DNA	985356	620.672	1.10834
406	CCGACCAATGACTAGTCCTATGTTCGCTCCTGCTAAATGT	F	7	1	57	BPM_DNA	985356	620.672	1.10834
407	GAGTCAGCTAACGACACCATAGATTCATTTGTGTGCTGCG	F	7	1	58	BPM_DNA	985356	620.672	1.10834
408	CAGCGTAAGGTTCATGCGAATCTAACGGCATACTGACGAA	F	7	1	59	BPM_DNA	985356	620.672	1.10834
409	TTTAGGCATGTACCGGGGTTTCCATCGTCATTACTCCCTC	F	7	1	60	BPM_DNA	985356	620.672	1.10834
410	AACCACCTTCCGAAACGGTTTCTTATCATCCGAGTCCCAC	F	7	1	61	BPM_DNA	985356	620.672	1.10834
411	GCGAACCCTAATATGGGCTAAACCAGACTACGACCATACG	F	7	1	62	BPM_DNA	985356	620.672	1.10834
412	CCGTGCTTTTCATGGTCGATTGTAGTAGACGCCCAGTAAC	F	7	1	63	BPM_DNA	985356	620.672	1.10834
413	TCGGATACCGTATCACCGTTTCGGTATTTAGAGTCGGAGG	F	7	1	64	BPM_DNA	985356	620.672	1.10834
414	AATTGACGTGCCGTTCCGTATCAGTTTCGTAGTAGTGGGC	F	7	1	65	BPM_DNA	985356	620.672	1.10834
415	CTACTTTCGTGTCGGAGGTTACTGCGGACATTCTACTACG	F	7	1	66	BPM_DNA	985356	620.672	1.10834
416	GAAGCCAAGACTCTCTGCATACCGCCATTAGAGAAGACAA	F	7	2	67	BPM_DNA	985356	620.672	2.21668
417	AGTTTCGGAGTTGGCAGGAATGCGTAGCCTTGAGATGTTA	F	7	1	68	BPM_DNA	985356	620.672	1.10834
418	GGACGATACTATACGGCCAATACATCCACTACCGAACCTG	F	7	1	69	BPM_DNA	985356	620.672	1.10834
419	TCAATGGAGCAACTCGGCATTTACACTCACATCCAACAGC	F	7	1	499	BPM_DNA	985356	620.672	1.10834
420	TGGCCGGTTAATCTGTCGTTAGATGGTCGTTAGGTTCGTT	F	7	1	500	BPM_DNA	985356	620.672	1.10834
421	AGACCAGTACATGACGGGTATCTCTCTGCCACTCCTGTAT	G	7	1	1	BPM_DNA	1063217	575.219	1.02718
422	TCAGCCTCCTATACTCGGATACCGTCATACCCAGAAGAGA	G	7	1	2	BPM_DNA	1063217	575.219	1.02718
423	TATGTGGCCCAGTCATGGTAAAGGAATAATGGGATGCCGT	G	7	1	3	BPM_DNA	1063217	575.219	1.02718
424	ACCGAATTTGACAGGGGGAAAGGTTAGAATGATGCCCGAT	G	7	1	4	BPM_DNA	1063217	575.219	1.02718
425	TGCCAAGTCATAGGGAGGATACACAAAGCCCAGGATTAGG	G	7	1	5	BPM_DNA	1063217	575.219	1.02718
426	ATGCGTTCATAGCGCACCAAATAGTGCTCCCATAAGGTCC	G	7	1	6	BPM_DNA	1063217	575.219	1.02718
427	AAGTATTCGATCCCGCCCTTTGGCGATTTAGATGGGATGA	G	7	1	7	BPM_DNA	1063217	575.219	1.02718
428	TGTCGATGGATGCCTACGAATCAACGACCTACTCTACACG	G	7	1	8	BPM_DNA	1063217	575.219	1.02718
429	CAGAAAACTACCCTGGGGATAGTCGTAGGGTGATGTCTGA	G	7	1	9	BPM_DNA	1063217	575.219	1.02718
430	CAAAAGAAGCTCGCCAGGATAACAACCTCAATACGCCCAT	G	7	1	10	BPM_DNA	1063217	575.219	1.02718
431	TCCGGCTAGTGCAAATCCTTATGCGTATTTGTCACTTGCG	G	7	1	11	BPM_DNA	1063217	575.219	1.02718
432	AAAGCCCTTCGGTACACCATTACGCCACCATTCTTCCATA	G	7	1	12	BPM_DNA	1063217	575.219	1.02718
433	GGAGGATACCAGTATCGCTAAACTGAATCCCTCCCATCTG	G	7	1	13	BPM_DNA	1063217	575.219	1.02718
434	ACACGGTAGGACCTATCGTTATCGTAGTTTCGTCCATCGT	G	7	1	15	BPM_DNA	1063217	575.219	1.02718
435	TGGATACGAGTTAGGGCGTTTGCTTATCGGCTCTCATTTG	G	7	1	16	BPM_DNA	1063217	575.219	1.02718
436	CCAAGCTATTCCCGATGCTAATGGTGGATGAAAGGACGAT	G	7	1	17	BPM_DNA	1063217	575.219	1.02718
437	CGTTCTTTCTCGGTTCCCATTCCTCATAACCACTACAGCC	G	7	1	18	BPM_DNA	1063217	575.219	1.02718
438	TCTACTCACTAGGACGGGATAAGCGATTGGAACTGATGGT	G	7	1	19	BPM_DNA	1063217	575.219	1.02718
439	AAACACGAGGCGAATCCCTATGAGCAACGCCCTAAGATTT	G	7	1	20	BPM_DNA	1063217	575.219	1.02718
440	GTTAGTGCAATGCCCAGGAATCATAGCCAATCAAGACCGT	G	7	1	21	BPM_DNA	1063217	575.219	1.02718
441	TACGAGGAAAACCGTCCCTTTAGTGCCTTGAGTCTGTTGT	G	7	1	22	BPM_DNA	1063217	575.219	1.02718
442	ATAATAGCTGCCTCGGCCAATCTCCTGTATGTTAGCCACC	G	7	1	23	BPM_DNA	1063217	575.219	1.02718
443	ACTAAGCAAGCGAGACGCAATCTGACATCGGTATCCCTTT	G	7	1	24	BPM_DNA	1063217	575.219	1.02718
444	GGCGTTGACAATAACCCCAATCCAATGAATAGCGACCTGA	G	7	1	25	BPM_DNA	1063217	575.219	1.02718
445	GCGAAGTCAGTTTCTCGGTTAGCCTTCTTAGTATGGGTGC	G	7	1	26	BPM_DNA	1063217	575.219	1.02718
446	GGTCGATAGGGAATTCGCAAAGGGACTAATAATCGCTGGA	G	7	1	27	BPM_DNA	1063217	575.219	1.02718
447	CATCTGTCGAGCATCAGGATAAAGATGCCAACCTCGCTAA	G	7	1	28	BPM_DNA	1063217	575.219	1.02718
448	ACTGATTACGTGTGCGGCTTTGTAATGCTCGGATAGGGAA	G	7	1	29	BPM_DNA	1063217	575.219	1.02718
449	CGGAGTTAGGTATGTCGGTAATGATAGTGCGGTTGGTGAT	G	7	1	30	BPM_DNA	1063217	575.219	1.02718
450	CCGAGACGTTTTACGTCGATTGAGGAACGGGTATGGATTT	G	7	1	31	BPM_DNA	1063217	575.219	1.02718
451	ATGGAATCCAAAGCCCGGTTTGGGTTTGAATCCTTGTTGG	G	7	1	32	BPM_DNA	1063217	575.219	1.02718
452	GCACTCGTGTACAAGTGCATTCCACCTCTCCACTATCTTG	G	7	1	33	BPM_DNA	1063217	575.219	1.02718
453	CCCAATAAGTGACACGCCTATGCGTCGTAAGAGAGTGTTC	G	7	1	34	BPM_DNA	1063217	575.219	1.02718
454	AACTGAGGCAAGTGACCGTTAGAGATACACAGAGCGTTCC	G	7	2	35	BPM_DNA	1063217	575.219	2.05435
455	TGTACGAGTAAGCCGTCGATAGTTAGTTCTGTGACGCTCC	G	7	1	36	BPM_DNA	1063217	575.219	1.02718
456	AAGGTTAGGAGCGTACCGATTGAAGTAGGTAGAGTGCGAC	G	7	1	37	BPM_DNA	1063217	575.219	1.02718
457	CGAACGATATGCACGAGGTAACGAGACAGAGATAAGCACG	G	7	1	38	BPM_DNA	1063217	575.219	1.02718
458	GTGATTTACGGGTAGGCGAAAGTCTGGTGGTAAAGGTGAA	G	7	1	39	BPM_DNA	1063217	575.219	1.02718
459	TTGTTAACGTGGGCCAGGATACCGCTACACCATTGCTTTA	G	7	1	40	BPM_DNA	1063217	575.219	1.02718
460	GTTCCTCGATCACATCGCTATTCCGCCCTTGTATGTGTAA	G	7	1	41	BPM_DNA	1063217	575.219	1.02718
461	GTAGAATTTCGGGGTGGGAATACATACTGGGCAAACGCTA	G	7	1	42	BPM_DNA	1063217	575.219	1.02718
462	TCAGTTGACCCCGTTAGGATAAATGCGTGTGTCTTGATGC	G	7	1	43	BPM_DNA	1063217	575.219	1.02718
463	GGAGATTGAGGGGTAAGGATAGTAGAGGCAAACAAGAGGC	G	7	1	44	BPM_DNA	1063217	575.219	1.02718
464	TGACGTAACGAGCACTCCTTATGTTCACTCAATCCTCCCG	G	7	1	45	BPM_DNA	1063217	575.219	1.02718
465	GCCCTCGTACATATACCCATTGATTACGGAGTTGAGGAGG	G	7	1	46	BPM_DNA	1063217	575.219	1.02718
466	AGTTCCAACACAGAGGCCATAGGCTTCATACGCACTTTCT	G	7	1	47	BPM_DNA	1063217	575.219	1.02718
467	TGGGATAGAAGTCGTCGCAATCCGTGAGTGAGAATACCAT	G	7	4	48	BPM_DNA	1063217	575.219	4.10871
468	CCACATACGCCAGTAAGCAATGACTGAGATACGGATGGTT	G	7	2	49	BPM_DNA	1063217	575.219	2.05435
469	TTCACGTTCACCGCTACCAAAGTAGATAGCCACGCAGAAT	G	7	1	50	BPM_DNA	1063217	575.219	1.02718
470	AGTACATACTCCCACGGCATAAGCATAGTAGCCTGTGTGT	G	7	4	51	BPM_DNA	1063217	575.219	4.10871
471	CAGTCTTCTCGGACTACCAAAGGTCCCATCATCTCGTTAG	G	7	1	52	BPM_DNA	1063217	575.219	1.02718
472	CTGTGAAGAAGACCCACCTAACGAATGAGACTGGAATGGG	G	7	19	53	BPM_DNA	1063217	575.219	19.5164
473	GCAGTTCACTTCCCTTCCTAAACTATCCTGCTGCGTCAAT	G	7	12238	54	WISH-Mix BPM_DNA	1063217	575.219	12570.6
474	AACAGTGATAGGGTCCCCTAATGAGAATGGACAACGGGAG	G	7	123690	55	WISH-Mix BPM_DNA	1063217	575.219	127052
475	ATGCGTGGTCGTAGTAGGTATGCTCCGAACTGATGTGATT	G	7	92149	56	WISH-Mix BPM_DNA	1063217	575.219	94653.3
476	CCGACCAATGACTAGTCCTATGTTCGCTCCTGCTAAATGT	G	7	1	57	BPM_DNA	1063217	575.219	1.02718
477	GAGTCAGCTAACGACACCATAGATTCATTTGTGTGCTGCG	G	7	188723	58	WISH-Mix BPM_DNA	1063217	575.219	193852
478	CAGCGTAAGGTTCATGCGAATCTAACGGCATACTGACGAA	G	7	185016	59	WISH-Mix BPM_DNA	1063217	575.219	190044
479	TTTAGGCATGTACCGGGGTTTCCATCGTCATTACTCCCTC	G	7	179581	60	WISH-Mix BPM_DNA	1063217	575.219	184461
480	AACCACCTTCCGAAACGGTTTCTTATCATCCGAGTCCCAC	G	7	114164	61	WISH-Mix BPM_DNA	1063217	575.219	117267
481	GCGAACCCTAATATGGGCTAAACCAGACTACGACCATACG	G	7	167568	62	WISH-Mix BPM_DNA	1063217	575.219	172122
482	CCGTGCTTTTCATGGTCGATTGTAGTAGACGCCCAGTAAC	G	7	1	63	BPM_DNA	1063217	575.219	1.02718
483	TCGGATACCGTATCACCGTTTCGGTATTTAGAGTCGGAGG	G	7	1	64	BPM_DNA	1063217	575.219	1.02718
484	AATTGACGTGCCGTTCCGTATCAGTTTCGTAGTAGTGGGC	G	7	1	65	BPM_DNA	1063217	575.219	1.02718
485	CTACTTTCGTGTCGGAGGTTACTGCGGACATTCTACTACG	G	7	1	66	BPM_DNA	1063217	575.219	1.02718
486	GAAGCCAAGACTCTCTGCATACCGCCATTAGAGAAGACAA	G	7	1	67	BPM_DNA	1063217	575.219	1.02718
487	AGTTTCGGAGTTGGCAGGAATGCGTAGCCTTGAGATGTTA	G	7	1	68	BPM_DNA	1063217	575.219	1.02718
488	GGACGATACTATACGGCCAATACATCCACTACCGAACCTG	G	7	1	69	BPM_DNA	1063217	575.219	1.02718
489	TCAATGGAGCAACTCGGCATTTACACTCACATCCAACAGC	G	7	1	499	BPM_DNA	1063217	575.219	1.02718
490	TGGCCGGTTAATCTGTCGTTAGATGGTCGTTAGGTTCGTT	G	7	1	500	BPM_DNA	1063217	575.219	1.02718
491	AGACCAGTACATGACGGGTATCTCTCTGCCACTCCTGTAT	H	7	1	1	BPM_DNA	1599509	382.356	0.682779
492	TCAGCCTCCTATACTCGGATACCGTCATACCCAGAAGAGA	H	7	1	2	BPM_DNA	1599509	382.356	0.682779
493	TATGTGGCCCAGTCATGGTAAAGGAATAATGGGATGCCGT	H	7	1	3	BPM_DNA	1599509	382.356	0.682779
494	ACCGAATTTGACAGGGGGAAAGGTTAGAATGATGCCCGAT	H	7	1	4	BPM_DNA	1599509	382.356	0.682779
495	TGCCAAGTCATAGGGAGGATACACAAAGCCCAGGATTAGG	H	7	1	5	BPM_DNA	1599509	382.356	0.682779
496	ATGCGTTCATAGCGCACCAAATAGTGCTCCCATAAGGTCC	H	7	1	6	BPM_DNA	1599509	382.356	0.682779
497	AAGTATTCGATCCCGCCCTTTGGCGATTTAGATGGGATGA	H	7	1	7	BPM_DNA	1599509	382.356	0.682779
498	TGTCGATGGATGCCTACGAATCAACGACCTACTCTACACG	H	7	1	8	BPM_DNA	1599509	382.356	0.682779
499	CAGAAAACTACCCTGGGGATAGTCGTAGGGTGATGTCTGA	H	7	1	9	BPM_DNA	1599509	382.356	0.682779
500	CAAAAGAAGCTCGCCAGGATAACAACCTCAATACGCCCAT	H	7	1	10	BPM_DNA	1599509	382.356	0.682779
501	TCCGGCTAGTGCAAATCCTTATGCGTATTTGTCACTTGCG	H	7	1	11	BPM_DNA	1599509	382.356	0.682779
502	AAAGCCCTTCGGTACACCATTACGCCACCATTCTTCCATA	H	7	1	12	BPM_DNA	1599509	382.356	0.682779
503	GGAGGATACCAGTATCGCTAAACTGAATCCCTCCCATCTG	H	7	1	13	BPM_DNA	1599509	382.356	0.682779
504	ACACGGTAGGACCTATCGTTATCGTAGTTTCGTCCATCGT	H	7	1	15	BPM_DNA	1599509	382.356	0.682779
505	TGGATACGAGTTAGGGCGTTTGCTTATCGGCTCTCATTTG	H	7	1	16	BPM_DNA	1599509	382.356	0.682779
506	CCAAGCTATTCCCGATGCTAATGGTGGATGAAAGGACGAT	H	7	1	17	BPM_DNA	1599509	382.356	0.682779
507	CGTTCTTTCTCGGTTCCCATTCCTCATAACCACTACAGCC	H	7	1	18	BPM_DNA	1599509	382.356	0.682779
508	TCTACTCACTAGGACGGGATAAGCGATTGGAACTGATGGT	H	7	1	19	BPM_DNA	1599509	382.356	0.682779
509	AAACACGAGGCGAATCCCTATGAGCAACGCCCTAAGATTT	H	7	1	20	BPM_DNA	1599509	382.356	0.682779
510	GTTAGTGCAATGCCCAGGAATCATAGCCAATCAAGACCGT	H	7	1	21	BPM_DNA	1599509	382.356	0.682779
511	TACGAGGAAAACCGTCCCTTTAGTGCCTTGAGTCTGTTGT	H	7	1	22	BPM_DNA	1599509	382.356	0.682779
512	ATAATAGCTGCCTCGGCCAATCTCCTGTATGTTAGCCACC	H	7	1	23	BPM_DNA	1599509	382.356	0.682779
513	ACTAAGCAAGCGAGACGCAATCTGACATCGGTATCCCTTT	H	7	1	24	BPM_DNA	1599509	382.356	0.682779
514	GGCGTTGACAATAACCCCAATCCAATGAATAGCGACCTGA	H	7	1	25	BPM_DNA	1599509	382.356	0.682779
515	GCGAAGTCAGTTTCTCGGTTAGCCTTCTTAGTATGGGTGC	H	7	1	26	BPM_DNA	1599509	382.356	0.682779
516	GGTCGATAGGGAATTCGCAAAGGGACTAATAATCGCTGGA	H	7	1	27	BPM_DNA	1599509	382.356	0.682779
517	CATCTGTCGAGCATCAGGATAAAGATGCCAACCTCGCTAA	H	7	1	28	BPM_DNA	1599509	382.356	0.682779
518	ACTGATTACGTGTGCGGCTTTGTAATGCTCGGATAGGGAA	H	7	1	29	BPM_DNA	1599509	382.356	0.682779
519	CGGAGTTAGGTATGTCGGTAATGATAGTGCGGTTGGTGAT	H	7	1	30	BPM_DNA	1599509	382.356	0.682779
520	CCGAGACGTTTTACGTCGATTGAGGAACGGGTATGGATTT	H	7	1	31	BPM_DNA	1599509	382.356	0.682779
521	ATGGAATCCAAAGCCCGGTTTGGGTTTGAATCCTTGTTGG	H	7	1	32	BPM_DNA	1599509	382.356	0.682779
522	GCACTCGTGTACAAGTGCATTCCACCTCTCCACTATCTTG	H	7	1	33	BPM_DNA	1599509	382.356	0.682779
523	CCCAATAAGTGACACGCCTATGCGTCGTAAGAGAGTGTTC	H	7	1	34	BPM_DNA	1599509	382.356	0.682779
524	AACTGAGGCAAGTGACCGTTAGAGATACACAGAGCGTTCC	H	7	1	35	BPM_DNA	1599509	382.356	0.682779
525	TGTACGAGTAAGCCGTCGATAGTTAGTTCTGTGACGCTCC	H	7	1	36	BPM_DNA	1599509	382.356	0.682779
526	AAGGTTAGGAGCGTACCGATTGAAGTAGGTAGAGTGCGAC	H	7	1	37	BPM_DNA	1599509	382.356	0.682779
527	CGAACGATATGCACGAGGTAACGAGACAGAGATAAGCACG	H	7	1	38	BPM_DNA	1599509	382.356	0.682779
528	GTGATTTACGGGTAGGCGAAAGTCTGGTGGTAAAGGTGAA	H	7	1	39	BPM_DNA	1599509	382.356	0.682779
529	TTGTTAACGTGGGCCAGGATACCGCTACACCATTGCTTTA	H	7	1	40	BPM_DNA	1599509	382.356	0.682779
530	GTTCCTCGATCACATCGCTATTCCGCCCTTGTATGTGTAA	H	7	1	41	BPM_DNA	1599509	382.356	0.682779
531	GTAGAATTTCGGGGTGGGAATACATACTGGGCAAACGCTA	H	7	1	42	BPM_DNA	1599509	382.356	0.682779
532	TCAGTTGACCCCGTTAGGATAAATGCGTGTGTCTTGATGC	H	7	1	43	BPM_DNA	1599509	382.356	0.682779
533	GGAGATTGAGGGGTAAGGATAGTAGAGGCAAACAAGAGGC	H	7	1	44	BPM_DNA	1599509	382.356	0.682779
534	TGACGTAACGAGCACTCCTTATGTTCACTCAATCCTCCCG	H	7	1	45	BPM_DNA	1599509	382.356	0.682779
535	GCCCTCGTACATATACCCATTGATTACGGAGTTGAGGAGG	H	7	1	46	BPM_DNA	1599509	382.356	0.682779
536	AGTTCCAACACAGAGGCCATAGGCTTCATACGCACTTTCT	H	7	1	47	BPM_DNA	1599509	382.356	0.682779
537	TGGGATAGAAGTCGTCGCAATCCGTGAGTGAGAATACCAT	H	7	1	48	BPM_DNA	1599509	382.356	0.682779
538	CCACATACGCCAGTAAGCAATGACTGAGATACGGATGGTT	H	7	1	49	BPM_DNA	1599509	382.356	0.682779
539	TTCACGTTCACCGCTACCAAAGTAGATAGCCACGCAGAAT	H	7	1	50	BPM_DNA	1599509	382.356	0.682779
540	AGTACATACTCCCACGGCATAAGCATAGTAGCCTGTGTGT	H	7	1	51	BPM_DNA	1599509	382.356	0.682779
541	CAGTCTTCTCGGACTACCAAAGGTCCCATCATCTCGTTAG	H	7	1	52	BPM_DNA	1599509	382.356	0.682779
542	CTGTGAAGAAGACCCACCTAACGAATGAGACTGGAATGGG	H	7	1	53	BPM_DNA	1599509	382.356	0.682779
543	GCAGTTCACTTCCCTTCCTAAACTATCCTGCTGCGTCAAT	H	7	1	54	BPM_DNA	1599509	382.356	0.682779
544	AACAGTGATAGGGTCCCCTAATGAGAATGGACAACGGGAG	H	7	3	55	BPM_DNA	1599509	382.356	2.04834
545	ATGCGTGGTCGTAGTAGGTATGCTCCGAACTGATGTGATT	H	7	1	56	BPM_DNA	1599509	382.356	0.682779
546	CCGACCAATGACTAGTCCTATGTTCGCTCCTGCTAAATGT	H	7	1	57	BPM_DNA	1599509	382.356	0.682779
547	GAGTCAGCTAACGACACCATAGATTCATTTGTGTGCTGCG	H	7	2	58	BPM_DNA	1599509	382.356	1.36556
548	CAGCGTAAGGTTCATGCGAATCTAACGGCATACTGACGAA	H	7	1	59	BPM_DNA	1599509	382.356	0.682779
549	TTTAGGCATGTACCGGGGTTTCCATCGTCATTACTCCCTC	H	7	8	60	BPM_DNA	1599509	382.356	5.46224
550	AACCACCTTCCGAAACGGTTTCTTATCATCCGAGTCCCAC	H	7	3	61	BPM_DNA	1599509	382.356	2.04834
551	GCGAACCCTAATATGGGCTAAACCAGACTACGACCATACG	H	7	10	62	BPM_DNA	1599509	382.356	6.82779
552	CCGTGCTTTTCATGGTCGATTGTAGTAGACGCCCAGTAAC	H	7	126378	63	WISH-Mix BPM_DNA	1599509	382.356	86288.3
553	TCGGATACCGTATCACCGTTTCGGTATTTAGAGTCGGAGG	H	7	219618	64	WISH-Mix BPM_DNA	1599509	382.356	149951
554	AATTGACGTGCCGTTCCGTATCAGTTTCGTAGTAGTGGGC	H	7	177674	65	WISH-Mix BPM_DNA	1599509	382.356	121312
555	CTACTTTCGTGTCGGAGGTTACTGCGGACATTCTACTACG	H	7	206639	66	WISH-Mix BPM_DNA	1599509	382.356	141089
556	GAAGCCAAGACTCTCTGCATACCGCCATTAGAGAAGACAA	H	7	267269	67	WISH-Mix BPM_DNA	1599509	382.356	182486
557	AGTTTCGGAGTTGGCAGGAATGCGTAGCCTTGAGATGTTA	H	7	259293	68	WISH-Mix BPM_DNA	1599509	382.356	177040
558	GGACGATACTATACGGCCAATACATCCACTACCGAACCTG	H	7	146663	69	WISH-Mix BPM_DNA	1599509	382.356	100138
559	TCAATGGAGCAACTCGGCATTTACACTCACATCCAACAGC	H	7	195892	499	WISH-Mix BPM_DNA	1599509	382.356	133751
560	TGGCCGGTTAATCTGTCGTTAGATGGTCGTTAGGTTCGTT	H	7	1	500	BPM_DNA	1599509	382.356	0.682779

## Sheet: Panel c
	Dilution	RPM_NN
1	5	95.719
2	6	23.3779
3	7	673.576
4	0	2.55762e+06
5	1	313151
6	2	42458.7
7	3	5087.05
8	4	573.888
9	5	90.1701
10	6	23.3779
11	7	883.852
12	0	2.36649e+06
13	1	271308
14	2	37954.1
15	3	4639.67
16	4	542.236
17	5	72.1361
18	6	17.1438
19	7	714.014
20	0	1.78209e+06
21	1	220938
22	2	29210.6
23	3	3623.75
24	4	400.061
25	5	66.5871
26	6	34.2875
27	7	189.479
28	0	2.04604e+06
29	1	243538
30	2	31753.9
31	3	4157.81
32	4	501.763
33	5	37.4553
34	6	10.9097
35	7	61.2342
36	0	1.5858e+06
37	1	185421
38	2	13125.1
39	3	3070.12
40	4	375.155
41	4	543.795
42	5	79.4847
43	6	31.1948
44	7	27.0702
45	0	2.54379e+06
46	1	340747
47	2	42000.3
48	3	4654.41
49	0	2.74587e+06
50	1	387566
51	2	38774
52	3	4945.14
53	4	916.972
54	5	118.122
55	6	39.1455
56	7	36.8409
57	4	639.514
58	5	73.2506
59	6	15.0197
60	7	15.4687
61	0	1.91231e+06
62	1	265550
63	2	30760
64	3	3581.35
65	4	484.144
66	5	65.458
67	6	13.8644
68	7	12.5683
69	0	2.08842e+06
70	1	276419
71	2	35024
72	3	4029.67
73	7	16.6468
74	0	2.76705e+06
75	1	272263
76	2	32984
77	3	4209.64
78	4	604.144
79	5	93.2035
80	6	30.6143
81	5	51.3276
82	6	12.4682
83	7	17.3304
84	0	1.7792e+06
85	1	222249
86	2	27483
87	3	3773.81
88	4	440.534
89	1	233553
90	2	32663.5
91	3	3630.15
92	4	461.16
93	5	73.5308
94	6	19.687
95	7	8.38832
96	0	2.02811e+06
97	4	395.361
98	5	76.3677
99	6	13.8644
100	7	11.6015
101	0	2.03564e+06
102	1	270838
103	2	34439.6
104	3	3775.93
105	1	281077
106	2	39115.8
107	3	4232.09
108	4	576.208
109	5	81.1001
110	6	33.2218
111	7	12.1165
112	0	2.46774e+06
113	0	1.94418e+06
114	1	266670
115	2	29821.1
116	3	3675.74
117	4	447.673
118	5	82.4393
119	6	25.165
120	7	8.82106
121	1	269083
122	2	37304.8
123	3	4061.1
124	4	508.532
125	5	89.7508
126	6	19.687
127	7	12.1165
128	0	2.3034e+06
129	1	216564
130	2	28737.6
131	3	3327.44
132	4	412.82
133	5	51.9041
134	6	12.3044
135	7	9.32035
136	0	1.91723e+06
137	6	16.6468
138	7	7.79262
139	0	1.39971e+06
140	1	158739
141	2	20346.4
142	3	2841.08
143	4	345.785
144	5	38.3976
145	3	2521.99
146	0	1.62507e+06
147	1	194393
148	2	20716.5
149	6	23.5829
150	7	12.4682
151	0	2.34947e+06
152	1	274725
153	2	34920.6
154	3	5253.97
155	4	643.104
156	5	80.9462
157	3	3956.39
158	4	584.446
159	5	69.3218
160	6	21.2694
161	7	699.624
162	0	2.49907e+06
163	1	307192
164	2	33983.9
165	6	27.7446
166	7	6.23409
167	0	2.21421e+06
168	1	250399
169	2	31619.3
170	3	4574.76
171	4	556.425
172	5	77.314
173	1	314499
174	2	45646
175	3	4644.56
176	4	575.241
177	5	94.0762
178	6	29.5305
179	7	18.6407
180	0	2.70912e+06
181	3	3634.55
182	4	437.945
183	5	56.6128
184	6	18.369
185	7	630.418
186	0	2.29333e+06
187	1	278257
188	2	31073
189	7	9.71063
190	0	2.42632e+06
191	1	235638
192	2	28088.2
193	3	3479.74
194	4	494.636
195	5	71.7667
196	6	20.2366
197	2	37272.2
198	3	5496.91
199	4	561.506
200	5	90.8784
201	6	21.6267
202	7	18.4566
203	0	2.87518e+06
204	1	321914
205	6	18.034
206	7	6.23409
207	0	1.70994e+06
208	1	197232
209	2	24208.9
210	3	3505.51
211	4	426.872
212	5	58.6341
213	3	3677.55
214	4	545.483
215	5	71.6325
216	6	15.4687
217	7	414.151
218	0	2.55419e+06
219	1	322877
220	2	34402.1
221	1	193311
222	2	26465.3
223	3	2815.62
224	4	358.68
225	5	72.4495
226	6	11.0739
227	7	6.52425
228	0	1.62855e+06
229	5	91.5573
230	6	21.8193
231	7	33.5055
232	0	2.53965e+06
233	1	310431
234	2	46109.4
235	3	5171.86
236	4	570.256
237	3	3760.79
238	4	506.52
239	5	65.8557
240	6	21.2694
241	7	6.48801
242	0	2.31872e+06
243	1	293524
244	2	31827.4
245	2	22982.3
246	3	3537.85
247	4	391.668
248	5	59.9411
249	6	14.0574
250	7	9.84349
251	0	1.84656e+06
252	1	210447
253	3	2193.21
254	4	366.253
255	5	38.127
256	6	8.70112
257	7	3.24401
258	0	1.48426e+06
259	1	180793
260	2	19402.2
261	2	35024.8
262	3	5155.6
263	4	519.913
264	5	61.8747
265	6	19.464
266	7	8.61306
267	0	2.54274e+06
268	1	286839
269	2	35592.2
270	3	5602.89
271	4	570.749
272	5	102.48
273	6	24.8707
274	7	14.7652
275	0	2.8432e+06
276	1	319250
277	5	62.4255
278	6	29.6119
279	7	12.709
280	0	2.07922e+06
281	1	247070
282	2	34171.7
283	3	4127.98
284	4	463.884
285	6	23.5829
286	7	9.35114
287	0	2.43934e+06
288	1	280108
289	2	33629.5
290	3	4745.79
291	4	594.638
292	5	81.984
293	2	35930.7
294	0	2.7514e+06
295	1	307825
296	2	24813.4
297	3	3556.55
298	4	377.804
299	5	54.1403
300	6	30.2774
301	7	8.61306
302	0	1.90682e+06
303	1	210538
304	2	22155.5
305	0	1.6446e+06
306	1	175423
307	3	2606.61
308	4	364.695
309	5	32.3502
310	6	5.80075
311	7	2.16267
312	1	206012
313	2	22735
314	3	2392.98
315	4	345.992
316	5	43.9038
317	6	16.4355
318	7	467.137
319	0	1.60002e+06
320	1	178583
321	2	20519.9
322	7	8.32339
323	0	2.4614e+06
324	1	251705
325	2	29832.3
326	3	3720.87
327	4	535.24
328	5	72.6987
329	6	21.7932
330	7	13.8723
331	0	2.36922e+06
332	1	250349
333	2	29355.7
334	3	3708.98
335	4	611.527
336	5	83.8832
337	6	30.0954
338	7	13.8723
339	0	2.22032e+06
340	1	240467
341	2	28919.6
342	3	3757.64
343	4	466.336
344	5	82.9511
345	6	24.3876
346	7	8.32339
347	0	2.30084e+06
348	1	245858
349	2	29735.6
350	3	3697.09
351	4	529.088
352	5	84.8152
353	6	21.2743
354	7	9.71063
355	0	1.73414e+06
356	1	168324
357	2	19437.3
358	3	2489.23
359	4	345.753
360	5	50.3299
361	6	12.4533
362	0	2.06865e+06
363	1	298094
364	2	31827.9
365	3	3771.45
366	4	499.577
367	5	92.2828
368	6	23.3009
369	7	9.33995
370	0	2.16323e+06
371	1	288056
372	2	31911.1
373	3	3901
374	4	511.472
375	5	71.3653
376	6	24.2329
377	7	12.4533
378	0	2.08185e+06
379	1	282729
380	2	29927.4
381	3	3689.28
382	4	446.591
383	5	97.2045
384	6	20.5048
385	7	10.3777
386	0	2.09088e+06
387	1	286299
388	2	32130.6
389	3	4124.33
390	4	504.984
391	5	73.8262
392	6	27.029
393	7	16.0855
394	0	1.79441e+06
395	1	263219
396	2	28546.7
397	3	3461.11
398	4	413.07
399	5	61.5218
400	6	22.3688
401	7	7.78329
402	0	1.82786e+06
403	1	257202
404	2	27342.8
405	3	3380.87
406	4	365.491
407	5	67.674
408	6	18.6407
409	7	9.33995
410	1	226948
411	2	30593.8
412	3	3276.61
413	4	465.027
414	5	60.5548
415	6	22.1479
416	7	19.5727
417	0	1.94477e+06
418	1	209770
419	2	24655.8
420	3	3186.49
421	4	414.754
422	5	49.7414
423	6	11.0739
424	7	13.0485
425	0	1.81141e+06
426	3	2825.79
427	4	409.892
428	5	79.72
429	6	13.5351
430	7	327.645
431	0	1.84635e+06
432	1	223259
433	2	23987.6
434	4	506.34
435	5	90.3944
436	6	21.9519
437	7	13.5351
438	0	2.56189e+06
439	1	361342
440	2	43272.5
441	3	4794.51
442	4	496.629
443	5	67.0165
444	6	25.418
445	7	8.70112
446	0	2.19711e+06
447	1	349529
448	2	36789.3
449	3	4182.74
450	4	468.885
451	5	56.1068
452	6	24.2626
453	7	11.6015
454	0	2.11614e+06
455	1	291511
456	2	36624.3
457	3	4029.15
458	4	330.161
459	5	26.4949
460	6	12.709
461	7	12.5683
462	0	1.16925e+06
463	1	232019
464	2	20486.1
465	3	2279.98
466	6	20.8085
467	7	23.3779
468	0	2.43743e+06
469	1	279168
470	2	34293.5
471	3	5038.64
472	4	618.871
473	5	82.5029
474	6	23.5829
475	7	14.0267
476	0	1.978e+06
477	1	219851
478	2	27393.5
479	3	4003.84
480	4	508.891
481	5	65.3796
482	0	2.43355e+06
483	1	281248
484	2	35554.3
485	3	5143.23

## Sheet: Panel d
	Dilution	RPM_NN	Mix_ID
1	5	95.719	D
2	0	2.55762e+06	D
3	1	313151	D
4	2	42458.7	D
5	3	5087.05	D
6	4	573.888	D
7	5	90.1701	D
8	0	2.36649e+06	D
9	1	271308	D
10	2	37954.1	D
11	3	4639.67	D
12	4	542.236	D
13	5	72.1361	D
14	0	1.78209e+06	D
15	1	220938	D
16	2	29210.6	D
17	3	3623.75	D
18	4	400.061	D
19	5	66.5871	D
20	0	2.04604e+06	D
21	1	243538	D
22	2	31753.9	D
23	3	4157.81	D
24	4	501.763	D
25	5	37.4553	D
26	0	1.5858e+06	D
27	1	185421	D
28	2	13125.1	D
29	3	3070.12	D
30	4	375.155	D
31	4	543.795	E
32	5	79.4847	E
33	0	2.54379e+06	E
34	1	340747	E
35	2	42000.3	E
36	3	4654.41	E
37	0	2.74587e+06	A
38	1	387566	A
39	2	38774	A
40	3	4945.14	A
41	4	916.972	A
42	5	118.122	A
43	4	639.514	E
44	5	73.2506	E
45	0	1.91231e+06	E
46	1	265550	E
47	2	30760	E
48	3	3581.35	E
49	4	484.144	E
50	5	65.458	E
51	0	2.08842e+06	E
52	1	276419	E
53	2	35024	E
54	3	4029.67	E
55	0	2.76705e+06	B
56	1	272263	B
57	2	32984	B
58	3	4209.64	B
59	4	604.144	B
60	5	93.2035	B
61	5	51.3276	D
62	0	1.7792e+06	D
63	1	222249	D
64	2	27483	D
65	3	3773.81	D
66	4	440.534	D
67	1	233553	H
68	2	32663.5	H
69	3	3630.15	H
70	4	461.16	H
71	5	73.5308	H
72	0	2.02811e+06	H
73	4	395.361	E
74	5	76.3677	E
75	0	2.03564e+06	E
76	1	270838	E
77	2	34439.6	E
78	3	3775.93	E
79	1	281077	H
80	2	39115.8	H
81	3	4232.09	H
82	4	576.208	H
83	5	81.1001	H
84	0	2.46774e+06	H
85	0	1.94418e+06	A
86	1	266670	A
87	2	29821.1	A
88	3	3675.74	A
89	4	447.673	A
90	5	82.4393	A
91	1	269083	H
92	2	37304.8	H
93	3	4061.1	H
94	4	508.532	H
95	5	89.7508	H
96	0	2.3034e+06	H
97	1	216564	H
98	2	28737.6	H
99	3	3327.44	H
100	4	412.82	H
101	5	51.9041	H
102	0	1.91723e+06	H
103	0	1.39971e+06	C
104	1	158739	C
105	2	20346.4	C
106	3	2841.08	C
107	4	345.785	C
108	5	38.3976	C
109	3	2521.99	F
110	0	1.62507e+06	F
111	1	194393	F
112	2	20716.5	F
113	0	2.34947e+06	C
114	1	274725	C
115	2	34920.6	C
116	3	5253.97	C
117	4	643.104	C
118	5	80.9462	C
119	3	3956.39	F
120	4	584.446	F
121	5	69.3218	F
122	0	2.49907e+06	F
123	1	307192	F
124	2	33983.9	F
125	0	2.21421e+06	C
126	1	250399	C
127	2	31619.3	C
128	3	4574.76	C
129	4	556.425	C
130	5	77.314	C
131	1	314499	H
132	2	45646	H
133	3	4644.56	H
134	4	575.241	H
135	5	94.0762	H
136	0	2.70912e+06	H
137	3	3634.55	F
138	4	437.945	F
139	5	56.6128	F
140	0	2.29333e+06	F
141	1	278257	F
142	2	31073	F
143	0	2.42632e+06	B
144	1	235638	B
145	2	28088.2	B
146	3	3479.74	B
147	4	494.636	B
148	5	71.7667	B
149	2	37272.2	G
150	3	5496.91	G
151	4	561.506	G
152	5	90.8784	G
153	0	2.87518e+06	G
154	1	321914	G
155	0	1.70994e+06	C
156	1	197232	C
157	2	24208.9	C
158	3	3505.51	C
159	4	426.872	C
160	5	58.6341	C
161	3	3677.55	F
162	4	545.483	F
163	5	71.6325	F
164	0	2.55419e+06	F
165	1	322877	F
166	2	34402.1	F
167	1	193311	H
168	2	26465.3	H
169	3	2815.62	H
170	4	358.68	H
171	5	72.4495	H
172	0	1.62855e+06	H
173	5	91.5573	D
174	0	2.53965e+06	D
175	1	310431	D
176	2	46109.4	D
177	3	5171.86	D
178	4	570.256	D
179	3	3760.79	F
180	4	506.52	F
181	5	65.8557	F
182	0	2.31872e+06	F
183	1	293524	F
184	2	31827.4	F
185	2	22982.3	G
186	3	3537.85	G
187	4	391.668	G
188	5	59.9411	G
189	0	1.84656e+06	G
190	1	210447	G
191	3	2193.21	F
192	4	366.253	F
193	5	38.127	F
194	0	1.48426e+06	F
195	1	180793	F
196	2	19402.2	F
197	2	35024.8	G
198	3	5155.6	G
199	4	519.913	G
200	5	61.8747	G
201	0	2.54274e+06	G
202	1	286839	G
203	2	35592.2	G
204	3	5602.89	G
205	4	570.749	G
206	5	102.48	G
207	0	2.8432e+06	G
208	1	319250	G
209	5	62.4255	D
210	0	2.07922e+06	D
211	1	247070	D
212	2	34171.7	D
213	3	4127.98	D
214	4	463.884	D
215	0	2.43934e+06	C
216	1	280108	C
217	2	33629.5	C
218	3	4745.79	C
219	4	594.638	C
220	5	81.984	C
221	2	35930.7	G
222	0	2.7514e+06	G
223	1	307825	G
224	2	24813.4	G
225	3	3556.55	G
226	4	377.804	G
227	5	54.1403	G
228	0	1.90682e+06	G
229	1	210538	G
230	2	22155.5	G
231	0	1.6446e+06	G
232	1	175423	G
233	3	2606.61	F
234	4	364.695	F
235	5	32.3502	F
236	1	206012	F
237	2	22735	F
238	3	2392.98	F
239	4	345.992	F
240	5	43.9038	F
241	0	1.60002e+06	F
242	1	178583	F
243	2	20519.9	F
244	0	2.4614e+06	B
245	1	251705	B
246	2	29832.3	B
247	3	3720.87	B
248	4	535.24	B
249	5	72.6987	B
250	0	2.36922e+06	B
251	1	250349	B
252	2	29355.7	B
253	3	3708.98	B
254	4	611.527	B
255	5	83.8832	B
256	0	2.22032e+06	B
257	1	240467	B
258	2	28919.6	B
259	3	3757.64	B
260	4	466.336	B
261	5	82.9511	B
262	0	2.30084e+06	B
263	1	245858	B
264	2	29735.6	B
265	3	3697.09	B
266	4	529.088	B
267	5	84.8152	B
268	0	1.73414e+06	B
269	1	168324	B
270	2	19437.3	B
271	3	2489.23	B
272	4	345.753	B
273	5	50.3299	B
274	0	2.06865e+06	A
275	1	298094	A
276	2	31827.9	A
277	3	3771.45	A
278	4	499.577	A
279	5	92.2828	A
280	0	2.16323e+06	A
281	1	288056	A
282	2	31911.1	A
283	3	3901	A
284	4	511.472	A
285	5	71.3653	A
286	0	2.08185e+06	A
287	1	282729	A
288	2	29927.4	A
289	3	3689.28	A
290	4	446.591	A
291	5	97.2045	A
292	0	2.09088e+06	A
293	1	286299	A
294	2	32130.6	A
295	3	4124.33	A
296	4	504.984	A
297	5	73.8262	A
298	0	1.79441e+06	A
299	1	263219	A
300	2	28546.7	A
301	3	3461.11	A
302	4	413.07	A
303	5	61.5218	A
304	0	1.82786e+06	A
305	1	257202	A
306	2	27342.8	A
307	3	3380.87	A
308	4	365.491	A
309	5	67.674	A
310	1	226948	H
311	2	30593.8	H
312	3	3276.61	H
313	4	465.027	H
314	5	60.5548	H
315	0	1.94477e+06	H
316	1	209770	H
317	2	24655.8	H
318	3	3186.49	H
319	4	414.754	H
320	5	49.7414	H
321	0	1.81141e+06	H
322	3	2825.79	F
323	4	409.892	F
324	5	79.72	F
325	0	1.84635e+06	F
326	1	223259	F
327	2	23987.6	F
328	4	506.34	E
329	5	90.3944	E
330	0	2.56189e+06	E
331	1	361342	E
332	2	43272.5	E
333	3	4794.51	E
334	4	496.629	E
335	5	67.0165	E
336	0	2.19711e+06	E
337	1	349529	E
338	2	36789.3	E
339	3	4182.74	E
340	4	468.885	E
341	5	56.1068	E
342	0	2.11614e+06	E
343	1	291511	E
344	2	36624.3	E
345	3	4029.15	E
346	4	330.161	E
347	5	26.4949	E
348	0	1.16925e+06	E
349	1	232019	E
350	2	20486.1	E
351	3	2279.98	E
352	0	2.43743e+06	C
353	1	279168	C
354	2	34293.5	C
355	3	5038.64	C
356	4	618.871	C
357	5	82.5029	C
358	0	1.978e+06	C
359	1	219851	C
360	2	27393.5	C
361	3	4003.84	C
362	4	508.891	C
363	5	65.3796	C
364	0	2.43355e+06	C
365	1	281248	C
366	2	35554.3	C
367	3	5143.23	C
