# Supplementary material for: Assessing microbiome population dynamics using wild-type isogenic standardized hybrid (WISH)-tags
Source: Nat Microbiol. 2024 Mar 19;9(4):1103–16. doi: 10.1038/s41564-024-01634-9 (PMC10994841; doi:10.1038/s41564-024-01634-9)
Supplement: Supplementary file 7 — Data tables for graphs and statistical analysis. [file 41564_2024_1634_MOESM7_ESM.xlsx]

## Sheet: Panel b
	barcodeID	Mouse_strain	Group_type	Day	CFU_mix	Inoculation_timepoint
1	Tag25	Oligo	PBS_Mix1	5	237000	late
2	Tag25	Oligo	PBS_Mix1	1	NA	late
3	Tag25	Oligo	PBS_Mix1	5	5010000	late
4	Tag25	Oligo	PBS_Mix1	1	NA	late
5	Tag25	Oligo	Mix1_PBS	5	54000000	early
6	Tag25	Oligo	Mix1_PBS	5	7.08492e+07	early
7	Tag25	Oligo	Mix1_PBS	5	78200000	early
8	Tag25	Oligo	Mix1_Mix2	6	108000000	early
9	Tag25	Oligo	Mix1_Mix2	6	1.33376e+08	early
10	Tag25	Oligo	Mix1_Mix2	6	92300000	early
11	Tag25	Oligo	Mix1_Mix2	6	1.11476e+08	early
12	Tag25	Oligo	PBS_Mix1	6	43700000	late
13	Tag25	Oligo	PBS_Mix1	2	NA	late
14	Tag25	Oligo	PBS_Mix1	6	46300000	late
15	Tag25	Oligo	PBS_Mix1	2	NA	late
16	Tag25	Oligo	PBS_Mix1	6	38600000	late
17	Tag25	Oligo	PBS_Mix1	2	NA	late
18	Tag25	Oligo	Mix1_PBS	6	56300000	early
19	Tag25	Oligo	Mix1_PBS	6	59200000	early
20	Tag25	Oligo	Mix1_PBS	6	43000000	early
21	Tag25	Oligo	Mix1_Mix2	7	74800000	early
22	Tag25	Oligo	Mix1_Mix2	7	1.12714e+08	early
23	Tag25	Oligo	Mix1_Mix2	7	96400000	early
24	Tag25	Oligo	Mix1_Mix2	7	9.26893e+07	early
25	Tag25	Oligo	PBS_Mix1	7	39800000	late
26	Tag25	Oligo	PBS_Mix1	3	NA	late
27	Tag25	GF	Mix1_PBS	2	2670000000	early
28	Tag25	Oligo	PBS_Mix1	7	37200000	late
29	Tag25	Oligo	PBS_Mix1	3	NA	late
30	Tag25	Oligo	PBS_Mix1	7	57100000	late
31	Tag25	Oligo	PBS_Mix1	3	NA	late
32	Tag25	Oligo	Mix1_PBS	7	57900000	early
33	Tag25	Oligo	Mix1_PBS	7	66700000	early
34	Tag25	Oligo	Mix1_PBS	7	65900000	early
35	Tag25	Oligo	Mix1_Mix2	8	66700000	early
36	Tag25	Oligo	Mix1_Mix2	8	1.04769e+08	early
37	Tag25	Oligo	Mix1_Mix2	8	131000000	early
38	Tag25	Oligo	Mix1_Mix2	8	8.91254e+07	early
39	Tag25	Oligo	PBS_Mix1	8	79900000	late
40	Tag25	Oligo	PBS_Mix1	4	NA	late
41	Tag25	GF	Mix1_PBS	2	3640000000	early
42	Tag25	Oligo	PBS_Mix1	8	35500000	late
43	Tag25	Oligo	PBS_Mix1	4	NA	late
44	Tag25	Oligo	PBS_Mix1	8	48100000	late
45	Tag25	Oligo	PBS_Mix1	4	NA	late
46	Tag25	Oligo	Mix1_PBS	8	35200000	early
47	Tag25	Oligo	Mix1_PBS	8	63500000	early
48	Tag25	Oligo	Mix1_PBS	8	39800000	early
49	Tag25	Oligo	Mix2_Mix1	1	0	late
50	Tag25	Oligo	Mix2_Mix1	1	0	late
51	Tag25	Oligo	Mix2_Mix1	1	0	late
52	Tag25	Oligo	Mix2_Mix1	1	0	late
53	Tag25	GF	Mix1_PBS	2	4480000000	early
54	Tag25	Oligo	Mix2_PBS	1	0	late
55	Tag25	Oligo	Mix2_PBS	1	0	late
56	Tag25	Oligo	Mix2_PBS	1	0	late
57	Tag25	Oligo	Mix2_PBS	1	0	late
58	Tag25	Oligo	Mix2_Mix1	2	0	late
59	Tag25	Oligo	Mix2_Mix1	2	0	late
60	Tag25	Oligo	Mix2_Mix1	2	0	late
61	Tag25	Oligo	Mix2_Mix1	2	0	late
62	Tag25	Oligo	Mix2_PBS	2	0	late
63	Tag25	Oligo	Mix2_PBS	2	0	late
64	Tag25	GF	Mix1_Mix2	3	1160000000	early
65	Tag25	Oligo	Mix2_PBS	2	0	late
66	Tag25	Oligo	Mix2_PBS	2	0	late
67	Tag25	Oligo	Mix2_Mix1	3	0	late
68	Tag25	Oligo	Mix2_Mix1	3	0	late
69	Tag25	Oligo	Mix2_Mix1	3	0	late
70	Tag25	Oligo	Mix2_Mix1	3	0	late
71	Tag25	Oligo	Mix2_PBS	3	0	late
72	Tag25	Oligo	Mix2_PBS	3	0	late
73	Tag25	Oligo	Mix2_PBS	3	0	late
74	Tag25	Oligo	Mix2_PBS	3	0	late
75	Tag25	GF	Mix1_Mix2	3	681000000	early
76	Tag25	Oligo	Mix2_Mix1	4	0	late
77	Tag25	Oligo	Mix2_Mix1	4	0	late
78	Tag25	Oligo	Mix2_Mix1	4	0	late
79	Tag25	Oligo	Mix2_Mix1	4	0	late
80	Tag25	Oligo	Mix2_PBS	4	0	late
81	Tag25	Oligo	Mix2_PBS	4	0	late
82	Tag25	Oligo	Mix2_PBS	4	0	late
83	Tag25	Oligo	Mix2_PBS	4	0	late
84	Tag25	Oligo	Mix2_Mix1	5	4.7209e+07	late
85	Tag25	Oligo	Mix2_Mix1	5	2.63142e+06	late
86	Tag25	Oligo	Mix2_Mix1	5	4.24785e+06	late
87	Tag25	Oligo	Mix2_Mix1	5	1.79864e+07	late
88	Tag25	Oligo	PBS_Mix2	5	0	late
89	Tag25	Oligo	PBS_Mix2	1	NA	late
90	Tag25	Oligo	PBS_Mix2	5	0	late
91	Tag25	Oligo	PBS_Mix2	1	NA	late
92	Tag25	Oligo	PBS_Mix2	5	0	late
93	Tag25	Oligo	PBS_Mix2	1	NA	late
94	Tag25	Oligo	Mix2_PBS	5	0	late
95	Tag25	Oligo	Mix2_PBS	5	0	late
96	Tag25	Oligo	Mix2_PBS	5	0	late
97	Tag25	GF	Mix1_PBS	3	9.8552e+08	early
98	Tag25	Oligo	Mix2_PBS	5	0	late
99	Tag25	Oligo	Mix2_Mix1	6	7.8269e+06	late
100	Tag25	Oligo	Mix2_Mix1	6	752830	late
101	Tag25	Oligo	Mix2_Mix1	6	2.44983e+06	late
102	Tag25	Oligo	Mix2_Mix1	6	4.66281e+06	late
103	Tag25	Oligo	PBS_Mix2	6	0	late
104	Tag25	Oligo	PBS_Mix2	2	NA	late
105	Tag25	Oligo	PBS_Mix2	6	0	late
106	Tag25	Oligo	PBS_Mix2	2	NA	late
107	Tag25	Oligo	PBS_Mix2	6	0	late
108	Tag25	Oligo	PBS_Mix2	2	NA	late
109	Tag25	Oligo	Mix2_PBS	6	0	late
110	Tag25	Oligo	Mix2_PBS	6	0	late
111	Tag25	GF	Mix1_PBS	3	3240000000	early
112	Tag25	Oligo	Mix2_PBS	6	0	late
113	Tag25	Oligo	Mix2_PBS	6	0	late
114	Tag25	Oligo	Mix2_Mix1	7	1.08612e+06	late
115	Tag25	Oligo	Mix2_Mix1	7	0	late
116	Tag25	Oligo	Mix2_Mix1	7	204446	late
117	Tag25	Oligo	Mix2_Mix1	7	953697	late
118	Tag25	Oligo	PBS_Mix2	7	0	late
119	Tag25	Oligo	PBS_Mix2	3	NA	late
120	Tag25	Oligo	PBS_Mix2	7	0	late
121	Tag25	Oligo	PBS_Mix2	3	NA	late
122	Tag25	Oligo	PBS_Mix2	7	0	late
123	Tag25	Oligo	PBS_Mix2	3	NA	late
124	Tag25	Oligo	Mix2_PBS	7	0	late
125	Tag25	GF	Mix1_PBS	3	1420000000	early
126	Tag25	Oligo	Mix2_PBS	7	0	late
127	Tag25	Oligo	Mix2_PBS	7	0	late
128	Tag25	Oligo	Mix2_PBS	7	0	late
129	Tag25	Oligo	Mix2_Mix1	8	242774	late
130	Tag25	Oligo	Mix2_Mix1	8	0	late
131	Tag25	Oligo	Mix2_Mix1	8	0	late
132	Tag25	Oligo	Mix2_Mix1	8	923314	late
133	Tag25	Oligo	PBS_Mix2	8	0	late
134	Tag25	Oligo	PBS_Mix2	4	NA	late
135	Tag25	Oligo	PBS_Mix2	8	0	late
136	Tag25	Oligo	PBS_Mix2	4	NA	late
137	Tag25	Oligo	PBS_Mix2	8	0	late
138	Tag25	Oligo	PBS_Mix2	4	NA	late
139	Tag25	Oligo	Mix2_PBS	8	0	late
140	Tag25	Oligo	Mix2_PBS	8	0	late
141	Tag25	Oligo	Mix2_PBS	8	0	late
142	Tag25	Oligo	Mix2_PBS	8	0	late
143	Tag25	GF	Mix2_Mix1	1	0	late
144	Tag25	GF	Mix2_Mix1	1	0	late
145	Tag25	GF	Mix2_Mix1	1	0	late
146	Tag25	GF	Mix2_Mix1	1	0	late
147	Tag25	GF	Mix2_Mix1	1	0	late
148	Tag25	GF	Mix2_PBS	1	0	late
149	Tag25	GF	Mix2_PBS	1	0	late
150	Tag25	GF	Mix2_PBS	1	0	late
151	Tag25	GF	Mix2_PBS	1	0	late
152	Tag25	GF	Mix2_Mix1	2	0	late
153	Tag25	GF	Mix2_Mix1	2	0	late
154	Tag25	GF	Mix2_Mix1	2	0	late
155	Tag25	GF	Mix2_Mix1	2	0	late
156	Tag25	GF	Mix2_Mix1	2	0	late
157	Tag25	GF	Mix2_PBS	2	0	late
158	Tag25	GF	Mix1_Mix2	4	2620000000	early
159	Tag25	GF	Mix2_PBS	2	0	late
160	Tag25	GF	Mix2_PBS	2	0	late
161	Tag25	GF	Mix2_PBS	2	0	late
162	Tag25	GF	Mix2_Mix1	3	0	late
163	Tag25	GF	Mix2_Mix1	3	0	late
164	Tag25	GF	Mix2_Mix1	3	0	late
165	Tag25	GF	Mix2_Mix1	3	0	late
166	Tag25	GF	Mix2_Mix1	3	0	late
167	Tag25	GF	Mix2_PBS	3	0	late
168	Tag25	GF	Mix2_PBS	3	0	late
169	Tag25	GF	Mix1_Mix2	4	4370000000	early
170	Tag25	GF	Mix2_PBS	3	0	late
171	Tag25	GF	Mix2_PBS	3	0	late
172	Tag25	GF	Mix2_Mix1	4	0	late
173	Tag25	GF	Mix2_Mix1	4	0	late
174	Tag25	GF	Mix2_Mix1	4	0	late
175	Tag25	GF	Mix2_Mix1	4	0	late
176	Tag25	GF	Mix2_Mix1	4	0	late
177	Tag25	GF	Mix2_PBS	4	0	late
178	Tag25	GF	Mix2_PBS	4	0	late
179	Tag25	GF	Mix2_PBS	4	0	late
180	Tag25	GF	Mix2_PBS	4	0	late
181	Tag25	GF	Mix2_Mix1	5	0	late
182	Tag25	GF	Mix2_Mix1	5	7.73065e+06	late
183	Tag25	GF	Mix2_Mix1	5	0	late
184	Tag25	GF	Mix2_Mix1	5	321379	late
185	Tag25	GF	Mix2_Mix1	5	0	late
186	Tag25	GF	PBS_Mix2	1	NA	late
187	Tag25	GF	PBS_Mix2	5	0	late
188	Tag25	GF	PBS_Mix2	1	NA	late
189	Tag25	GF	PBS_Mix2	5	0	late
190	Tag25	GF	Mix1_PBS	4	5190000000	early
191	Tag25	GF	PBS_Mix2	1	NA	late
192	Tag25	GF	PBS_Mix2	5	0	late
193	Tag25	GF	Mix2_PBS	5	0	late
194	Tag25	GF	Mix2_PBS	5	0	late
195	Tag25	GF	Mix2_PBS	5	0	late
196	Tag25	GF	Mix2_PBS	5	0	late
197	Tag25	GF	Mix2_Mix1	6	0	late
198	Tag25	GF	Mix2_Mix1	6	0	late
199	Tag25	GF	Mix2_Mix1	6	0	late
200	Tag25	GF	Mix2_Mix1	6	0	late
201	Tag25	GF	Mix2_Mix1	6	0	late
202	Tag25	GF	Mix1_PBS	4	5510000000	early
203	Tag25	GF	PBS_Mix2	2	NA	late
204	Tag25	GF	PBS_Mix2	6	0	late
205	Tag25	GF	PBS_Mix2	2	NA	late
206	Tag25	GF	PBS_Mix2	6	0	late
207	Tag25	GF	PBS_Mix2	2	NA	late
208	Tag25	GF	PBS_Mix2	6	0	late
209	Tag25	GF	Mix2_PBS	6	0	late
210	Tag25	GF	Mix2_PBS	6	0	late
211	Tag25	GF	Mix2_PBS	6	0	late
212	Tag25	GF	Mix2_PBS	6	0	late
213	Tag25	GF	Mix2_Mix1	7	0	late
214	Tag25	GF	Mix2_Mix1	7	0	late
215	Tag25	GF	Mix2_Mix1	7	0	late
216	Tag25	GF	Mix1_PBS	4	8960000000	early
217	Tag25	GF	Mix2_Mix1	7	0	late
218	Tag25	GF	Mix2_Mix1	7	0	late
219	Tag25	GF	PBS_Mix2	3	NA	late
220	Tag25	GF	PBS_Mix2	7	0	late
221	Tag25	GF	PBS_Mix2	3	NA	late
222	Tag25	GF	PBS_Mix2	7	0	late
223	Tag25	GF	PBS_Mix2	3	NA	late
224	Tag25	GF	PBS_Mix2	7	0	late
225	Tag25	GF	Mix2_PBS	7	0	late
226	Tag25	GF	Mix2_PBS	7	0	late
227	Tag25	GF	Mix2_PBS	7	0	late
228	Tag25	GF	Mix2_PBS	7	0	late
229	Tag25	GF	Mix2_Mix1	8	0	late
230	Tag25	GF	Mix1_Mix2	5	8.86995e+09	early
231	Tag25	GF	Mix2_Mix1	8	0	late
232	Tag25	GF	Mix2_Mix1	8	0	late
233	Tag25	GF	Mix2_Mix1	8	0	late
234	Tag25	GF	Mix2_Mix1	8	0	late
235	Tag25	GF	PBS_Mix2	4	NA	late
236	Tag25	GF	PBS_Mix2	8	0	late
237	Tag25	GF	PBS_Mix2	4	NA	late
238	Tag25	GF	PBS_Mix2	8	0	late
239	Tag25	GF	PBS_Mix2	4	NA	late
240	Tag25	GF	PBS_Mix2	8	0	late
241	Tag25	GF	Mix2_PBS	8	0	late
242	Tag25	GF	Mix2_PBS	8	0	late
243	Tag25	GF	Mix2_PBS	8	0	late
244	Tag25	GF	Mix1_Mix2	5	6.93244e+09	early
245	Tag25	GF	Mix1_Mix2	1	9.89385e+08	early
246	Tag25	GF	Mix2_PBS	8	0	late
247	Tag25	GF	PBS_Mix1	1	NA	late
248	Tag25	GF	PBS_Mix1	5	6910000000	late
249	Tag25	GF	PBS_Mix1	1	NA	late
250	Tag25	GF	PBS_Mix1	5	3770000000	late
251	Tag25	GF	PBS_Mix1	1	NA	late
252	Tag25	GF	PBS_Mix1	5	6060000000	late
253	Tag25	GF	Mix1_PBS	5	6920000000	early
254	Tag25	GF	Mix1_PBS	5	5170000000	early
255	Tag25	GF	Mix1_PBS	5	5.17687e+09	early
256	Tag25	GF	Mix1_Mix2	6	5.29081e+09	early
257	Tag25	GF	Mix1_Mix2	6	4.6184e+09	early
258	Tag25	GF	Mix1_Mix2	1	8.79228e+08	early
259	Tag25	GF	PBS_Mix1	2	NA	late
260	Tag25	GF	PBS_Mix1	6	8.28217e+09	late
261	Tag25	GF	PBS_Mix1	2	NA	late
262	Tag25	GF	PBS_Mix1	6	4480000000	late
263	Tag25	GF	PBS_Mix1	2	NA	late
264	Tag25	GF	PBS_Mix1	6	4960000000	late
265	Tag25	GF	Mix1_PBS	6	13100000000	early
266	Tag25	GF	Mix1_PBS	6	5780000000	early
267	Tag25	GF	Mix1_PBS	6	1550000000	early
268	Tag25	GF	Mix1_Mix2	7	6.77453e+09	early
269	Tag25	GF	Mix1_Mix2	7	4.97831e+09	early
270	Tag25	GF	PBS_Mix1	3	NA	late
271	Tag25	GF	PBS_Mix1	7	15500000000	late
272	Tag25	GF	PBS_Mix1	3	NA	late
273	Tag25	GF	PBS_Mix1	7	8530000000	late
274	Tag25	GF	PBS_Mix1	3	NA	late
275	Tag25	GF	PBS_Mix1	7	12000000000	late
276	Tag25	GF	Mix1_PBS	7	4.76736e+09	early
277	Tag25	GF	Mix1_PBS	7	6980000000	early
278	Tag25	GF	Mix1_PBS	7	2610000000	early
279	Tag25	GF	Mix1_Mix2	8	7.25252e+09	early
280	Tag25	GF	Mix1_Mix2	8	6.88986e+09	early
281	Tag25	GF	PBS_Mix1	4	NA	late
282	Tag25	GF	PBS_Mix1	8	4810000000	late
283	Tag25	GF	PBS_Mix1	4	NA	late
284	Tag25	GF	PBS_Mix1	8	4780000000	late
285	Tag25	GF	Mix1_PBS	1	2360000000	early
286	Tag25	GF	PBS_Mix1	4	NA	late
287	Tag25	GF	PBS_Mix1	8	8070000000	late
288	Tag25	GF	Mix1_PBS	8	2440000000	early
289	Tag25	GF	Mix1_PBS	8	1.799e+09	early
290	Tag25	GF	Mix1_PBS	8	1630000000	early
291	Tag25	Oligo	Mix1_Mix2	1	6320000	early
292	Tag25	Oligo	Mix1_Mix2	1	41900	early
293	Tag25	Oligo	Mix1_Mix2	1	16600000	early
294	Tag25	Oligo	Mix1_Mix2	1	18700000	early
295	Tag25	Oligo	Mix1_PBS	1	4290000	early
296	Tag25	GF	Mix1_PBS	1	2270000000	early
297	Tag25	Oligo	Mix1_PBS	1	65500	early
298	Tag25	Oligo	Mix1_PBS	1	4970000	early
299	Tag25	Oligo	Mix1_Mix2	2	66300000	early
300	Tag25	Oligo	Mix1_Mix2	2	14700000	early
301	Tag25	Oligo	Mix1_Mix2	2	69400000	early
302	Tag25	Oligo	Mix1_Mix2	2	100000000	early
303	Tag25	Oligo	Mix1_PBS	2	61500000	early
304	Tag25	Oligo	Mix1_PBS	2	10700000	early
305	Tag25	Oligo	Mix1_PBS	2	60000000	early
306	Tag25	Oligo	Mix1_Mix2	3	32100000	early
307	Tag25	GF	Mix1_PBS	1	1.38903e+09	early
308	Tag25	Oligo	Mix1_Mix2	3	37200000	early
309	Tag25	Oligo	Mix1_Mix2	3	58000000	early
310	Tag25	Oligo	Mix1_Mix2	3	32700000	early
311	Tag25	Oligo	Mix1_PBS	3	19500000	early
312	Tag25	Oligo	Mix1_PBS	3	13200000	early
313	Tag25	Oligo	Mix1_PBS	3	75500000	early
314	Tag25	Oligo	Mix1_Mix2	4	65700000	early
315	Tag25	Oligo	Mix1_Mix2	4	56300000	early
316	Tag25	GF	Mix1_Mix2	2	2660000000	early
317	Tag25	Oligo	Mix1_Mix2	4	145000000	early
318	Tag25	Oligo	Mix1_Mix2	4	141000000	early
319	Tag25	Oligo	Mix1_PBS	4	54500000	early
320	Tag25	Oligo	Mix1_PBS	4	117000000	early
321	Tag25	Oligo	Mix1_PBS	4	42500000	early
322	Tag25	Oligo	Mix1_Mix2	5	7.14561e+07	early
323	Tag25	Oligo	Mix1_Mix2	5	1.57333e+08	early
324	Tag25	Oligo	Mix1_Mix2	5	130000000	early
325	Tag25	Oligo	Mix1_Mix2	5	1.62124e+08	early
326	Tag25	Oligo	PBS_Mix1	5	748000	late
327	Tag25	Oligo	PBS_Mix1	1	NA	late
328	Tag25	GF	Mix1_Mix2	2	1190000000	early
329	Tag26	Oligo	PBS_Mix1	5	237000	late
330	Tag26	Oligo	PBS_Mix1	1	NA	late
331	Tag26	Oligo	PBS_Mix1	5	5010000	late
332	Tag26	Oligo	PBS_Mix1	1	NA	late
333	Tag26	Oligo	Mix1_PBS	5	54000000	early
334	Tag26	Oligo	Mix1_PBS	5	7.08492e+07	early
335	Tag26	Oligo	Mix1_PBS	5	78200000	early
336	Tag26	Oligo	Mix1_Mix2	6	108000000	early
337	Tag26	Oligo	Mix1_Mix2	6	1.33376e+08	early
338	Tag26	Oligo	Mix1_Mix2	6	92300000	early
339	Tag26	Oligo	Mix1_Mix2	6	1.11476e+08	early
340	Tag26	Oligo	PBS_Mix1	6	43700000	late
341	Tag26	Oligo	PBS_Mix1	2	NA	late
342	Tag26	Oligo	PBS_Mix1	6	46300000	late
343	Tag26	Oligo	PBS_Mix1	2	NA	late
344	Tag26	Oligo	PBS_Mix1	6	38600000	late
345	Tag26	Oligo	PBS_Mix1	2	NA	late
346	Tag26	Oligo	Mix1_PBS	6	56300000	early
347	Tag26	Oligo	Mix1_PBS	6	59200000	early
348	Tag26	Oligo	Mix1_PBS	6	43000000	early
349	Tag26	Oligo	Mix1_Mix2	7	74800000	early
350	Tag26	Oligo	Mix1_Mix2	7	1.12714e+08	early
351	Tag26	Oligo	Mix1_Mix2	7	96400000	early
352	Tag26	Oligo	Mix1_Mix2	7	9.26893e+07	early
353	Tag26	Oligo	PBS_Mix1	7	39800000	late
354	Tag26	Oligo	PBS_Mix1	3	NA	late
355	Tag26	GF	Mix1_PBS	2	2670000000	early
356	Tag26	Oligo	PBS_Mix1	7	37200000	late
357	Tag26	Oligo	PBS_Mix1	3	NA	late
358	Tag26	Oligo	PBS_Mix1	7	57100000	late
359	Tag26	Oligo	PBS_Mix1	3	NA	late
360	Tag26	Oligo	Mix1_PBS	7	57900000	early
361	Tag26	Oligo	Mix1_PBS	7	66700000	early
362	Tag26	Oligo	Mix1_PBS	7	65900000	early
363	Tag26	Oligo	Mix1_Mix2	8	66700000	early
364	Tag26	Oligo	Mix1_Mix2	8	1.04769e+08	early
365	Tag26	Oligo	Mix1_Mix2	8	131000000	early
366	Tag26	Oligo	Mix1_Mix2	8	8.91254e+07	early
367	Tag26	Oligo	PBS_Mix1	8	79900000	late
368	Tag26	Oligo	PBS_Mix1	4	NA	late
369	Tag26	GF	Mix1_PBS	2	3640000000	early
370	Tag26	Oligo	PBS_Mix1	8	35500000	late
371	Tag26	Oligo	PBS_Mix1	4	NA	late
372	Tag26	Oligo	PBS_Mix1	8	48100000	late
373	Tag26	Oligo	PBS_Mix1	4	NA	late
374	Tag26	Oligo	Mix1_PBS	8	35200000	early
375	Tag26	Oligo	Mix1_PBS	8	63500000	early
376	Tag26	Oligo	Mix1_PBS	8	39800000	early
377	Tag26	Oligo	Mix2_Mix1	1	0	late
378	Tag26	Oligo	Mix2_Mix1	1	0	late
379	Tag26	Oligo	Mix2_Mix1	1	0	late
380	Tag26	Oligo	Mix2_Mix1	1	0	late
381	Tag26	GF	Mix1_PBS	2	4480000000	early
382	Tag26	Oligo	Mix2_PBS	1	0	late
383	Tag26	Oligo	Mix2_PBS	1	0	late
384	Tag26	Oligo	Mix2_PBS	1	0	late
385	Tag26	Oligo	Mix2_PBS	1	0	late
386	Tag26	Oligo	Mix2_Mix1	2	0	late
387	Tag26	Oligo	Mix2_Mix1	2	0	late
388	Tag26	Oligo	Mix2_Mix1	2	0	late
389	Tag26	Oligo	Mix2_Mix1	2	0	late
390	Tag26	Oligo	Mix2_PBS	2	0	late
391	Tag26	Oligo	Mix2_PBS	2	0	late
392	Tag26	GF	Mix1_Mix2	3	1160000000	early
393	Tag26	Oligo	Mix2_PBS	2	0	late
394	Tag26	Oligo	Mix2_PBS	2	0	late
395	Tag26	Oligo	Mix2_Mix1	3	0	late
396	Tag26	Oligo	Mix2_Mix1	3	0	late
397	Tag26	Oligo	Mix2_Mix1	3	0	late
398	Tag26	Oligo	Mix2_Mix1	3	0	late
399	Tag26	Oligo	Mix2_PBS	3	0	late
400	Tag26	Oligo	Mix2_PBS	3	0	late
401	Tag26	Oligo	Mix2_PBS	3	0	late
402	Tag26	Oligo	Mix2_PBS	3	0	late
403	Tag26	GF	Mix1_Mix2	3	681000000	early
404	Tag26	Oligo	Mix2_Mix1	4	0	late
405	Tag26	Oligo	Mix2_Mix1	4	0	late
406	Tag26	Oligo	Mix2_Mix1	4	0	late
407	Tag26	Oligo	Mix2_Mix1	4	0	late
408	Tag26	Oligo	Mix2_PBS	4	0	late
409	Tag26	Oligo	Mix2_PBS	4	0	late
410	Tag26	Oligo	Mix2_PBS	4	0	late
411	Tag26	Oligo	Mix2_PBS	4	0	late
412	Tag26	Oligo	Mix2_Mix1	5	4.7209e+07	late
413	Tag26	Oligo	Mix2_Mix1	5	2.63142e+06	late
414	Tag26	Oligo	Mix2_Mix1	5	4.24785e+06	late
415	Tag26	Oligo	Mix2_Mix1	5	1.79864e+07	late
416	Tag26	Oligo	PBS_Mix2	5	0	late
417	Tag26	Oligo	PBS_Mix2	1	NA	late
418	Tag26	Oligo	PBS_Mix2	5	0	late
419	Tag26	Oligo	PBS_Mix2	1	NA	late
420	Tag26	Oligo	PBS_Mix2	5	0	late
421	Tag26	Oligo	PBS_Mix2	1	NA	late
422	Tag26	Oligo	Mix2_PBS	5	0	late
423	Tag26	Oligo	Mix2_PBS	5	0	late
424	Tag26	Oligo	Mix2_PBS	5	0	late
425	Tag26	GF	Mix1_PBS	3	9.8552e+08	early
426	Tag26	Oligo	Mix2_PBS	5	0	late
427	Tag26	Oligo	Mix2_Mix1	6	7.8269e+06	late
428	Tag26	Oligo	Mix2_Mix1	6	752830	late
429	Tag26	Oligo	Mix2_Mix1	6	2.44983e+06	late
430	Tag26	Oligo	Mix2_Mix1	6	4.66281e+06	late
431	Tag26	Oligo	PBS_Mix2	6	0	late
432	Tag26	Oligo	PBS_Mix2	2	NA	late
433	Tag26	Oligo	PBS_Mix2	6	0	late
434	Tag26	Oligo	PBS_Mix2	2	NA	late
435	Tag26	Oligo	PBS_Mix2	6	0	late
436	Tag26	Oligo	PBS_Mix2	2	NA	late
437	Tag26	Oligo	Mix2_PBS	6	0	late
438	Tag26	Oligo	Mix2_PBS	6	0	late
439	Tag26	GF	Mix1_PBS	3	3240000000	early
440	Tag26	Oligo	Mix2_PBS	6	0	late
441	Tag26	Oligo	Mix2_PBS	6	0	late
442	Tag26	Oligo	Mix2_Mix1	7	1.08612e+06	late
443	Tag26	Oligo	Mix2_Mix1	7	0	late
444	Tag26	Oligo	Mix2_Mix1	7	204446	late
445	Tag26	Oligo	Mix2_Mix1	7	953697	late
446	Tag26	Oligo	PBS_Mix2	7	0	late
447	Tag26	Oligo	PBS_Mix2	3	NA	late
448	Tag26	Oligo	PBS_Mix2	7	0	late
449	Tag26	Oligo	PBS_Mix2	3	NA	late
450	Tag26	Oligo	PBS_Mix2	7	0	late
451	Tag26	Oligo	PBS_Mix2	3	NA	late
452	Tag26	Oligo	Mix2_PBS	7	0	late
453	Tag26	GF	Mix1_PBS	3	1420000000	early
454	Tag26	Oligo	Mix2_PBS	7	0	late
455	Tag26	Oligo	Mix2_PBS	7	0	late
456	Tag26	Oligo	Mix2_PBS	7	0	late
457	Tag26	Oligo	Mix2_Mix1	8	242774	late
458	Tag26	Oligo	Mix2_Mix1	8	0	late
459	Tag26	Oligo	Mix2_Mix1	8	0	late
460	Tag26	Oligo	Mix2_Mix1	8	923314	late
461	Tag26	Oligo	PBS_Mix2	8	0	late
462	Tag26	Oligo	PBS_Mix2	4	NA	late
463	Tag26	Oligo	PBS_Mix2	8	0	late
464	Tag26	Oligo	PBS_Mix2	4	NA	late
465	Tag26	Oligo	PBS_Mix2	8	0	late
466	Tag26	Oligo	PBS_Mix2	4	NA	late
467	Tag26	Oligo	Mix2_PBS	8	0	late
468	Tag26	Oligo	Mix2_PBS	8	0	late
469	Tag26	Oligo	Mix2_PBS	8	0	late
470	Tag26	Oligo	Mix2_PBS	8	0	late
471	Tag26	GF	Mix2_Mix1	1	0	late
472	Tag26	GF	Mix2_Mix1	1	0	late
473	Tag26	GF	Mix2_Mix1	1	0	late
474	Tag26	GF	Mix2_Mix1	1	0	late
475	Tag26	GF	Mix2_Mix1	1	0	late
476	Tag26	GF	Mix2_PBS	1	0	late
477	Tag26	GF	Mix2_PBS	1	0	late
478	Tag26	GF	Mix2_PBS	1	0	late
479	Tag26	GF	Mix2_PBS	1	0	late
480	Tag26	GF	Mix2_Mix1	2	0	late
481	Tag26	GF	Mix2_Mix1	2	0	late
482	Tag26	GF	Mix2_Mix1	2	0	late
483	Tag26	GF	Mix2_Mix1	2	0	late
484	Tag26	GF	Mix2_Mix1	2	0	late
485	Tag26	GF	Mix2_PBS	2	0	late
486	Tag26	GF	Mix1_Mix2	4	2620000000	early
487	Tag26	GF	Mix2_PBS	2	0	late
488	Tag26	GF	Mix2_PBS	2	0	late
489	Tag26	GF	Mix2_PBS	2	0	late
490	Tag26	GF	Mix2_Mix1	3	0	late
491	Tag26	GF	Mix2_Mix1	3	0	late
492	Tag26	GF	Mix2_Mix1	3	0	late
493	Tag26	GF	Mix2_Mix1	3	0	late
494	Tag26	GF	Mix2_Mix1	3	0	late
495	Tag26	GF	Mix2_PBS	3	0	late
496	Tag26	GF	Mix2_PBS	3	0	late
497	Tag26	GF	Mix1_Mix2	4	4370000000	early
498	Tag26	GF	Mix2_PBS	3	0	late
499	Tag26	GF	Mix2_PBS	3	0	late
500	Tag26	GF	Mix2_Mix1	4	0	late
501	Tag26	GF	Mix2_Mix1	4	0	late
502	Tag26	GF	Mix2_Mix1	4	0	late
503	Tag26	GF	Mix2_Mix1	4	0	late
504	Tag26	GF	Mix2_Mix1	4	0	late
505	Tag26	GF	Mix2_PBS	4	0	late
506	Tag26	GF	Mix2_PBS	4	0	late
507	Tag26	GF	Mix2_PBS	4	0	late
508	Tag26	GF	Mix2_PBS	4	0	late
509	Tag26	GF	Mix2_Mix1	5	0	late
510	Tag26	GF	Mix2_Mix1	5	7.73065e+06	late
511	Tag26	GF	Mix2_Mix1	5	0	late
512	Tag26	GF	Mix2_Mix1	5	321379	late
513	Tag26	GF	Mix2_Mix1	5	0	late
514	Tag26	GF	PBS_Mix2	1	NA	late
515	Tag26	GF	PBS_Mix2	5	0	late
516	Tag26	GF	PBS_Mix2	1	NA	late
517	Tag26	GF	PBS_Mix2	5	0	late
518	Tag26	GF	Mix1_PBS	4	5190000000	early
519	Tag26	GF	PBS_Mix2	1	NA	late
520	Tag26	GF	PBS_Mix2	5	0	late
521	Tag26	GF	Mix2_PBS	5	0	late
522	Tag26	GF	Mix2_PBS	5	0	late
523	Tag26	GF	Mix2_PBS	5	0	late
524	Tag26	GF	Mix2_PBS	5	0	late
525	Tag26	GF	Mix2_Mix1	6	0	late
526	Tag26	GF	Mix2_Mix1	6	0	late
527	Tag26	GF	Mix2_Mix1	6	0	late
528	Tag26	GF	Mix2_Mix1	6	0	late
529	Tag26	GF	Mix2_Mix1	6	0	late
530	Tag26	GF	Mix1_PBS	4	5510000000	early
531	Tag26	GF	PBS_Mix2	2	NA	late
532	Tag26	GF	PBS_Mix2	6	0	late
533	Tag26	GF	PBS_Mix2	2	NA	late
534	Tag26	GF	PBS_Mix2	6	0	late
535	Tag26	GF	PBS_Mix2	2	NA	late
536	Tag26	GF	PBS_Mix2	6	0	late
537	Tag26	GF	Mix2_PBS	6	0	late
538	Tag26	GF	Mix2_PBS	6	0	late
539	Tag26	GF	Mix2_PBS	6	0	late
540	Tag26	GF	Mix2_PBS	6	0	late
541	Tag26	GF	Mix2_Mix1	7	0	late
542	Tag26	GF	Mix2_Mix1	7	0	late
543	Tag26	GF	Mix2_Mix1	7	0	late
544	Tag26	GF	Mix1_PBS	4	8960000000	early
545	Tag26	GF	Mix2_Mix1	7	0	late
546	Tag26	GF	Mix2_Mix1	7	0	late
547	Tag26	GF	PBS_Mix2	3	NA	late
548	Tag26	GF	PBS_Mix2	7	0	late
549	Tag26	GF	PBS_Mix2	3	NA	late
550	Tag26	GF	PBS_Mix2	7	0	late
551	Tag26	GF	PBS_Mix2	3	NA	late
552	Tag26	GF	PBS_Mix2	7	0	late
553	Tag26	GF	Mix2_PBS	7	0	late
554	Tag26	GF	Mix2_PBS	7	0	late
555	Tag26	GF	Mix2_PBS	7	0	late
556	Tag26	GF	Mix2_PBS	7	0	late
557	Tag26	GF	Mix2_Mix1	8	0	late
558	Tag26	GF	Mix1_Mix2	5	8.86995e+09	early
559	Tag26	GF	Mix2_Mix1	8	0	late
560	Tag26	GF	Mix2_Mix1	8	0	late
561	Tag26	GF	Mix2_Mix1	8	0	late
562	Tag26	GF	Mix2_Mix1	8	0	late
563	Tag26	GF	PBS_Mix2	4	NA	late
564	Tag26	GF	PBS_Mix2	8	0	late
565	Tag26	GF	PBS_Mix2	4	NA	late
566	Tag26	GF	PBS_Mix2	8	0	late
567	Tag26	GF	PBS_Mix2	4	NA	late
568	Tag26	GF	PBS_Mix2	8	0	late
569	Tag26	GF	Mix2_PBS	8	0	late
570	Tag26	GF	Mix2_PBS	8	0	late
571	Tag26	GF	Mix2_PBS	8	0	late
572	Tag26	GF	Mix1_Mix2	5	6.93244e+09	early
573	Tag26	GF	Mix1_Mix2	1	9.89385e+08	early
574	Tag26	GF	Mix2_PBS	8	0	late
575	Tag26	GF	PBS_Mix1	1	NA	late
576	Tag26	GF	PBS_Mix1	5	6910000000	late
577	Tag26	GF	PBS_Mix1	1	NA	late
578	Tag26	GF	PBS_Mix1	5	3770000000	late
579	Tag26	GF	PBS_Mix1	1	NA	late
580	Tag26	GF	PBS_Mix1	5	6060000000	late
581	Tag26	GF	Mix1_PBS	5	6920000000	early
582	Tag26	GF	Mix1_PBS	5	5170000000	early
583	Tag26	GF	Mix1_PBS	5	5.17687e+09	early
584	Tag26	GF	Mix1_Mix2	6	5.29081e+09	early
585	Tag26	GF	Mix1_Mix2	6	4.6184e+09	early
586	Tag26	GF	Mix1_Mix2	1	8.79228e+08	early
587	Tag26	GF	PBS_Mix1	2	NA	late
588	Tag26	GF	PBS_Mix1	6	8.28217e+09	late
589	Tag26	GF	PBS_Mix1	2	NA	late
590	Tag26	GF	PBS_Mix1	6	4480000000	late
591	Tag26	GF	PBS_Mix1	2	NA	late
592	Tag26	GF	PBS_Mix1	6	4960000000	late
593	Tag26	GF	Mix1_PBS	6	13100000000	early
594	Tag26	GF	Mix1_PBS	6	5780000000	early
595	Tag26	GF	Mix1_PBS	6	1550000000	early
596	Tag26	GF	Mix1_Mix2	7	6.77453e+09	early
597	Tag26	GF	Mix1_Mix2	7	4.97831e+09	early
598	Tag26	GF	PBS_Mix1	3	NA	late
599	Tag26	GF	PBS_Mix1	7	15500000000	late
600	Tag26	GF	PBS_Mix1	3	NA	late
601	Tag26	GF	PBS_Mix1	7	8530000000	late
602	Tag26	GF	PBS_Mix1	3	NA	late
603	Tag26	GF	PBS_Mix1	7	12000000000	late
604	Tag26	GF	Mix1_PBS	7	4.76736e+09	early
605	Tag26	GF	Mix1_PBS	7	6980000000	early
606	Tag26	GF	Mix1_PBS	7	2610000000	early
607	Tag26	GF	Mix1_Mix2	8	7.25252e+09	early
608	Tag26	GF	Mix1_Mix2	8	6.88986e+09	early
609	Tag26	GF	PBS_Mix1	4	NA	late
610	Tag26	GF	PBS_Mix1	8	4810000000	late
611	Tag26	GF	PBS_Mix1	4	NA	late
612	Tag26	GF	PBS_Mix1	8	4780000000	late
613	Tag26	GF	Mix1_PBS	1	2360000000	early
614	Tag26	GF	PBS_Mix1	4	NA	late
615	Tag26	GF	PBS_Mix1	8	8070000000	late
616	Tag26	GF	Mix1_PBS	8	2440000000	early
617	Tag26	GF	Mix1_PBS	8	1.799e+09	early
618	Tag26	GF	Mix1_PBS	8	1630000000	early
619	Tag26	Oligo	Mix1_Mix2	1	6320000	early
620	Tag26	Oligo	Mix1_Mix2	1	41900	early
621	Tag26	Oligo	Mix1_Mix2	1	16600000	early
622	Tag26	Oligo	Mix1_Mix2	1	18700000	early
623	Tag26	Oligo	Mix1_PBS	1	4290000	early
624	Tag26	GF	Mix1_PBS	1	2270000000	early
625	Tag26	Oligo	Mix1_PBS	1	65500	early
626	Tag26	Oligo	Mix1_PBS	1	4970000	early
627	Tag26	Oligo	Mix1_Mix2	2	66300000	early
628	Tag26	Oligo	Mix1_Mix2	2	14700000	early
629	Tag26	Oligo	Mix1_Mix2	2	69400000	early
630	Tag26	Oligo	Mix1_Mix2	2	100000000	early
631	Tag26	Oligo	Mix1_PBS	2	61500000	early
632	Tag26	Oligo	Mix1_PBS	2	10700000	early
633	Tag26	Oligo	Mix1_PBS	2	60000000	early
634	Tag26	Oligo	Mix1_Mix2	3	32100000	early
635	Tag26	GF	Mix1_PBS	1	1.38903e+09	early
636	Tag26	Oligo	Mix1_Mix2	3	37200000	early
637	Tag26	Oligo	Mix1_Mix2	3	58000000	early
638	Tag26	Oligo	Mix1_Mix2	3	32700000	early
639	Tag26	Oligo	Mix1_PBS	3	19500000	early
640	Tag26	Oligo	Mix1_PBS	3	13200000	early
641	Tag26	Oligo	Mix1_PBS	3	75500000	early
642	Tag26	Oligo	Mix1_Mix2	4	65700000	early
643	Tag26	Oligo	Mix1_Mix2	4	56300000	early
644	Tag26	GF	Mix1_Mix2	2	2660000000	early
645	Tag26	Oligo	Mix1_Mix2	4	145000000	early
646	Tag26	Oligo	Mix1_Mix2	4	141000000	early
647	Tag26	Oligo	Mix1_PBS	4	54500000	early
648	Tag26	Oligo	Mix1_PBS	4	117000000	early
649	Tag26	Oligo	Mix1_PBS	4	42500000	early
650	Tag26	Oligo	Mix1_Mix2	5	7.14561e+07	early
651	Tag26	Oligo	Mix1_Mix2	5	1.57333e+08	early
652	Tag26	Oligo	Mix1_Mix2	5	130000000	early
653	Tag26	Oligo	Mix1_Mix2	5	1.62124e+08	early
654	Tag26	Oligo	PBS_Mix1	5	748000	late
655	Tag26	Oligo	PBS_Mix1	1	NA	late
656	Tag26	GF	Mix1_Mix2	2	1190000000	early
657	Tag27	Oligo	PBS_Mix1	5	237000	late
658	Tag27	Oligo	PBS_Mix1	1	NA	late
659	Tag27	Oligo	PBS_Mix1	5	5010000	late
660	Tag27	Oligo	PBS_Mix1	1	NA	late
661	Tag27	Oligo	Mix1_PBS	5	54000000	early
662	Tag27	Oligo	Mix1_PBS	5	7.08492e+07	early
663	Tag27	Oligo	Mix1_PBS	5	78200000	early
664	Tag27	Oligo	Mix1_Mix2	6	108000000	early
665	Tag27	Oligo	Mix1_Mix2	6	1.33376e+08	early
666	Tag27	Oligo	Mix1_Mix2	6	92300000	early
667	Tag27	Oligo	Mix1_Mix2	6	1.11476e+08	early
668	Tag27	Oligo	PBS_Mix1	6	43700000	late
669	Tag27	Oligo	PBS_Mix1	2	NA	late
670	Tag27	Oligo	PBS_Mix1	6	46300000	late
671	Tag27	Oligo	PBS_Mix1	2	NA	late
672	Tag27	Oligo	PBS_Mix1	6	38600000	late
673	Tag27	Oligo	PBS_Mix1	2	NA	late
674	Tag27	Oligo	Mix1_PBS	6	56300000	early
675	Tag27	Oligo	Mix1_PBS	6	59200000	early
676	Tag27	Oligo	Mix1_PBS	6	43000000	early
677	Tag27	Oligo	Mix1_Mix2	7	74800000	early
678	Tag27	Oligo	Mix1_Mix2	7	1.12714e+08	early
679	Tag27	Oligo	Mix1_Mix2	7	96400000	early
680	Tag27	Oligo	Mix1_Mix2	7	9.26893e+07	early
681	Tag27	Oligo	PBS_Mix1	7	39800000	late
682	Tag27	Oligo	PBS_Mix1	3	NA	late
683	Tag27	GF	Mix1_PBS	2	2670000000	early
684	Tag27	Oligo	PBS_Mix1	7	37200000	late
685	Tag27	Oligo	PBS_Mix1	3	NA	late
686	Tag27	Oligo	PBS_Mix1	7	57100000	late
687	Tag27	Oligo	PBS_Mix1	3	NA	late
688	Tag27	Oligo	Mix1_PBS	7	57900000	early
689	Tag27	Oligo	Mix1_PBS	7	66700000	early
690	Tag27	Oligo	Mix1_PBS	7	65900000	early
691	Tag27	Oligo	Mix1_Mix2	8	66700000	early
692	Tag27	Oligo	Mix1_Mix2	8	1.04769e+08	early
693	Tag27	Oligo	Mix1_Mix2	8	131000000	early
694	Tag27	Oligo	Mix1_Mix2	8	8.91254e+07	early
695	Tag27	Oligo	PBS_Mix1	8	79900000	late
696	Tag27	Oligo	PBS_Mix1	4	NA	late
697	Tag27	GF	Mix1_PBS	2	3640000000	early
698	Tag27	Oligo	PBS_Mix1	8	35500000	late
699	Tag27	Oligo	PBS_Mix1	4	NA	late
700	Tag27	Oligo	PBS_Mix1	8	48100000	late
701	Tag27	Oligo	PBS_Mix1	4	NA	late
702	Tag27	Oligo	Mix1_PBS	8	35200000	early
703	Tag27	Oligo	Mix1_PBS	8	63500000	early
704	Tag27	Oligo	Mix1_PBS	8	39800000	early
705	Tag27	Oligo	Mix2_Mix1	1	0	late
706	Tag27	Oligo	Mix2_Mix1	1	0	late
707	Tag27	Oligo	Mix2_Mix1	1	0	late
708	Tag27	Oligo	Mix2_Mix1	1	0	late
709	Tag27	GF	Mix1_PBS	2	4480000000	early
710	Tag27	Oligo	Mix2_PBS	1	0	late
711	Tag27	Oligo	Mix2_PBS	1	0	late
712	Tag27	Oligo	Mix2_PBS	1	0	late
713	Tag27	Oligo	Mix2_PBS	1	0	late
714	Tag27	Oligo	Mix2_Mix1	2	0	late
715	Tag27	Oligo	Mix2_Mix1	2	0	late
716	Tag27	Oligo	Mix2_Mix1	2	0	late
717	Tag27	Oligo	Mix2_Mix1	2	0	late
718	Tag27	Oligo	Mix2_PBS	2	0	late
719	Tag27	Oligo	Mix2_PBS	2	0	late
720	Tag27	GF	Mix1_Mix2	3	1160000000	early
721	Tag27	Oligo	Mix2_PBS	2	0	late
722	Tag27	Oligo	Mix2_PBS	2	0	late
723	Tag27	Oligo	Mix2_Mix1	3	0	late
724	Tag27	Oligo	Mix2_Mix1	3	0	late
725	Tag27	Oligo	Mix2_Mix1	3	0	late
726	Tag27	Oligo	Mix2_Mix1	3	0	late
727	Tag27	Oligo	Mix2_PBS	3	0	late
728	Tag27	Oligo	Mix2_PBS	3	0	late
729	Tag27	Oligo	Mix2_PBS	3	0	late
730	Tag27	Oligo	Mix2_PBS	3	0	late
731	Tag27	GF	Mix1_Mix2	3	681000000	early
732	Tag27	Oligo	Mix2_Mix1	4	0	late
733	Tag27	Oligo	Mix2_Mix1	4	0	late
734	Tag27	Oligo	Mix2_Mix1	4	0	late
735	Tag27	Oligo	Mix2_Mix1	4	0	late
736	Tag27	Oligo	Mix2_PBS	4	0	late
737	Tag27	Oligo	Mix2_PBS	4	0	late
738	Tag27	Oligo	Mix2_PBS	4	0	late
739	Tag27	Oligo	Mix2_PBS	4	0	late
740	Tag27	Oligo	Mix2_Mix1	5	4.7209e+07	late
741	Tag27	Oligo	Mix2_Mix1	5	2.63142e+06	late
742	Tag27	Oligo	Mix2_Mix1	5	4.24785e+06	late
743	Tag27	Oligo	Mix2_Mix1	5	1.79864e+07	late
744	Tag27	Oligo	PBS_Mix2	5	0	late
745	Tag27	Oligo	PBS_Mix2	1	NA	late
746	Tag27	Oligo	PBS_Mix2	5	0	late
747	Tag27	Oligo	PBS_Mix2	1	NA	late
748	Tag27	Oligo	PBS_Mix2	5	0	late
749	Tag27	Oligo	PBS_Mix2	1	NA	late
750	Tag27	Oligo	Mix2_PBS	5	0	late
751	Tag27	Oligo	Mix2_PBS	5	0	late
752	Tag27	Oligo	Mix2_PBS	5	0	late
753	Tag27	GF	Mix1_PBS	3	9.8552e+08	early
754	Tag27	Oligo	Mix2_PBS	5	0	late
755	Tag27	Oligo	Mix2_Mix1	6	7.8269e+06	late
756	Tag27	Oligo	Mix2_Mix1	6	752830	late
757	Tag27	Oligo	Mix2_Mix1	6	2.44983e+06	late
758	Tag27	Oligo	Mix2_Mix1	6	4.66281e+06	late
759	Tag27	Oligo	PBS_Mix2	6	0	late
760	Tag27	Oligo	PBS_Mix2	2	NA	late
761	Tag27	Oligo	PBS_Mix2	6	0	late
762	Tag27	Oligo	PBS_Mix2	2	NA	late
763	Tag27	Oligo	PBS_Mix2	6	0	late
764	Tag27	Oligo	PBS_Mix2	2	NA	late
765	Tag27	Oligo	Mix2_PBS	6	0	late
766	Tag27	Oligo	Mix2_PBS	6	0	late
767	Tag27	GF	Mix1_PBS	3	3240000000	early
768	Tag27	Oligo	Mix2_PBS	6	0	late
769	Tag27	Oligo	Mix2_PBS	6	0	late
770	Tag27	Oligo	Mix2_Mix1	7	1.08612e+06	late
771	Tag27	Oligo	Mix2_Mix1	7	0	late
772	Tag27	Oligo	Mix2_Mix1	7	204446	late
773	Tag27	Oligo	Mix2_Mix1	7	953697	late
774	Tag27	Oligo	PBS_Mix2	7	0	late
775	Tag27	Oligo	PBS_Mix2	3	NA	late
776	Tag27	Oligo	PBS_Mix2	7	0	late
777	Tag27	Oligo	PBS_Mix2	3	NA	late
778	Tag27	Oligo	PBS_Mix2	7	0	late
779	Tag27	Oligo	PBS_Mix2	3	NA	late
780	Tag27	Oligo	Mix2_PBS	7	0	late
781	Tag27	GF	Mix1_PBS	3	1420000000	early
782	Tag27	Oligo	Mix2_PBS	7	0	late
783	Tag27	Oligo	Mix2_PBS	7	0	late
784	Tag27	Oligo	Mix2_PBS	7	0	late
785	Tag27	Oligo	Mix2_Mix1	8	242774	late
786	Tag27	Oligo	Mix2_Mix1	8	0	late
787	Tag27	Oligo	Mix2_Mix1	8	0	late
788	Tag27	Oligo	Mix2_Mix1	8	923314	late
789	Tag27	Oligo	PBS_Mix2	8	0	late
790	Tag27	Oligo	PBS_Mix2	4	NA	late
791	Tag27	Oligo	PBS_Mix2	8	0	late
792	Tag27	Oligo	PBS_Mix2	4	NA	late
793	Tag27	Oligo	PBS_Mix2	8	0	late
794	Tag27	Oligo	PBS_Mix2	4	NA	late
795	Tag27	Oligo	Mix2_PBS	8	0	late
796	Tag27	Oligo	Mix2_PBS	8	0	late
797	Tag27	Oligo	Mix2_PBS	8	0	late
798	Tag27	Oligo	Mix2_PBS	8	0	late
799	Tag27	GF	Mix2_Mix1	1	0	late
800	Tag27	GF	Mix2_Mix1	1	0	late
801	Tag27	GF	Mix2_Mix1	1	0	late
802	Tag27	GF	Mix2_Mix1	1	0	late
803	Tag27	GF	Mix2_Mix1	1	0	late
804	Tag27	GF	Mix2_PBS	1	0	late
805	Tag27	GF	Mix2_PBS	1	0	late
806	Tag27	GF	Mix2_PBS	1	0	late
807	Tag27	GF	Mix2_PBS	1	0	late
808	Tag27	GF	Mix2_Mix1	2	0	late
809	Tag27	GF	Mix2_Mix1	2	0	late
810	Tag27	GF	Mix2_Mix1	2	0	late
811	Tag27	GF	Mix2_Mix1	2	0	late
812	Tag27	GF	Mix2_Mix1	2	0	late
813	Tag27	GF	Mix2_PBS	2	0	late
814	Tag27	GF	Mix1_Mix2	4	2620000000	early
815	Tag27	GF	Mix2_PBS	2	0	late
816	Tag27	GF	Mix2_PBS	2	0	late
817	Tag27	GF	Mix2_PBS	2	0	late
818	Tag27	GF	Mix2_Mix1	3	0	late
819	Tag27	GF	Mix2_Mix1	3	0	late
820	Tag27	GF	Mix2_Mix1	3	0	late
821	Tag27	GF	Mix2_Mix1	3	0	late
822	Tag27	GF	Mix2_Mix1	3	0	late
823	Tag27	GF	Mix2_PBS	3	0	late
824	Tag27	GF	Mix2_PBS	3	0	late
825	Tag27	GF	Mix1_Mix2	4	4370000000	early
826	Tag27	GF	Mix2_PBS	3	0	late
827	Tag27	GF	Mix2_PBS	3	0	late
828	Tag27	GF	Mix2_Mix1	4	0	late
829	Tag27	GF	Mix2_Mix1	4	0	late
830	Tag27	GF	Mix2_Mix1	4	0	late
831	Tag27	GF	Mix2_Mix1	4	0	late
832	Tag27	GF	Mix2_Mix1	4	0	late
833	Tag27	GF	Mix2_PBS	4	0	late
834	Tag27	GF	Mix2_PBS	4	0	late
835	Tag27	GF	Mix2_PBS	4	0	late
836	Tag27	GF	Mix2_PBS	4	0	late
837	Tag27	GF	Mix2_Mix1	5	0	late
838	Tag27	GF	Mix2_Mix1	5	7.73065e+06	late
839	Tag27	GF	Mix2_Mix1	5	0	late
840	Tag27	GF	Mix2_Mix1	5	321379	late
841	Tag27	GF	Mix2_Mix1	5	0	late
842	Tag27	GF	PBS_Mix2	1	NA	late
843	Tag27	GF	PBS_Mix2	5	0	late
844	Tag27	GF	PBS_Mix2	1	NA	late
845	Tag27	GF	PBS_Mix2	5	0	late
846	Tag27	GF	Mix1_PBS	4	5190000000	early
847	Tag27	GF	PBS_Mix2	1	NA	late
848	Tag27	GF	PBS_Mix2	5	0	late
849	Tag27	GF	Mix2_PBS	5	0	late
850	Tag27	GF	Mix2_PBS	5	0	late
851	Tag27	GF	Mix2_PBS	5	0	late
852	Tag27	GF	Mix2_PBS	5	0	late
853	Tag27	GF	Mix2_Mix1	6	0	late
854	Tag27	GF	Mix2_Mix1	6	0	late
855	Tag27	GF	Mix2_Mix1	6	0	late
856	Tag27	GF	Mix2_Mix1	6	0	late
857	Tag27	GF	Mix2_Mix1	6	0	late
858	Tag27	GF	Mix1_PBS	4	5510000000	early
859	Tag27	GF	PBS_Mix2	2	NA	late
860	Tag27	GF	PBS_Mix2	6	0	late
861	Tag27	GF	PBS_Mix2	2	NA	late
862	Tag27	GF	PBS_Mix2	6	0	late
863	Tag27	GF	PBS_Mix2	2	NA	late
864	Tag27	GF	PBS_Mix2	6	0	late
865	Tag27	GF	Mix2_PBS	6	0	late
866	Tag27	GF	Mix2_PBS	6	0	late
867	Tag27	GF	Mix2_PBS	6	0	late
868	Tag27	GF	Mix2_PBS	6	0	late
869	Tag27	GF	Mix2_Mix1	7	0	late
870	Tag27	GF	Mix2_Mix1	7	0	late
871	Tag27	GF	Mix2_Mix1	7	0	late
872	Tag27	GF	Mix1_PBS	4	8960000000	early
873	Tag27	GF	Mix2_Mix1	7	0	late
874	Tag27	GF	Mix2_Mix1	7	0	late
875	Tag27	GF	PBS_Mix2	3	NA	late
876	Tag27	GF	PBS_Mix2	7	0	late
877	Tag27	GF	PBS_Mix2	3	NA	late
878	Tag27	GF	PBS_Mix2	7	0	late
879	Tag27	GF	PBS_Mix2	3	NA	late
880	Tag27	GF	PBS_Mix2	7	0	late
881	Tag27	GF	Mix2_PBS	7	0	late
882	Tag27	GF	Mix2_PBS	7	0	late
883	Tag27	GF	Mix2_PBS	7	0	late
884	Tag27	GF	Mix2_PBS	7	0	late
885	Tag27	GF	Mix2_Mix1	8	0	late
886	Tag27	GF	Mix1_Mix2	5	8.86995e+09	early
887	Tag27	GF	Mix2_Mix1	8	0	late
888	Tag27	GF	Mix2_Mix1	8	0	late
889	Tag27	GF	Mix2_Mix1	8	0	late
890	Tag27	GF	Mix2_Mix1	8	0	late
891	Tag27	GF	PBS_Mix2	4	NA	late
892	Tag27	GF	PBS_Mix2	8	0	late
893	Tag27	GF	PBS_Mix2	4	NA	late
894	Tag27	GF	PBS_Mix2	8	0	late
895	Tag27	GF	PBS_Mix2	4	NA	late
896	Tag27	GF	PBS_Mix2	8	0	late
897	Tag27	GF	Mix2_PBS	8	0	late
898	Tag27	GF	Mix2_PBS	8	0	late
899	Tag27	GF	Mix2_PBS	8	0	late
900	Tag27	GF	Mix1_Mix2	5	6.93244e+09	early
901	Tag27	GF	Mix1_Mix2	1	9.89385e+08	early
902	Tag27	GF	Mix2_PBS	8	0	late
903	Tag27	GF	PBS_Mix1	1	NA	late
904	Tag27	GF	PBS_Mix1	5	6910000000	late
905	Tag27	GF	PBS_Mix1	1	NA	late
906	Tag27	GF	PBS_Mix1	5	3770000000	late
907	Tag27	GF	PBS_Mix1	1	NA	late
908	Tag27	GF	PBS_Mix1	5	6060000000	late
909	Tag27	GF	Mix1_PBS	5	6920000000	early
910	Tag27	GF	Mix1_PBS	5	5170000000	early
911	Tag27	GF	Mix1_PBS	5	5.17687e+09	early
912	Tag27	GF	Mix1_Mix2	6	5.29081e+09	early
913	Tag27	GF	Mix1_Mix2	6	4.6184e+09	early
914	Tag27	GF	Mix1_Mix2	1	8.79228e+08	early
915	Tag27	GF	PBS_Mix1	2	NA	late
916	Tag27	GF	PBS_Mix1	6	8.28217e+09	late
917	Tag27	GF	PBS_Mix1	2	NA	late
918	Tag27	GF	PBS_Mix1	6	4480000000	late
919	Tag27	GF	PBS_Mix1	2	NA	late
920	Tag27	GF	PBS_Mix1	6	4960000000	late
921	Tag27	GF	Mix1_PBS	6	13100000000	early
922	Tag27	GF	Mix1_PBS	6	5780000000	early
923	Tag27	GF	Mix1_PBS	6	1550000000	early
924	Tag27	GF	Mix1_Mix2	7	6.77453e+09	early
925	Tag27	GF	Mix1_Mix2	7	4.97831e+09	early
926	Tag27	GF	PBS_Mix1	3	NA	late
927	Tag27	GF	PBS_Mix1	7	15500000000	late
928	Tag27	GF	PBS_Mix1	3	NA	late
929	Tag27	GF	PBS_Mix1	7	8530000000	late
930	Tag27	GF	PBS_Mix1	3	NA	late
931	Tag27	GF	PBS_Mix1	7	12000000000	late
932	Tag27	GF	Mix1_PBS	7	4.76736e+09	early
933	Tag27	GF	Mix1_PBS	7	6980000000	early
934	Tag27	GF	Mix1_PBS	7	2610000000	early
935	Tag27	GF	Mix1_Mix2	8	7.25252e+09	early
936	Tag27	GF	Mix1_Mix2	8	6.88986e+09	early
937	Tag27	GF	PBS_Mix1	4	NA	late
938	Tag27	GF	PBS_Mix1	8	4810000000	late
939	Tag27	GF	PBS_Mix1	4	NA	late
940	Tag27	GF	PBS_Mix1	8	4780000000	late
941	Tag27	GF	Mix1_PBS	1	2360000000	early
942	Tag27	GF	PBS_Mix1	4	NA	late
943	Tag27	GF	PBS_Mix1	8	8070000000	late
944	Tag27	GF	Mix1_PBS	8	2440000000	early
945	Tag27	GF	Mix1_PBS	8	1.799e+09	early
946	Tag27	GF	Mix1_PBS	8	1630000000	early
947	Tag27	Oligo	Mix1_Mix2	1	6320000	early
948	Tag27	Oligo	Mix1_Mix2	1	41900	early
949	Tag27	Oligo	Mix1_Mix2	1	16600000	early
950	Tag27	Oligo	Mix1_Mix2	1	18700000	early
951	Tag27	Oligo	Mix1_PBS	1	4290000	early
952	Tag27	GF	Mix1_PBS	1	2270000000	early
953	Tag27	Oligo	Mix1_PBS	1	65500	early
954	Tag27	Oligo	Mix1_PBS	1	4970000	early
955	Tag27	Oligo	Mix1_Mix2	2	66300000	early
956	Tag27	Oligo	Mix1_Mix2	2	14700000	early
957	Tag27	Oligo	Mix1_Mix2	2	69400000	early
958	Tag27	Oligo	Mix1_Mix2	2	100000000	early
959	Tag27	Oligo	Mix1_PBS	2	61500000	early
960	Tag27	Oligo	Mix1_PBS	2	10700000	early
961	Tag27	Oligo	Mix1_PBS	2	60000000	early
962	Tag27	Oligo	Mix1_Mix2	3	32100000	early
963	Tag27	GF	Mix1_PBS	1	1.38903e+09	early
964	Tag27	Oligo	Mix1_Mix2	3	37200000	early
965	Tag27	Oligo	Mix1_Mix2	3	58000000	early
966	Tag27	Oligo	Mix1_Mix2	3	32700000	early
967	Tag27	Oligo	Mix1_PBS	3	19500000	early
968	Tag27	Oligo	Mix1_PBS	3	13200000	early
969	Tag27	Oligo	Mix1_PBS	3	75500000	early
970	Tag27	Oligo	Mix1_Mix2	4	65700000	early
971	Tag27	Oligo	Mix1_Mix2	4	56300000	early
972	Tag27	GF	Mix1_Mix2	2	2660000000	early
973	Tag27	Oligo	Mix1_Mix2	4	145000000	early
974	Tag27	Oligo	Mix1_Mix2	4	141000000	early
975	Tag27	Oligo	Mix1_PBS	4	54500000	early
976	Tag27	Oligo	Mix1_PBS	4	117000000	early
977	Tag27	Oligo	Mix1_PBS	4	42500000	early
978	Tag27	Oligo	Mix1_Mix2	5	7.14561e+07	early
979	Tag27	Oligo	Mix1_Mix2	5	1.57333e+08	early
980	Tag27	Oligo	Mix1_Mix2	5	130000000	early
981	Tag27	Oligo	Mix1_Mix2	5	1.62124e+08	early
982	Tag27	Oligo	PBS_Mix1	5	748000	late
983	Tag27	Oligo	PBS_Mix1	1	NA	late
984	Tag27	GF	Mix1_Mix2	2	1190000000	early
985	Tag28	Oligo	PBS_Mix1	5	0	late
986	Tag28	Oligo	PBS_Mix1	1	NA	late
987	Tag28	Oligo	PBS_Mix1	5	0	late
988	Tag28	Oligo	PBS_Mix1	1	NA	late
989	Tag28	Oligo	Mix1_PBS	5	0	late
990	Tag28	Oligo	Mix1_PBS	5	0	late
991	Tag28	Oligo	Mix1_PBS	5	0	late
992	Tag28	Oligo	Mix1_Mix2	6	0	late
993	Tag28	Oligo	Mix1_Mix2	6	623515	late
994	Tag28	Oligo	Mix1_Mix2	6	0	late
995	Tag28	Oligo	Mix1_Mix2	6	3.52442e+06	late
996	Tag28	Oligo	PBS_Mix1	6	0	late
997	Tag28	Oligo	PBS_Mix1	2	NA	late
998	Tag28	Oligo	PBS_Mix1	6	0	late
999	Tag28	Oligo	PBS_Mix1	2	NA	late
1000	Tag28	Oligo	PBS_Mix1	6	0	late
1001	Tag28	Oligo	PBS_Mix1	2	NA	late
1002	Tag28	Oligo	Mix1_PBS	6	0	late
1003	Tag28	Oligo	Mix1_PBS	6	0	late
1004	Tag28	Oligo	Mix1_PBS	6	0	late
1005	Tag28	Oligo	Mix1_Mix2	7	0	late
1006	Tag28	Oligo	Mix1_Mix2	7	286040	late
1007	Tag28	Oligo	Mix1_Mix2	7	0	late
1008	Tag28	Oligo	Mix1_Mix2	7	2.01069e+06	late
1009	Tag28	Oligo	PBS_Mix1	7	0	late
1010	Tag28	Oligo	PBS_Mix1	3	NA	late
1011	Tag28	GF	Mix1_PBS	2	0	late
1012	Tag28	Oligo	PBS_Mix1	7	0	late
1013	Tag28	Oligo	PBS_Mix1	3	NA	late
1014	Tag28	Oligo	PBS_Mix1	7	0	late
1015	Tag28	Oligo	PBS_Mix1	3	NA	late
1016	Tag28	Oligo	Mix1_PBS	7	0	late
1017	Tag28	Oligo	Mix1_PBS	7	0	late
1018	Tag28	Oligo	Mix1_PBS	7	0	late
1019	Tag28	Oligo	Mix1_Mix2	8	0	late
1020	Tag28	Oligo	Mix1_Mix2	8	231376	late
1021	Tag28	Oligo	Mix1_Mix2	8	0	late
1022	Tag28	Oligo	Mix1_Mix2	8	874636	late
1023	Tag28	Oligo	PBS_Mix1	8	0	late
1024	Tag28	Oligo	PBS_Mix1	4	NA	late
1025	Tag28	GF	Mix1_PBS	2	0	late
1026	Tag28	Oligo	PBS_Mix1	8	0	late
1027	Tag28	Oligo	PBS_Mix1	4	NA	late
1028	Tag28	Oligo	PBS_Mix1	8	0	late
1029	Tag28	Oligo	PBS_Mix1	4	NA	late
1030	Tag28	Oligo	Mix1_PBS	8	0	late
1031	Tag28	Oligo	Mix1_PBS	8	0	late
1032	Tag28	Oligo	Mix1_PBS	8	0	late
1033	Tag28	Oligo	Mix2_Mix1	1	542000	early
1034	Tag28	Oligo	Mix2_Mix1	1	12100000	early
1035	Tag28	Oligo	Mix2_Mix1	1	271000	early
1036	Tag28	Oligo	Mix2_Mix1	1	772000	early
1037	Tag28	GF	Mix1_PBS	2	0	late
1038	Tag28	Oligo	Mix2_PBS	1	381000	early
1039	Tag28	Oligo	Mix2_PBS	1	2020000	early
1040	Tag28	Oligo	Mix2_PBS	1	1590000	early
1041	Tag28	Oligo	Mix2_PBS	1	2570000	early
1042	Tag28	Oligo	Mix2_Mix1	2	23700000	early
1043	Tag28	Oligo	Mix2_Mix1	2	3150000	early
1044	Tag28	Oligo	Mix2_Mix1	2	6600000	early
1045	Tag28	Oligo	Mix2_Mix1	2	35400000	early
1046	Tag28	Oligo	Mix2_PBS	2	42700000	early
1047	Tag28	Oligo	Mix2_PBS	2	21700000	early
1048	Tag28	GF	Mix1_Mix2	3	0	late
1049	Tag28	Oligo	Mix2_PBS	2	27500000	early
1050	Tag28	Oligo	Mix2_PBS	2	53300000	early
1051	Tag28	Oligo	Mix2_Mix1	3	79100000	early
1052	Tag28	Oligo	Mix2_Mix1	3	37800000	early
1053	Tag28	Oligo	Mix2_Mix1	3	3.43769e+07	early
1054	Tag28	Oligo	Mix2_Mix1	3	51500000	early
1055	Tag28	Oligo	Mix2_PBS	3	37400000	early
1056	Tag28	Oligo	Mix2_PBS	3	73200000	early
1057	Tag28	Oligo	Mix2_PBS	3	60900000	early
1058	Tag28	Oligo	Mix2_PBS	3	51300000	early
1059	Tag28	GF	Mix1_Mix2	3	0	late
1060	Tag28	Oligo	Mix2_Mix1	4	48100000	early
1061	Tag28	Oligo	Mix2_Mix1	4	63500000	early
1062	Tag28	Oligo	Mix2_Mix1	4	33900000	early
1063	Tag28	Oligo	Mix2_Mix1	4	76900000	early
1064	Tag28	Oligo	Mix2_PBS	4	8.84351e+07	early
1065	Tag28	Oligo	Mix2_PBS	4	52100000	early
1066	Tag28	Oligo	Mix2_PBS	4	75100000	early
1067	Tag28	Oligo	Mix2_PBS	4	48200000	early
1068	Tag28	Oligo	Mix2_Mix1	5	4.9491e+07	early
1069	Tag28	Oligo	Mix2_Mix1	5	7.87686e+07	early
1070	Tag28	Oligo	Mix2_Mix1	5	4.99522e+07	early
1071	Tag28	Oligo	Mix2_Mix1	5	9.90136e+07	early
1072	Tag28	Oligo	PBS_Mix2	5	440000	late
1073	Tag28	Oligo	PBS_Mix2	1	NA	late
1074	Tag28	Oligo	PBS_Mix2	5	23000000	late
1075	Tag28	Oligo	PBS_Mix2	1	NA	late
1076	Tag28	Oligo	PBS_Mix2	5	1480000	late
1077	Tag28	Oligo	PBS_Mix2	1	NA	late
1078	Tag28	Oligo	Mix2_PBS	5	73600000	early
1079	Tag28	Oligo	Mix2_PBS	5	26700000	early
1080	Tag28	Oligo	Mix2_PBS	5	56800000	early
1081	Tag28	GF	Mix1_PBS	3	0	late
1082	Tag28	Oligo	Mix2_PBS	5	32300000	early
1083	Tag28	Oligo	Mix2_Mix1	6	3.35731e+07	early
1084	Tag28	Oligo	Mix2_Mix1	6	7.90472e+07	early
1085	Tag28	Oligo	Mix2_Mix1	6	7.18502e+07	early
1086	Tag28	Oligo	Mix2_Mix1	6	7.48372e+07	early
1087	Tag28	Oligo	PBS_Mix2	6	17600000	late
1088	Tag28	Oligo	PBS_Mix2	2	NA	late
1089	Tag28	Oligo	PBS_Mix2	6	41200000	late
1090	Tag28	Oligo	PBS_Mix2	2	NA	late
1091	Tag28	Oligo	PBS_Mix2	6	105000000	late
1092	Tag28	Oligo	PBS_Mix2	2	NA	late
1093	Tag28	Oligo	Mix2_PBS	6	61400000	early
1094	Tag28	Oligo	Mix2_PBS	6	38700000	early
1095	Tag28	GF	Mix1_PBS	3	0	late
1096	Tag28	Oligo	Mix2_PBS	6	94400000	early
1097	Tag28	Oligo	Mix2_PBS	6	26900000	early
1098	Tag28	Oligo	Mix2_Mix1	7	3.89139e+07	early
1099	Tag28	Oligo	Mix2_Mix1	7	20400000	early
1100	Tag28	Oligo	Mix2_Mix1	7	3.30956e+07	early
1101	Tag28	Oligo	Mix2_Mix1	7	4.87463e+07	early
1102	Tag28	Oligo	PBS_Mix2	7	40000000	late
1103	Tag28	Oligo	PBS_Mix2	3	NA	late
1104	Tag28	Oligo	PBS_Mix2	7	68700000	late
1105	Tag28	Oligo	PBS_Mix2	3	NA	late
1106	Tag28	Oligo	PBS_Mix2	7	32100000	late
1107	Tag28	Oligo	PBS_Mix2	3	NA	late
1108	Tag28	Oligo	Mix2_PBS	7	51000000	early
1109	Tag28	GF	Mix1_PBS	3	0	late
1110	Tag28	Oligo	Mix2_PBS	7	50900000	early
1111	Tag28	Oligo	Mix2_PBS	7	36900000	early
1112	Tag28	Oligo	Mix2_PBS	7	54700000	early
1113	Tag28	Oligo	Mix2_Mix1	8	9.48572e+07	early
1114	Tag28	Oligo	Mix2_Mix1	8	114000000	early
1115	Tag28	Oligo	Mix2_Mix1	8	41200000	early
1116	Tag28	Oligo	Mix2_Mix1	8	1.49077e+08	early
1117	Tag28	Oligo	PBS_Mix2	8	133000000	late
1118	Tag28	Oligo	PBS_Mix2	4	NA	late
1119	Tag28	Oligo	PBS_Mix2	8	168000000	late
1120	Tag28	Oligo	PBS_Mix2	4	NA	late
1121	Tag28	Oligo	PBS_Mix2	8	141000000	late
1122	Tag28	Oligo	PBS_Mix2	4	NA	late
1123	Tag28	Oligo	Mix2_PBS	8	131000000	early
1124	Tag28	Oligo	Mix2_PBS	8	63800000	early
1125	Tag28	Oligo	Mix2_PBS	8	124000000	early
1126	Tag28	Oligo	Mix2_PBS	8	7.29555e+07	early
1127	Tag28	GF	Mix2_Mix1	1	9.38224e+08	early
1128	Tag28	GF	Mix2_Mix1	1	1029525032	early
1129	Tag28	GF	Mix2_Mix1	1	7.52412e+08	early
1130	Tag28	GF	Mix2_Mix1	1	6.78288e+08	early
1131	Tag28	GF	Mix2_Mix1	1	1179632249	early
1132	Tag28	GF	Mix2_PBS	1	1580174927	early
1133	Tag28	GF	Mix2_PBS	1	1511187608	early
1134	Tag28	GF	Mix2_PBS	1	4.78632e+08	early
1135	Tag28	GF	Mix2_PBS	1	1427895981	early
1136	Tag28	GF	Mix2_Mix1	2	2408839779	early
1137	Tag28	GF	Mix2_Mix1	2	3877300613	early
1138	Tag28	GF	Mix2_Mix1	2	3736842105	early
1139	Tag28	GF	Mix2_Mix1	2	3932203390	early
1140	Tag28	GF	Mix2_Mix1	2	4352144470	early
1141	Tag28	GF	Mix2_PBS	2	1655954631	early
1142	Tag28	GF	Mix1_Mix2	4	0	late
1143	Tag28	GF	Mix2_PBS	2	2888283379	early
1144	Tag28	GF	Mix2_PBS	2	3698113208	early
1145	Tag28	GF	Mix2_PBS	2	2503496503	early
1146	Tag28	GF	Mix2_Mix1	3	2830324910	early
1147	Tag28	GF	Mix2_Mix1	3	2419452888	early
1148	Tag28	GF	Mix2_Mix1	3	3868852459	early
1149	Tag28	GF	Mix2_Mix1	3	3742574257	early
1150	Tag28	GF	Mix2_Mix1	3	7282051282	early
1151	Tag28	GF	Mix2_PBS	3	5809523810	early
1152	Tag28	GF	Mix2_PBS	3	8776699029	early
1153	Tag28	GF	Mix1_Mix2	4	0	late
1154	Tag28	GF	Mix2_PBS	3	3457013575	early
1155	Tag28	GF	Mix2_PBS	3	9374449339	early
1156	Tag28	GF	Mix2_Mix1	4	3326315789	early
1157	Tag28	GF	Mix2_Mix1	4	4571428571	early
1158	Tag28	GF	Mix2_Mix1	4	6697247706	early
1159	Tag28	GF	Mix2_Mix1	4	5235772358	early
1160	Tag28	GF	Mix2_Mix1	4	6222222222	early
1161	Tag28	GF	Mix2_PBS	4	5973684211	early
1162	Tag28	GF	Mix2_PBS	4	4000000000	early
1163	Tag28	GF	Mix2_PBS	4	4233183857	early
1164	Tag28	GF	Mix2_PBS	4	4461538462	early
1165	Tag28	GF	Mix2_Mix1	5	2246376812	early
1166	Tag28	GF	Mix2_Mix1	5	2.64211e+09	early
1167	Tag28	GF	Mix2_Mix1	5	3810169492	early
1168	Tag28	GF	Mix2_Mix1	5	3.99679e+08	early
1169	Tag28	GF	Mix2_Mix1	5	2544698545	early
1170	Tag28	GF	PBS_Mix2	1	NA	late
1171	Tag28	GF	PBS_Mix2	5	1581280788	late
1172	Tag28	GF	PBS_Mix2	1	NA	late
1173	Tag28	GF	PBS_Mix2	5	7.43421e+08	late
1174	Tag28	GF	Mix1_PBS	4	0	late
1175	Tag28	GF	PBS_Mix2	1	NA	late
1176	Tag28	GF	PBS_Mix2	5	1994269341	late
1177	Tag28	GF	Mix2_PBS	5	5966101695	early
1178	Tag28	GF	Mix2_PBS	5	6285714286	early
1179	Tag28	GF	Mix2_PBS	5	3707317073	early
1180	Tag28	GF	Mix2_PBS	5	6743362832	early
1181	Tag28	GF	Mix2_Mix1	6	1209677419	early
1182	Tag28	GF	Mix2_Mix1	6	3062992126	early
1183	Tag28	GF	Mix2_Mix1	6	6317152104	early
1184	Tag28	GF	Mix2_Mix1	6	4300000000	early
1185	Tag28	GF	Mix2_Mix1	6	3015673981	early
1186	Tag28	GF	Mix1_PBS	4	0	late
1187	Tag28	GF	PBS_Mix2	2	NA	late
1188	Tag28	GF	PBS_Mix2	6	4072524407	late
1189	Tag28	GF	PBS_Mix2	2	NA	late
1190	Tag28	GF	PBS_Mix2	6	3202170963	late
1191	Tag28	GF	PBS_Mix2	2	NA	late
1192	Tag28	GF	PBS_Mix2	6	4413793103	late
1193	Tag28	GF	Mix2_PBS	6	3615384615	early
1194	Tag28	GF	Mix2_PBS	6	2000000000	early
1195	Tag28	GF	Mix2_PBS	6	3544910180	early
1196	Tag28	GF	Mix2_PBS	6	7589743590	early
1197	Tag28	GF	Mix2_Mix1	7	2074656189	early
1198	Tag28	GF	Mix2_Mix1	7	2.96362e+09	early
1199	Tag28	GF	Mix2_Mix1	7	1609314360	early
1200	Tag28	GF	Mix1_PBS	4	0	late
1201	Tag28	GF	Mix2_Mix1	7	1.91064e+09	early
1202	Tag28	GF	Mix2_Mix1	7	6403755869	early
1203	Tag28	GF	PBS_Mix2	3	NA	late
1204	Tag28	GF	PBS_Mix2	7	4106904232	late
1205	Tag28	GF	PBS_Mix2	3	NA	late
1206	Tag28	GF	PBS_Mix2	7	1.83995e+09	late
1207	Tag28	GF	PBS_Mix2	3	NA	late
1208	Tag28	GF	PBS_Mix2	7	2101694915	late
1209	Tag28	GF	Mix2_PBS	7	3812500000	early
1210	Tag28	GF	Mix2_PBS	7	1723320158	early
1211	Tag28	GF	Mix2_PBS	7	2328767123	early
1212	Tag28	GF	Mix2_PBS	7	3212962963	early
1213	Tag28	GF	Mix2_Mix1	8	1817610063	early
1214	Tag28	GF	Mix1_Mix2	5	7.00466e+07	late
1215	Tag28	GF	Mix2_Mix1	8	5289855072	early
1216	Tag28	GF	Mix2_Mix1	8	2995951417	early
1217	Tag28	GF	Mix2_Mix1	8	9.82818e+08	early
1218	Tag28	GF	Mix2_Mix1	8	4.90236e+08	early
1219	Tag28	GF	PBS_Mix2	4	NA	late
1220	Tag28	GF	PBS_Mix2	8	5611510791	late
1221	Tag28	GF	PBS_Mix2	4	NA	late
1222	Tag28	GF	PBS_Mix2	8	1725388601	late
1223	Tag28	GF	PBS_Mix2	4	NA	late
1224	Tag28	GF	PBS_Mix2	8	4853932584	late
1225	Tag28	GF	Mix2_PBS	8	1456043956	early
1226	Tag28	GF	Mix2_PBS	8	2711956522	early
1227	Tag28	GF	Mix2_PBS	8	3887218045	early
1228	Tag28	GF	Mix1_Mix2	5	3.75583e+07	late
1229	Tag28	GF	Mix1_Mix2	1	0	late
1230	Tag28	GF	Mix2_PBS	8	3667844523	early
1231	Tag28	GF	PBS_Mix1	1	NA	late
1232	Tag28	GF	PBS_Mix1	5	0	late
1233	Tag28	GF	PBS_Mix1	1	NA	late
1234	Tag28	GF	PBS_Mix1	5	0	late
1235	Tag28	GF	PBS_Mix1	1	NA	late
1236	Tag28	GF	PBS_Mix1	5	0	late
1237	Tag28	GF	Mix1_PBS	5	0	late
1238	Tag28	GF	Mix1_PBS	5	0	late
1239	Tag28	GF	Mix1_PBS	5	0	late
1240	Tag28	GF	Mix1_Mix2	6	1.91912e+07	late
1241	Tag28	GF	Mix1_Mix2	6	2.16021e+07	late
1242	Tag28	GF	Mix1_Mix2	1	0	late
1243	Tag28	GF	PBS_Mix1	2	NA	late
1244	Tag28	GF	PBS_Mix1	6	0	late
1245	Tag28	GF	PBS_Mix1	2	NA	late
1246	Tag28	GF	PBS_Mix1	6	0	late
1247	Tag28	GF	PBS_Mix1	2	NA	late
1248	Tag28	GF	PBS_Mix1	6	0	late
1249	Tag28	GF	Mix1_PBS	6	0	late
1250	Tag28	GF	Mix1_PBS	6	0	late
1251	Tag28	GF	Mix1_PBS	6	0	late
1252	Tag28	GF	Mix1_Mix2	7	2.54655e+07	late
1253	Tag28	GF	Mix1_Mix2	7	2.16887e+07	late
1254	Tag28	GF	PBS_Mix1	3	NA	late
1255	Tag28	GF	PBS_Mix1	7	0	late
1256	Tag28	GF	PBS_Mix1	3	NA	late
1257	Tag28	GF	PBS_Mix1	7	0	late
1258	Tag28	GF	PBS_Mix1	3	NA	late
1259	Tag28	GF	PBS_Mix1	7	0	late
1260	Tag28	GF	Mix1_PBS	7	0	late
1261	Tag28	GF	Mix1_PBS	7	0	late
1262	Tag28	GF	Mix1_PBS	7	0	late
1263	Tag28	GF	Mix1_Mix2	8	1.74823e+07	late
1264	Tag28	GF	Mix1_Mix2	8	2.01364e+07	late
1265	Tag28	GF	PBS_Mix1	4	NA	late
1266	Tag28	GF	PBS_Mix1	8	0	late
1267	Tag28	GF	PBS_Mix1	4	NA	late
1268	Tag28	GF	PBS_Mix1	8	0	late
1269	Tag28	GF	Mix1_PBS	1	0	late
1270	Tag28	GF	PBS_Mix1	4	NA	late
1271	Tag28	GF	PBS_Mix1	8	0	late
1272	Tag28	GF	Mix1_PBS	8	0	late
1273	Tag28	GF	Mix1_PBS	8	0	late
1274	Tag28	GF	Mix1_PBS	8	0	late
1275	Tag28	Oligo	Mix1_Mix2	1	0	late
1276	Tag28	Oligo	Mix1_Mix2	1	0	late
1277	Tag28	Oligo	Mix1_Mix2	1	0	late
1278	Tag28	Oligo	Mix1_Mix2	1	0	late
1279	Tag28	Oligo	Mix1_PBS	1	0	late
1280	Tag28	GF	Mix1_PBS	1	0	late
1281	Tag28	Oligo	Mix1_PBS	1	0	late
1282	Tag28	Oligo	Mix1_PBS	1	0	late
1283	Tag28	Oligo	Mix1_Mix2	2	0	late
1284	Tag28	Oligo	Mix1_Mix2	2	0	late
1285	Tag28	Oligo	Mix1_Mix2	2	0	late
1286	Tag28	Oligo	Mix1_Mix2	2	0	late
1287	Tag28	Oligo	Mix1_PBS	2	0	late
1288	Tag28	Oligo	Mix1_PBS	2	0	late
1289	Tag28	Oligo	Mix1_PBS	2	0	late
1290	Tag28	Oligo	Mix1_Mix2	3	0	late
1291	Tag28	GF	Mix1_PBS	1	0	late
1292	Tag28	Oligo	Mix1_Mix2	3	0	late
1293	Tag28	Oligo	Mix1_Mix2	3	0	late
1294	Tag28	Oligo	Mix1_Mix2	3	0	late
1295	Tag28	Oligo	Mix1_PBS	3	0	late
1296	Tag28	Oligo	Mix1_PBS	3	0	late
1297	Tag28	Oligo	Mix1_PBS	3	0	late
1298	Tag28	Oligo	Mix1_Mix2	4	0	late
1299	Tag28	Oligo	Mix1_Mix2	4	0	late
1300	Tag28	GF	Mix1_Mix2	2	0	late
1301	Tag28	Oligo	Mix1_Mix2	4	0	late
1302	Tag28	Oligo	Mix1_Mix2	4	0	late
1303	Tag28	Oligo	Mix1_PBS	4	0	late
1304	Tag28	Oligo	Mix1_PBS	4	0	late
1305	Tag28	Oligo	Mix1_PBS	4	0	late
1306	Tag28	Oligo	Mix1_Mix2	5	43939.2	late
1307	Tag28	Oligo	Mix1_Mix2	5	2.66681e+06	late
1308	Tag28	Oligo	Mix1_Mix2	5	0	late
1309	Tag28	Oligo	Mix1_Mix2	5	1.48761e+07	late
1310	Tag28	Oligo	PBS_Mix1	5	0	late
1311	Tag28	Oligo	PBS_Mix1	1	NA	late
1312	Tag28	GF	Mix1_Mix2	2	0	late
1313	Tag29	Oligo	PBS_Mix1	5	0	late
1314	Tag29	Oligo	PBS_Mix1	1	NA	late
1315	Tag29	Oligo	PBS_Mix1	5	0	late
1316	Tag29	Oligo	PBS_Mix1	1	NA	late
1317	Tag29	Oligo	Mix1_PBS	5	0	late
1318	Tag29	Oligo	Mix1_PBS	5	0	late
1319	Tag29	Oligo	Mix1_PBS	5	0	late
1320	Tag29	Oligo	Mix1_Mix2	6	0	late
1321	Tag29	Oligo	Mix1_Mix2	6	623515	late
1322	Tag29	Oligo	Mix1_Mix2	6	0	late
1323	Tag29	Oligo	Mix1_Mix2	6	3.52442e+06	late
1324	Tag29	Oligo	PBS_Mix1	6	0	late
1325	Tag29	Oligo	PBS_Mix1	2	NA	late
1326	Tag29	Oligo	PBS_Mix1	6	0	late
1327	Tag29	Oligo	PBS_Mix1	2	NA	late
1328	Tag29	Oligo	PBS_Mix1	6	0	late
1329	Tag29	Oligo	PBS_Mix1	2	NA	late
1330	Tag29	Oligo	Mix1_PBS	6	0	late
1331	Tag29	Oligo	Mix1_PBS	6	0	late
1332	Tag29	Oligo	Mix1_PBS	6	0	late
1333	Tag29	Oligo	Mix1_Mix2	7	0	late
1334	Tag29	Oligo	Mix1_Mix2	7	286040	late
1335	Tag29	Oligo	Mix1_Mix2	7	0	late
1336	Tag29	Oligo	Mix1_Mix2	7	2.01069e+06	late
1337	Tag29	Oligo	PBS_Mix1	7	0	late
1338	Tag29	Oligo	PBS_Mix1	3	NA	late
1339	Tag29	GF	Mix1_PBS	2	0	late
1340	Tag29	Oligo	PBS_Mix1	7	0	late
1341	Tag29	Oligo	PBS_Mix1	3	NA	late
1342	Tag29	Oligo	PBS_Mix1	7	0	late
1343	Tag29	Oligo	PBS_Mix1	3	NA	late
1344	Tag29	Oligo	Mix1_PBS	7	0	late
1345	Tag29	Oligo	Mix1_PBS	7	0	late
1346	Tag29	Oligo	Mix1_PBS	7	0	late
1347	Tag29	Oligo	Mix1_Mix2	8	0	late
1348	Tag29	Oligo	Mix1_Mix2	8	231376	late
1349	Tag29	Oligo	Mix1_Mix2	8	0	late
1350	Tag29	Oligo	Mix1_Mix2	8	874636	late
1351	Tag29	Oligo	PBS_Mix1	8	0	late
1352	Tag29	Oligo	PBS_Mix1	4	NA	late
1353	Tag29	GF	Mix1_PBS	2	0	late
1354	Tag29	Oligo	PBS_Mix1	8	0	late
1355	Tag29	Oligo	PBS_Mix1	4	NA	late
1356	Tag29	Oligo	PBS_Mix1	8	0	late
1357	Tag29	Oligo	PBS_Mix1	4	NA	late
1358	Tag29	Oligo	Mix1_PBS	8	0	late
1359	Tag29	Oligo	Mix1_PBS	8	0	late
1360	Tag29	Oligo	Mix1_PBS	8	0	late
1361	Tag29	Oligo	Mix2_Mix1	1	542000	early
1362	Tag29	Oligo	Mix2_Mix1	1	12100000	early
1363	Tag29	Oligo	Mix2_Mix1	1	271000	early
1364	Tag29	Oligo	Mix2_Mix1	1	772000	early
1365	Tag29	GF	Mix1_PBS	2	0	late
1366	Tag29	Oligo	Mix2_PBS	1	381000	early
1367	Tag29	Oligo	Mix2_PBS	1	2020000	early
1368	Tag29	Oligo	Mix2_PBS	1	1590000	early
1369	Tag29	Oligo	Mix2_PBS	1	2570000	early
1370	Tag29	Oligo	Mix2_Mix1	2	23700000	early
1371	Tag29	Oligo	Mix2_Mix1	2	3150000	early
1372	Tag29	Oligo	Mix2_Mix1	2	6600000	early
1373	Tag29	Oligo	Mix2_Mix1	2	35400000	early
1374	Tag29	Oligo	Mix2_PBS	2	42700000	early
1375	Tag29	Oligo	Mix2_PBS	2	21700000	early
1376	Tag29	GF	Mix1_Mix2	3	0	late
1377	Tag29	Oligo	Mix2_PBS	2	27500000	early
1378	Tag29	Oligo	Mix2_PBS	2	53300000	early
1379	Tag29	Oligo	Mix2_Mix1	3	79100000	early
1380	Tag29	Oligo	Mix2_Mix1	3	37800000	early
1381	Tag29	Oligo	Mix2_Mix1	3	3.43769e+07	early
1382	Tag29	Oligo	Mix2_Mix1	3	51500000	early
1383	Tag29	Oligo	Mix2_PBS	3	37400000	early
1384	Tag29	Oligo	Mix2_PBS	3	73200000	early
1385	Tag29	Oligo	Mix2_PBS	3	60900000	early
1386	Tag29	Oligo	Mix2_PBS	3	51300000	early
1387	Tag29	GF	Mix1_Mix2	3	0	late
1388	Tag29	Oligo	Mix2_Mix1	4	48100000	early
1389	Tag29	Oligo	Mix2_Mix1	4	63500000	early
1390	Tag29	Oligo	Mix2_Mix1	4	33900000	early
1391	Tag29	Oligo	Mix2_Mix1	4	76900000	early
1392	Tag29	Oligo	Mix2_PBS	4	8.84351e+07	early
1393	Tag29	Oligo	Mix2_PBS	4	52100000	early
1394	Tag29	Oligo	Mix2_PBS	4	75100000	early
1395	Tag29	Oligo	Mix2_PBS	4	48200000	early
1396	Tag29	Oligo	Mix2_Mix1	5	4.9491e+07	early
1397	Tag29	Oligo	Mix2_Mix1	5	7.87686e+07	early
1398	Tag29	Oligo	Mix2_Mix1	5	4.99522e+07	early
1399	Tag29	Oligo	Mix2_Mix1	5	9.90136e+07	early
1400	Tag29	Oligo	PBS_Mix2	5	440000	late
1401	Tag29	Oligo	PBS_Mix2	1	NA	late
1402	Tag29	Oligo	PBS_Mix2	5	23000000	late
1403	Tag29	Oligo	PBS_Mix2	1	NA	late
1404	Tag29	Oligo	PBS_Mix2	5	1480000	late
1405	Tag29	Oligo	PBS_Mix2	1	NA	late
1406	Tag29	Oligo	Mix2_PBS	5	73600000	early
1407	Tag29	Oligo	Mix2_PBS	5	26700000	early
1408	Tag29	Oligo	Mix2_PBS	5	56800000	early
1409	Tag29	GF	Mix1_PBS	3	0	late
1410	Tag29	Oligo	Mix2_PBS	5	32300000	early
1411	Tag29	Oligo	Mix2_Mix1	6	3.35731e+07	early
1412	Tag29	Oligo	Mix2_Mix1	6	7.90472e+07	early
1413	Tag29	Oligo	Mix2_Mix1	6	7.18502e+07	early
1414	Tag29	Oligo	Mix2_Mix1	6	7.48372e+07	early
1415	Tag29	Oligo	PBS_Mix2	6	17600000	late
1416	Tag29	Oligo	PBS_Mix2	2	NA	late
1417	Tag29	Oligo	PBS_Mix2	6	41200000	late
1418	Tag29	Oligo	PBS_Mix2	2	NA	late
1419	Tag29	Oligo	PBS_Mix2	6	105000000	late
1420	Tag29	Oligo	PBS_Mix2	2	NA	late
1421	Tag29	Oligo	Mix2_PBS	6	61400000	early
1422	Tag29	Oligo	Mix2_PBS	6	38700000	early
1423	Tag29	GF	Mix1_PBS	3	0	late
1424	Tag29	Oligo	Mix2_PBS	6	94400000	early
1425	Tag29	Oligo	Mix2_PBS	6	26900000	early
1426	Tag29	Oligo	Mix2_Mix1	7	3.89139e+07	early
1427	Tag29	Oligo	Mix2_Mix1	7	20400000	early
1428	Tag29	Oligo	Mix2_Mix1	7	3.30956e+07	early
1429	Tag29	Oligo	Mix2_Mix1	7	4.87463e+07	early
1430	Tag29	Oligo	PBS_Mix2	7	40000000	late
1431	Tag29	Oligo	PBS_Mix2	3	NA	late
1432	Tag29	Oligo	PBS_Mix2	7	68700000	late
1433	Tag29	Oligo	PBS_Mix2	3	NA	late
1434	Tag29	Oligo	PBS_Mix2	7	32100000	late
1435	Tag29	Oligo	PBS_Mix2	3	NA	late
1436	Tag29	Oligo	Mix2_PBS	7	51000000	early
1437	Tag29	GF	Mix1_PBS	3	0	late
1438	Tag29	Oligo	Mix2_PBS	7	50900000	early
1439	Tag29	Oligo	Mix2_PBS	7	36900000	early
1440	Tag29	Oligo	Mix2_PBS	7	54700000	early
1441	Tag29	Oligo	Mix2_Mix1	8	9.48572e+07	early
1442	Tag29	Oligo	Mix2_Mix1	8	114000000	early
1443	Tag29	Oligo	Mix2_Mix1	8	41200000	early
1444	Tag29	Oligo	Mix2_Mix1	8	1.49077e+08	early
1445	Tag29	Oligo	PBS_Mix2	8	133000000	late
1446	Tag29	Oligo	PBS_Mix2	4	NA	late
1447	Tag29	Oligo	PBS_Mix2	8	168000000	late
1448	Tag29	Oligo	PBS_Mix2	4	NA	late
1449	Tag29	Oligo	PBS_Mix2	8	141000000	late
1450	Tag29	Oligo	PBS_Mix2	4	NA	late
1451	Tag29	Oligo	Mix2_PBS	8	131000000	early
1452	Tag29	Oligo	Mix2_PBS	8	63800000	early
1453	Tag29	Oligo	Mix2_PBS	8	124000000	early
1454	Tag29	Oligo	Mix2_PBS	8	7.29555e+07	early
1455	Tag29	GF	Mix2_Mix1	1	9.38224e+08	early
1456	Tag29	GF	Mix2_Mix1	1	1029525032	early
1457	Tag29	GF	Mix2_Mix1	1	7.52412e+08	early
1458	Tag29	GF	Mix2_Mix1	1	6.78288e+08	early
1459	Tag29	GF	Mix2_Mix1	1	1179632249	early
1460	Tag29	GF	Mix2_PBS	1	1580174927	early
1461	Tag29	GF	Mix2_PBS	1	1511187608	early
1462	Tag29	GF	Mix2_PBS	1	4.78632e+08	early
1463	Tag29	GF	Mix2_PBS	1	1427895981	early
1464	Tag29	GF	Mix2_Mix1	2	2408839779	early
1465	Tag29	GF	Mix2_Mix1	2	3877300613	early
1466	Tag29	GF	Mix2_Mix1	2	3736842105	early
1467	Tag29	GF	Mix2_Mix1	2	3932203390	early
1468	Tag29	GF	Mix2_Mix1	2	4352144470	early
1469	Tag29	GF	Mix2_PBS	2	1655954631	early
1470	Tag29	GF	Mix1_Mix2	4	0	late
1471	Tag29	GF	Mix2_PBS	2	2888283379	early
1472	Tag29	GF	Mix2_PBS	2	3698113208	early
1473	Tag29	GF	Mix2_PBS	2	2503496503	early
1474	Tag29	GF	Mix2_Mix1	3	2830324910	early
1475	Tag29	GF	Mix2_Mix1	3	2419452888	early
1476	Tag29	GF	Mix2_Mix1	3	3868852459	early
1477	Tag29	GF	Mix2_Mix1	3	3742574257	early
1478	Tag29	GF	Mix2_Mix1	3	7282051282	early
1479	Tag29	GF	Mix2_PBS	3	5809523810	early
1480	Tag29	GF	Mix2_PBS	3	8776699029	early
1481	Tag29	GF	Mix1_Mix2	4	0	late
1482	Tag29	GF	Mix2_PBS	3	3457013575	early
1483	Tag29	GF	Mix2_PBS	3	9374449339	early
1484	Tag29	GF	Mix2_Mix1	4	3326315789	early
1485	Tag29	GF	Mix2_Mix1	4	4571428571	early
1486	Tag29	GF	Mix2_Mix1	4	6697247706	early
1487	Tag29	GF	Mix2_Mix1	4	5235772358	early
1488	Tag29	GF	Mix2_Mix1	4	6222222222	early
1489	Tag29	GF	Mix2_PBS	4	5973684211	early
1490	Tag29	GF	Mix2_PBS	4	4000000000	early
1491	Tag29	GF	Mix2_PBS	4	4233183857	early
1492	Tag29	GF	Mix2_PBS	4	4461538462	early
1493	Tag29	GF	Mix2_Mix1	5	2246376812	early
1494	Tag29	GF	Mix2_Mix1	5	2.64211e+09	early
1495	Tag29	GF	Mix2_Mix1	5	3810169492	early
1496	Tag29	GF	Mix2_Mix1	5	3.99679e+08	early
1497	Tag29	GF	Mix2_Mix1	5	2544698545	early
1498	Tag29	GF	PBS_Mix2	1	NA	late
1499	Tag29	GF	PBS_Mix2	5	1581280788	late
1500	Tag29	GF	PBS_Mix2	1	NA	late
1501	Tag29	GF	PBS_Mix2	5	7.43421e+08	late
1502	Tag29	GF	Mix1_PBS	4	0	late
1503	Tag29	GF	PBS_Mix2	1	NA	late
1504	Tag29	GF	PBS_Mix2	5	1994269341	late
1505	Tag29	GF	Mix2_PBS	5	5966101695	early
1506	Tag29	GF	Mix2_PBS	5	6285714286	early
1507	Tag29	GF	Mix2_PBS	5	3707317073	early
1508	Tag29	GF	Mix2_PBS	5	6743362832	early
1509	Tag29	GF	Mix2_Mix1	6	1209677419	early
1510	Tag29	GF	Mix2_Mix1	6	3062992126	early
1511	Tag29	GF	Mix2_Mix1	6	6317152104	early
1512	Tag29	GF	Mix2_Mix1	6	4300000000	early
1513	Tag29	GF	Mix2_Mix1	6	3015673981	early
1514	Tag29	GF	Mix1_PBS	4	0	late
1515	Tag29	GF	PBS_Mix2	2	NA	late
1516	Tag29	GF	PBS_Mix2	6	4072524407	late
1517	Tag29	GF	PBS_Mix2	2	NA	late
1518	Tag29	GF	PBS_Mix2	6	3202170963	late
1519	Tag29	GF	PBS_Mix2	2	NA	late
1520	Tag29	GF	PBS_Mix2	6	4413793103	late
1521	Tag29	GF	Mix2_PBS	6	3615384615	early
1522	Tag29	GF	Mix2_PBS	6	2000000000	early
1523	Tag29	GF	Mix2_PBS	6	3544910180	early
1524	Tag29	GF	Mix2_PBS	6	7589743590	early
1525	Tag29	GF	Mix2_Mix1	7	2074656189	early
1526	Tag29	GF	Mix2_Mix1	7	2.96362e+09	early
1527	Tag29	GF	Mix2_Mix1	7	1609314360	early
1528	Tag29	GF	Mix1_PBS	4	0	late
1529	Tag29	GF	Mix2_Mix1	7	1.91064e+09	early
1530	Tag29	GF	Mix2_Mix1	7	6403755869	early
1531	Tag29	GF	PBS_Mix2	3	NA	late
1532	Tag29	GF	PBS_Mix2	7	4106904232	late
1533	Tag29	GF	PBS_Mix2	3	NA	late
1534	Tag29	GF	PBS_Mix2	7	1.83995e+09	late
1535	Tag29	GF	PBS_Mix2	3	NA	late
1536	Tag29	GF	PBS_Mix2	7	2101694915	late
1537	Tag29	GF	Mix2_PBS	7	3812500000	early
1538	Tag29	GF	Mix2_PBS	7	1723320158	early
1539	Tag29	GF	Mix2_PBS	7	2328767123	early
1540	Tag29	GF	Mix2_PBS	7	3212962963	early
1541	Tag29	GF	Mix2_Mix1	8	1817610063	early
1542	Tag29	GF	Mix1_Mix2	5	7.00466e+07	late
1543	Tag29	GF	Mix2_Mix1	8	5289855072	early
1544	Tag29	GF	Mix2_Mix1	8	2995951417	early
1545	Tag29	GF	Mix2_Mix1	8	9.82818e+08	early
1546	Tag29	GF	Mix2_Mix1	8	4.90236e+08	early
1547	Tag29	GF	PBS_Mix2	4	NA	late
1548	Tag29	GF	PBS_Mix2	8	5611510791	late
1549	Tag29	GF	PBS_Mix2	4	NA	late
1550	Tag29	GF	PBS_Mix2	8	1725388601	late
1551	Tag29	GF	PBS_Mix2	4	NA	late
1552	Tag29	GF	PBS_Mix2	8	4853932584	late
1553	Tag29	GF	Mix2_PBS	8	1456043956	early
1554	Tag29	GF	Mix2_PBS	8	2711956522	early
1555	Tag29	GF	Mix2_PBS	8	3887218045	early
1556	Tag29	GF	Mix1_Mix2	5	3.75583e+07	late
1557	Tag29	GF	Mix1_Mix2	1	0	late
1558	Tag29	GF	Mix2_PBS	8	3667844523	early
1559	Tag29	GF	PBS_Mix1	1	NA	late
1560	Tag29	GF	PBS_Mix1	5	0	late
1561	Tag29	GF	PBS_Mix1	1	NA	late
1562	Tag29	GF	PBS_Mix1	5	0	late
1563	Tag29	GF	PBS_Mix1	1	NA	late
1564	Tag29	GF	PBS_Mix1	5	0	late
1565	Tag29	GF	Mix1_PBS	5	0	late
1566	Tag29	GF	Mix1_PBS	5	0	late
1567	Tag29	GF	Mix1_PBS	5	0	late
1568	Tag29	GF	Mix1_Mix2	6	1.91912e+07	late
1569	Tag29	GF	Mix1_Mix2	6	2.16021e+07	late
1570	Tag29	GF	Mix1_Mix2	1	0	late
1571	Tag29	GF	PBS_Mix1	2	NA	late
1572	Tag29	GF	PBS_Mix1	6	0	late
1573	Tag29	GF	PBS_Mix1	2	NA	late
1574	Tag29	GF	PBS_Mix1	6	0	late
1575	Tag29	GF	PBS_Mix1	2	NA	late
1576	Tag29	GF	PBS_Mix1	6	0	late
1577	Tag29	GF	Mix1_PBS	6	0	late
1578	Tag29	GF	Mix1_PBS	6	0	late
1579	Tag29	GF	Mix1_PBS	6	0	late
1580	Tag29	GF	Mix1_Mix2	7	2.54655e+07	late
1581	Tag29	GF	Mix1_Mix2	7	2.16887e+07	late
1582	Tag29	GF	PBS_Mix1	3	NA	late
1583	Tag29	GF	PBS_Mix1	7	0	late
1584	Tag29	GF	PBS_Mix1	3	NA	late
1585	Tag29	GF	PBS_Mix1	7	0	late
1586	Tag29	GF	PBS_Mix1	3	NA	late
1587	Tag29	GF	PBS_Mix1	7	0	late
1588	Tag29	GF	Mix1_PBS	7	0	late
1589	Tag29	GF	Mix1_PBS	7	0	late
1590	Tag29	GF	Mix1_PBS	7	0	late
1591	Tag29	GF	Mix1_Mix2	8	1.74823e+07	late
1592	Tag29	GF	Mix1_Mix2	8	2.01364e+07	late
1593	Tag29	GF	PBS_Mix1	4	NA	late
1594	Tag29	GF	PBS_Mix1	8	0	late
1595	Tag29	GF	PBS_Mix1	4	NA	late
1596	Tag29	GF	PBS_Mix1	8	0	late
1597	Tag29	GF	Mix1_PBS	1	0	late
1598	Tag29	GF	PBS_Mix1	4	NA	late
1599	Tag29	GF	PBS_Mix1	8	0	late
1600	Tag29	GF	Mix1_PBS	8	0	late
1601	Tag29	GF	Mix1_PBS	8	0	late
1602	Tag29	GF	Mix1_PBS	8	0	late
1603	Tag29	Oligo	Mix1_Mix2	1	0	late
1604	Tag29	Oligo	Mix1_Mix2	1	0	late
1605	Tag29	Oligo	Mix1_Mix2	1	0	late
1606	Tag29	Oligo	Mix1_Mix2	1	0	late
1607	Tag29	Oligo	Mix1_PBS	1	0	late
1608	Tag29	GF	Mix1_PBS	1	0	late
1609	Tag29	Oligo	Mix1_PBS	1	0	late
1610	Tag29	Oligo	Mix1_PBS	1	0	late
1611	Tag29	Oligo	Mix1_Mix2	2	0	late
1612	Tag29	Oligo	Mix1_Mix2	2	0	late
1613	Tag29	Oligo	Mix1_Mix2	2	0	late
1614	Tag29	Oligo	Mix1_Mix2	2	0	late
1615	Tag29	Oligo	Mix1_PBS	2	0	late
1616	Tag29	Oligo	Mix1_PBS	2	0	late
1617	Tag29	Oligo	Mix1_PBS	2	0	late
1618	Tag29	Oligo	Mix1_Mix2	3	0	late
1619	Tag29	GF	Mix1_PBS	1	0	late
1620	Tag29	Oligo	Mix1_Mix2	3	0	late
1621	Tag29	Oligo	Mix1_Mix2	3	0	late
1622	Tag29	Oligo	Mix1_Mix2	3	0	late
1623	Tag29	Oligo	Mix1_PBS	3	0	late
1624	Tag29	Oligo	Mix1_PBS	3	0	late
1625	Tag29	Oligo	Mix1_PBS	3	0	late
1626	Tag29	Oligo	Mix1_Mix2	4	0	late
1627	Tag29	Oligo	Mix1_Mix2	4	0	late
1628	Tag29	GF	Mix1_Mix2	2	0	late
1629	Tag29	Oligo	Mix1_Mix2	4	0	late
1630	Tag29	Oligo	Mix1_Mix2	4	0	late
1631	Tag29	Oligo	Mix1_PBS	4	0	late
1632	Tag29	Oligo	Mix1_PBS	4	0	late
1633	Tag29	Oligo	Mix1_PBS	4	0	late
1634	Tag29	Oligo	Mix1_Mix2	5	43939.2	late
1635	Tag29	Oligo	Mix1_Mix2	5	2.66681e+06	late
1636	Tag29	Oligo	Mix1_Mix2	5	0	late
1637	Tag29	Oligo	Mix1_Mix2	5	1.48761e+07	late
1638	Tag29	Oligo	PBS_Mix1	5	0	late
1639	Tag29	Oligo	PBS_Mix1	1	NA	late
1640	Tag29	GF	Mix1_Mix2	2	0	late
1641	Tag31	Oligo	PBS_Mix1	5	0	late
1642	Tag31	Oligo	PBS_Mix1	1	NA	late
1643	Tag31	Oligo	PBS_Mix1	5	0	late
1644	Tag31	Oligo	PBS_Mix1	1	NA	late
1645	Tag31	Oligo	Mix1_PBS	5	0	late
1646	Tag31	Oligo	Mix1_PBS	5	0	late
1647	Tag31	Oligo	Mix1_PBS	5	0	late
1648	Tag31	Oligo	Mix1_Mix2	6	0	late
1649	Tag31	Oligo	Mix1_Mix2	6	623515	late
1650	Tag31	Oligo	Mix1_Mix2	6	0	late
1651	Tag31	Oligo	Mix1_Mix2	6	3.52442e+06	late
1652	Tag31	Oligo	PBS_Mix1	6	0	late
1653	Tag31	Oligo	PBS_Mix1	2	NA	late
1654	Tag31	Oligo	PBS_Mix1	6	0	late
1655	Tag31	Oligo	PBS_Mix1	2	NA	late
1656	Tag31	Oligo	PBS_Mix1	6	0	late
1657	Tag31	Oligo	PBS_Mix1	2	NA	late
1658	Tag31	Oligo	Mix1_PBS	6	0	late
1659	Tag31	Oligo	Mix1_PBS	6	0	late
1660	Tag31	Oligo	Mix1_PBS	6	0	late
1661	Tag31	Oligo	Mix1_Mix2	7	0	late
1662	Tag31	Oligo	Mix1_Mix2	7	286040	late
1663	Tag31	Oligo	Mix1_Mix2	7	0	late
1664	Tag31	Oligo	Mix1_Mix2	7	2.01069e+06	late
1665	Tag31	Oligo	PBS_Mix1	7	0	late
1666	Tag31	Oligo	PBS_Mix1	3	NA	late
1667	Tag31	GF	Mix1_PBS	2	0	late
1668	Tag31	Oligo	PBS_Mix1	7	0	late
1669	Tag31	Oligo	PBS_Mix1	3	NA	late
1670	Tag31	Oligo	PBS_Mix1	7	0	late
1671	Tag31	Oligo	PBS_Mix1	3	NA	late
1672	Tag31	Oligo	Mix1_PBS	7	0	late
1673	Tag31	Oligo	Mix1_PBS	7	0	late
1674	Tag31	Oligo	Mix1_PBS	7	0	late
1675	Tag31	Oligo	Mix1_Mix2	8	0	late
1676	Tag31	Oligo	Mix1_Mix2	8	231376	late
1677	Tag31	Oligo	Mix1_Mix2	8	0	late
1678	Tag31	Oligo	Mix1_Mix2	8	874636	late
1679	Tag31	Oligo	PBS_Mix1	8	0	late
1680	Tag31	Oligo	PBS_Mix1	4	NA	late
1681	Tag31	GF	Mix1_PBS	2	0	late
1682	Tag31	Oligo	PBS_Mix1	8	0	late
1683	Tag31	Oligo	PBS_Mix1	4	NA	late
1684	Tag31	Oligo	PBS_Mix1	8	0	late
1685	Tag31	Oligo	PBS_Mix1	4	NA	late
1686	Tag31	Oligo	Mix1_PBS	8	0	late
1687	Tag31	Oligo	Mix1_PBS	8	0	late
1688	Tag31	Oligo	Mix1_PBS	8	0	late
1689	Tag31	Oligo	Mix2_Mix1	1	542000	early
1690	Tag31	Oligo	Mix2_Mix1	1	12100000	early
1691	Tag31	Oligo	Mix2_Mix1	1	271000	early
1692	Tag31	Oligo	Mix2_Mix1	1	772000	early
1693	Tag31	GF	Mix1_PBS	2	0	late
1694	Tag31	Oligo	Mix2_PBS	1	381000	early
1695	Tag31	Oligo	Mix2_PBS	1	2020000	early
1696	Tag31	Oligo	Mix2_PBS	1	1590000	early
1697	Tag31	Oligo	Mix2_PBS	1	2570000	early
1698	Tag31	Oligo	Mix2_Mix1	2	23700000	early
1699	Tag31	Oligo	Mix2_Mix1	2	3150000	early
1700	Tag31	Oligo	Mix2_Mix1	2	6600000	early
1701	Tag31	Oligo	Mix2_Mix1	2	35400000	early
1702	Tag31	Oligo	Mix2_PBS	2	42700000	early
1703	Tag31	Oligo	Mix2_PBS	2	21700000	early
1704	Tag31	GF	Mix1_Mix2	3	0	late
1705	Tag31	Oligo	Mix2_PBS	2	27500000	early
1706	Tag31	Oligo	Mix2_PBS	2	53300000	early
1707	Tag31	Oligo	Mix2_Mix1	3	79100000	early
1708	Tag31	Oligo	Mix2_Mix1	3	37800000	early
1709	Tag31	Oligo	Mix2_Mix1	3	3.43769e+07	early
1710	Tag31	Oligo	Mix2_Mix1	3	51500000	early
1711	Tag31	Oligo	Mix2_PBS	3	37400000	early
1712	Tag31	Oligo	Mix2_PBS	3	73200000	early
1713	Tag31	Oligo	Mix2_PBS	3	60900000	early
1714	Tag31	Oligo	Mix2_PBS	3	51300000	early
1715	Tag31	GF	Mix1_Mix2	3	0	late
1716	Tag31	Oligo	Mix2_Mix1	4	48100000	early
1717	Tag31	Oligo	Mix2_Mix1	4	63500000	early
1718	Tag31	Oligo	Mix2_Mix1	4	33900000	early
1719	Tag31	Oligo	Mix2_Mix1	4	76900000	early
1720	Tag31	Oligo	Mix2_PBS	4	8.84351e+07	early
1721	Tag31	Oligo	Mix2_PBS	4	52100000	early
1722	Tag31	Oligo	Mix2_PBS	4	75100000	early
1723	Tag31	Oligo	Mix2_PBS	4	48200000	early
1724	Tag31	Oligo	Mix2_Mix1	5	4.9491e+07	early
1725	Tag31	Oligo	Mix2_Mix1	5	7.87686e+07	early
1726	Tag31	Oligo	Mix2_Mix1	5	4.99522e+07	early
1727	Tag31	Oligo	Mix2_Mix1	5	9.90136e+07	early
1728	Tag31	Oligo	PBS_Mix2	5	440000	late
1729	Tag31	Oligo	PBS_Mix2	1	NA	late
1730	Tag31	Oligo	PBS_Mix2	5	23000000	late
1731	Tag31	Oligo	PBS_Mix2	1	NA	late
1732	Tag31	Oligo	PBS_Mix2	5	1480000	late
1733	Tag31	Oligo	PBS_Mix2	1	NA	late
1734	Tag31	Oligo	Mix2_PBS	5	73600000	early
1735	Tag31	Oligo	Mix2_PBS	5	26700000	early
1736	Tag31	Oligo	Mix2_PBS	5	56800000	early
1737	Tag31	GF	Mix1_PBS	3	0	late
1738	Tag31	Oligo	Mix2_PBS	5	32300000	early
1739	Tag31	Oligo	Mix2_Mix1	6	3.35731e+07	early
1740	Tag31	Oligo	Mix2_Mix1	6	7.90472e+07	early
1741	Tag31	Oligo	Mix2_Mix1	6	7.18502e+07	early
1742	Tag31	Oligo	Mix2_Mix1	6	7.48372e+07	early
1743	Tag31	Oligo	PBS_Mix2	6	17600000	late
1744	Tag31	Oligo	PBS_Mix2	2	NA	late
1745	Tag31	Oligo	PBS_Mix2	6	41200000	late
1746	Tag31	Oligo	PBS_Mix2	2	NA	late
1747	Tag31	Oligo	PBS_Mix2	6	105000000	late
1748	Tag31	Oligo	PBS_Mix2	2	NA	late
1749	Tag31	Oligo	Mix2_PBS	6	61400000	early
1750	Tag31	Oligo	Mix2_PBS	6	38700000	early
1751	Tag31	GF	Mix1_PBS	3	0	late
1752	Tag31	Oligo	Mix2_PBS	6	94400000	early
1753	Tag31	Oligo	Mix2_PBS	6	26900000	early
1754	Tag31	Oligo	Mix2_Mix1	7	3.89139e+07	early
1755	Tag31	Oligo	Mix2_Mix1	7	20400000	early
1756	Tag31	Oligo	Mix2_Mix1	7	3.30956e+07	early
1757	Tag31	Oligo	Mix2_Mix1	7	4.87463e+07	early
1758	Tag31	Oligo	PBS_Mix2	7	40000000	late
1759	Tag31	Oligo	PBS_Mix2	3	NA	late
1760	Tag31	Oligo	PBS_Mix2	7	68700000	late
1761	Tag31	Oligo	PBS_Mix2	3	NA	late
1762	Tag31	Oligo	PBS_Mix2	7	32100000	late
1763	Tag31	Oligo	PBS_Mix2	3	NA	late
1764	Tag31	Oligo	Mix2_PBS	7	51000000	early
1765	Tag31	GF	Mix1_PBS	3	0	late
1766	Tag31	Oligo	Mix2_PBS	7	50900000	early
1767	Tag31	Oligo	Mix2_PBS	7	36900000	early
1768	Tag31	Oligo	Mix2_PBS	7	54700000	early
1769	Tag31	Oligo	Mix2_Mix1	8	9.48572e+07	early
1770	Tag31	Oligo	Mix2_Mix1	8	114000000	early
1771	Tag31	Oligo	Mix2_Mix1	8	41200000	early
1772	Tag31	Oligo	Mix2_Mix1	8	1.49077e+08	early
1773	Tag31	Oligo	PBS_Mix2	8	133000000	late
1774	Tag31	Oligo	PBS_Mix2	4	NA	late
1775	Tag31	Oligo	PBS_Mix2	8	168000000	late
1776	Tag31	Oligo	PBS_Mix2	4	NA	late
1777	Tag31	Oligo	PBS_Mix2	8	141000000	late
1778	Tag31	Oligo	PBS_Mix2	4	NA	late
1779	Tag31	Oligo	Mix2_PBS	8	131000000	early
1780	Tag31	Oligo	Mix2_PBS	8	63800000	early
1781	Tag31	Oligo	Mix2_PBS	8	124000000	early
1782	Tag31	Oligo	Mix2_PBS	8	7.29555e+07	early
1783	Tag31	GF	Mix2_Mix1	1	9.38224e+08	early
1784	Tag31	GF	Mix2_Mix1	1	1029525032	early
1785	Tag31	GF	Mix2_Mix1	1	7.52412e+08	early
1786	Tag31	GF	Mix2_Mix1	1	6.78288e+08	early
1787	Tag31	GF	Mix2_Mix1	1	1179632249	early
1788	Tag31	GF	Mix2_PBS	1	1580174927	early
1789	Tag31	GF	Mix2_PBS	1	1511187608	early
1790	Tag31	GF	Mix2_PBS	1	4.78632e+08	early
1791	Tag31	GF	Mix2_PBS	1	1427895981	early
1792	Tag31	GF	Mix2_Mix1	2	2408839779	early
1793	Tag31	GF	Mix2_Mix1	2	3877300613	early
1794	Tag31	GF	Mix2_Mix1	2	3736842105	early
1795	Tag31	GF	Mix2_Mix1	2	3932203390	early
1796	Tag31	GF	Mix2_Mix1	2	4352144470	early
1797	Tag31	GF	Mix2_PBS	2	1655954631	early
1798	Tag31	GF	Mix1_Mix2	4	0	late
1799	Tag31	GF	Mix2_PBS	2	2888283379	early
1800	Tag31	GF	Mix2_PBS	2	3698113208	early
1801	Tag31	GF	Mix2_PBS	2	2503496503	early
1802	Tag31	GF	Mix2_Mix1	3	2830324910	early
1803	Tag31	GF	Mix2_Mix1	3	2419452888	early
1804	Tag31	GF	Mix2_Mix1	3	3868852459	early
1805	Tag31	GF	Mix2_Mix1	3	3742574257	early
1806	Tag31	GF	Mix2_Mix1	3	7282051282	early
1807	Tag31	GF	Mix2_PBS	3	5809523810	early
1808	Tag31	GF	Mix2_PBS	3	8776699029	early
1809	Tag31	GF	Mix1_Mix2	4	0	late
1810	Tag31	GF	Mix2_PBS	3	3457013575	early
1811	Tag31	GF	Mix2_PBS	3	9374449339	early
1812	Tag31	GF	Mix2_Mix1	4	3326315789	early
1813	Tag31	GF	Mix2_Mix1	4	4571428571	early
1814	Tag31	GF	Mix2_Mix1	4	6697247706	early
1815	Tag31	GF	Mix2_Mix1	4	5235772358	early
1816	Tag31	GF	Mix2_Mix1	4	6222222222	early
1817	Tag31	GF	Mix2_PBS	4	5973684211	early
1818	Tag31	GF	Mix2_PBS	4	4000000000	early
1819	Tag31	GF	Mix2_PBS	4	4233183857	early
1820	Tag31	GF	Mix2_PBS	4	4461538462	early
1821	Tag31	GF	Mix2_Mix1	5	2246376812	early
1822	Tag31	GF	Mix2_Mix1	5	2.64211e+09	early
1823	Tag31	GF	Mix2_Mix1	5	3810169492	early
1824	Tag31	GF	Mix2_Mix1	5	3.99679e+08	early
1825	Tag31	GF	Mix2_Mix1	5	2544698545	early
1826	Tag31	GF	PBS_Mix2	1	NA	late
1827	Tag31	GF	PBS_Mix2	5	1581280788	late
1828	Tag31	GF	PBS_Mix2	1	NA	late
1829	Tag31	GF	PBS_Mix2	5	7.43421e+08	late
1830	Tag31	GF	Mix1_PBS	4	0	late
1831	Tag31	GF	PBS_Mix2	1	NA	late
1832	Tag31	GF	PBS_Mix2	5	1994269341	late
1833	Tag31	GF	Mix2_PBS	5	5966101695	early
1834	Tag31	GF	Mix2_PBS	5	6285714286	early
1835	Tag31	GF	Mix2_PBS	5	3707317073	early
1836	Tag31	GF	Mix2_PBS	5	6743362832	early
1837	Tag31	GF	Mix2_Mix1	6	1209677419	early
1838	Tag31	GF	Mix2_Mix1	6	3062992126	early
1839	Tag31	GF	Mix2_Mix1	6	6317152104	early
1840	Tag31	GF	Mix2_Mix1	6	4300000000	early
1841	Tag31	GF	Mix2_Mix1	6	3015673981	early
1842	Tag31	GF	Mix1_PBS	4	0	late
1843	Tag31	GF	PBS_Mix2	2	NA	late
1844	Tag31	GF	PBS_Mix2	6	4072524407	late
1845	Tag31	GF	PBS_Mix2	2	NA	late
1846	Tag31	GF	PBS_Mix2	6	3202170963	late
1847	Tag31	GF	PBS_Mix2	2	NA	late
1848	Tag31	GF	PBS_Mix2	6	4413793103	late
1849	Tag31	GF	Mix2_PBS	6	3615384615	early
1850	Tag31	GF	Mix2_PBS	6	2000000000	early
1851	Tag31	GF	Mix2_PBS	6	3544910180	early
1852	Tag31	GF	Mix2_PBS	6	7589743590	early
1853	Tag31	GF	Mix2_Mix1	7	2074656189	early
1854	Tag31	GF	Mix2_Mix1	7	2.96362e+09	early
1855	Tag31	GF	Mix2_Mix1	7	1609314360	early
1856	Tag31	GF	Mix1_PBS	4	0	late
1857	Tag31	GF	Mix2_Mix1	7	1.91064e+09	early
1858	Tag31	GF	Mix2_Mix1	7	6403755869	early
1859	Tag31	GF	PBS_Mix2	3	NA	late
1860	Tag31	GF	PBS_Mix2	7	4106904232	late
1861	Tag31	GF	PBS_Mix2	3	NA	late
1862	Tag31	GF	PBS_Mix2	7	1.83995e+09	late
1863	Tag31	GF	PBS_Mix2	3	NA	late
1864	Tag31	GF	PBS_Mix2	7	2101694915	late
1865	Tag31	GF	Mix2_PBS	7	3812500000	early
1866	Tag31	GF	Mix2_PBS	7	1723320158	early
1867	Tag31	GF	Mix2_PBS	7	2328767123	early
1868	Tag31	GF	Mix2_PBS	7	3212962963	early
1869	Tag31	GF	Mix2_Mix1	8	1817610063	early
1870	Tag31	GF	Mix1_Mix2	5	7.00466e+07	late
1871	Tag31	GF	Mix2_Mix1	8	5289855072	early
1872	Tag31	GF	Mix2_Mix1	8	2995951417	early
1873	Tag31	GF	Mix2_Mix1	8	9.82818e+08	early
1874	Tag31	GF	Mix2_Mix1	8	4.90236e+08	early
1875	Tag31	GF	PBS_Mix2	4	NA	late
1876	Tag31	GF	PBS_Mix2	8	5611510791	late
1877	Tag31	GF	PBS_Mix2	4	NA	late
1878	Tag31	GF	PBS_Mix2	8	1725388601	late
1879	Tag31	GF	PBS_Mix2	4	NA	late
1880	Tag31	GF	PBS_Mix2	8	4853932584	late
1881	Tag31	GF	Mix2_PBS	8	1456043956	early
1882	Tag31	GF	Mix2_PBS	8	2711956522	early
1883	Tag31	GF	Mix2_PBS	8	3887218045	early
1884	Tag31	GF	Mix1_Mix2	5	3.75583e+07	late
1885	Tag31	GF	Mix1_Mix2	1	0	late
1886	Tag31	GF	Mix2_PBS	8	3667844523	early
1887	Tag31	GF	PBS_Mix1	1	NA	late
1888	Tag31	GF	PBS_Mix1	5	0	late
1889	Tag31	GF	PBS_Mix1	1	NA	late
1890	Tag31	GF	PBS_Mix1	5	0	late
1891	Tag31	GF	PBS_Mix1	1	NA	late
1892	Tag31	GF	PBS_Mix1	5	0	late
1893	Tag31	GF	Mix1_PBS	5	0	late
1894	Tag31	GF	Mix1_PBS	5	0	late
1895	Tag31	GF	Mix1_PBS	5	0	late
1896	Tag31	GF	Mix1_Mix2	6	1.91912e+07	late
1897	Tag31	GF	Mix1_Mix2	6	2.16021e+07	late
1898	Tag31	GF	Mix1_Mix2	1	0	late
1899	Tag31	GF	PBS_Mix1	2	NA	late
1900	Tag31	GF	PBS_Mix1	6	0	late
1901	Tag31	GF	PBS_Mix1	2	NA	late
1902	Tag31	GF	PBS_Mix1	6	0	late
1903	Tag31	GF	PBS_Mix1	2	NA	late
1904	Tag31	GF	PBS_Mix1	6	0	late
1905	Tag31	GF	Mix1_PBS	6	0	late
1906	Tag31	GF	Mix1_PBS	6	0	late
1907	Tag31	GF	Mix1_PBS	6	0	late
1908	Tag31	GF	Mix1_Mix2	7	2.54655e+07	late
1909	Tag31	GF	Mix1_Mix2	7	2.16887e+07	late
1910	Tag31	GF	PBS_Mix1	3	NA	late
1911	Tag31	GF	PBS_Mix1	7	0	late
1912	Tag31	GF	PBS_Mix1	3	NA	late
1913	Tag31	GF	PBS_Mix1	7	0	late
1914	Tag31	GF	PBS_Mix1	3	NA	late
1915	Tag31	GF	PBS_Mix1	7	0	late
1916	Tag31	GF	Mix1_PBS	7	0	late
1917	Tag31	GF	Mix1_PBS	7	0	late
1918	Tag31	GF	Mix1_PBS	7	0	late
1919	Tag31	GF	Mix1_Mix2	8	1.74823e+07	late
1920	Tag31	GF	Mix1_Mix2	8	2.01364e+07	late
1921	Tag31	GF	PBS_Mix1	4	NA	late
1922	Tag31	GF	PBS_Mix1	8	0	late
1923	Tag31	GF	PBS_Mix1	4	NA	late
1924	Tag31	GF	PBS_Mix1	8	0	late
1925	Tag31	GF	Mix1_PBS	1	0	late
1926	Tag31	GF	PBS_Mix1	4	NA	late
1927	Tag31	GF	PBS_Mix1	8	0	late
1928	Tag31	GF	Mix1_PBS	8	0	late
1929	Tag31	GF	Mix1_PBS	8	0	late
1930	Tag31	GF	Mix1_PBS	8	0	late
1931	Tag31	Oligo	Mix1_Mix2	1	0	late
1932	Tag31	Oligo	Mix1_Mix2	1	0	late
1933	Tag31	Oligo	Mix1_Mix2	1	0	late
1934	Tag31	Oligo	Mix1_Mix2	1	0	late
1935	Tag31	Oligo	Mix1_PBS	1	0	late
1936	Tag31	GF	Mix1_PBS	1	0	late
1937	Tag31	Oligo	Mix1_PBS	1	0	late
1938	Tag31	Oligo	Mix1_PBS	1	0	late
1939	Tag31	Oligo	Mix1_Mix2	2	0	late
1940	Tag31	Oligo	Mix1_Mix2	2	0	late
1941	Tag31	Oligo	Mix1_Mix2	2	0	late
1942	Tag31	Oligo	Mix1_Mix2	2	0	late
1943	Tag31	Oligo	Mix1_PBS	2	0	late
1944	Tag31	Oligo	Mix1_PBS	2	0	late
1945	Tag31	Oligo	Mix1_PBS	2	0	late
1946	Tag31	Oligo	Mix1_Mix2	3	0	late
1947	Tag31	GF	Mix1_PBS	1	0	late
1948	Tag31	Oligo	Mix1_Mix2	3	0	late
1949	Tag31	Oligo	Mix1_Mix2	3	0	late
1950	Tag31	Oligo	Mix1_Mix2	3	0	late
1951	Tag31	Oligo	Mix1_PBS	3	0	late
1952	Tag31	Oligo	Mix1_PBS	3	0	late
1953	Tag31	Oligo	Mix1_PBS	3	0	late
1954	Tag31	Oligo	Mix1_Mix2	4	0	late
1955	Tag31	Oligo	Mix1_Mix2	4	0	late
1956	Tag31	GF	Mix1_Mix2	2	0	late
1957	Tag31	Oligo	Mix1_Mix2	4	0	late
1958	Tag31	Oligo	Mix1_Mix2	4	0	late
1959	Tag31	Oligo	Mix1_PBS	4	0	late
1960	Tag31	Oligo	Mix1_PBS	4	0	late
1961	Tag31	Oligo	Mix1_PBS	4	0	late
1962	Tag31	Oligo	Mix1_Mix2	5	43939.2	late
1963	Tag31	Oligo	Mix1_Mix2	5	2.66681e+06	late
1964	Tag31	Oligo	Mix1_Mix2	5	0	late
1965	Tag31	Oligo	Mix1_Mix2	5	1.48761e+07	late
1966	Tag31	Oligo	PBS_Mix1	5	0	late
1967	Tag31	Oligo	PBS_Mix1	1	NA	late
1968	Tag31	GF	Mix1_Mix2	2	0	late

## Sheet: Panel c
	Day	counts	Inoculation_timepoint	Mouse_strain	Group_type
1	6	5663	early	Oligo	Mix1_Mix2
2	6	3699	early	Oligo	Mix1_Mix2
3	6	5894	early	Oligo	Mix1_Mix2
4	6	5611	early	Oligo	Mix1_Mix2
5	7	5419	early	Oligo	Mix1_Mix2
6	7	4933	early	Oligo	Mix1_Mix2
7	7	4836	early	Oligo	Mix1_Mix2
8	7	4369	early	Oligo	Mix1_Mix2
9	8	5769	early	Oligo	Mix1_Mix2
10	8	3709	early	Oligo	Mix1_Mix2
11	8	5121	early	Oligo	Mix1_Mix2
12	8	5999	early	Oligo	Mix1_Mix2
13	1	0	late	Oligo	Mix2_Mix1
14	1	0	late	Oligo	Mix2_Mix1
15	1	0	late	Oligo	Mix2_Mix1
16	1	0	late	Oligo	Mix2_Mix1
17	2	0	late	Oligo	Mix2_Mix1
18	2	0	late	Oligo	Mix2_Mix1
19	2	0	late	Oligo	Mix2_Mix1
20	2	0	late	Oligo	Mix2_Mix1
21	3	2871	early	GF	Mix1_Mix2
22	3	0	late	Oligo	Mix2_Mix1
23	3	0	late	Oligo	Mix2_Mix1
24	3	0	late	Oligo	Mix2_Mix1
25	3	0	late	Oligo	Mix2_Mix1
26	3	1591	early	GF	Mix1_Mix2
27	4	0	late	Oligo	Mix2_Mix1
28	4	0	late	Oligo	Mix2_Mix1
29	4	0	late	Oligo	Mix2_Mix1
30	4	0	late	Oligo	Mix2_Mix1
31	5	2828	late	Oligo	Mix2_Mix1
32	5	140	late	Oligo	Mix2_Mix1
33	5	340	late	Oligo	Mix2_Mix1
34	5	766	late	Oligo	Mix2_Mix1
35	6	942	late	Oligo	Mix2_Mix1
36	6	56	late	Oligo	Mix2_Mix1
37	6	122	late	Oligo	Mix2_Mix1
38	6	259	late	Oligo	Mix2_Mix1
39	7	179	late	Oligo	Mix2_Mix1
40	7	0	late	Oligo	Mix2_Mix1
41	7	21	late	Oligo	Mix2_Mix1
42	7	48	late	Oligo	Mix2_Mix1
43	8	11	late	Oligo	Mix2_Mix1
44	8	0	late	Oligo	Mix2_Mix1
45	8	0	late	Oligo	Mix2_Mix1
46	8	26	late	Oligo	Mix2_Mix1
47	1	0	late	GF	Mix2_Mix1
48	1	0	late	GF	Mix2_Mix1
49	1	0	late	GF	Mix2_Mix1
50	1	0	late	GF	Mix2_Mix1
51	1	0	late	GF	Mix2_Mix1
52	2	0	late	GF	Mix2_Mix1
53	2	0	late	GF	Mix2_Mix1
54	2	0	late	GF	Mix2_Mix1
55	2	0	late	GF	Mix2_Mix1
56	2	0	late	GF	Mix2_Mix1
57	4	5114	early	GF	Mix1_Mix2
58	3	0	late	GF	Mix2_Mix1
59	3	0	late	GF	Mix2_Mix1
60	3	0	late	GF	Mix2_Mix1
61	3	0	late	GF	Mix2_Mix1
62	3	0	late	GF	Mix2_Mix1
63	4	2210	early	GF	Mix1_Mix2
64	4	0	late	GF	Mix2_Mix1
65	4	0	late	GF	Mix2_Mix1
66	4	0	late	GF	Mix2_Mix1
67	4	0	late	GF	Mix2_Mix1
68	4	0	late	GF	Mix2_Mix1
69	5	0	late	GF	Mix2_Mix1
70	5	14	late	GF	Mix2_Mix1
71	5	0	late	GF	Mix2_Mix1
72	5	0	late	GF	Mix2_Mix1
73	5	0	late	GF	Mix2_Mix1
74	6	0	late	GF	Mix2_Mix1
75	6	0	late	GF	Mix2_Mix1
76	6	0	late	GF	Mix2_Mix1
77	6	0	late	GF	Mix2_Mix1
78	6	0	late	GF	Mix2_Mix1
79	7	0	late	GF	Mix2_Mix1
80	7	0	late	GF	Mix2_Mix1
81	7	0	late	GF	Mix2_Mix1
82	7	0	late	GF	Mix2_Mix1
83	7	0	late	GF	Mix2_Mix1
84	8	0	late	GF	Mix2_Mix1
85	5	4358	early	GF	Mix1_Mix2
86	8	0	late	GF	Mix2_Mix1
87	8	0	late	GF	Mix2_Mix1
88	8	0	late	GF	Mix2_Mix1
89	8	0	late	GF	Mix2_Mix1
90	5	1330	early	GF	Mix1_Mix2
91	1	13242	early	GF	Mix1_Mix2
92	6	2088	early	GF	Mix1_Mix2
93	6	1183	early	GF	Mix1_Mix2
94	1	9507	early	GF	Mix1_Mix2
95	7	5242	early	GF	Mix1_Mix2
96	7	1304	early	GF	Mix1_Mix2
97	8	4813	early	GF	Mix1_Mix2
98	8	1138	early	GF	Mix1_Mix2
99	1	5167	early	Oligo	Mix1_Mix2
100	1	0	early	Oligo	Mix1_Mix2
101	1	7126	early	Oligo	Mix1_Mix2
102	1	4097	early	Oligo	Mix1_Mix2
103	2	6903	early	Oligo	Mix1_Mix2
104	2	3529	early	Oligo	Mix1_Mix2
105	2	5383	early	Oligo	Mix1_Mix2
106	2	6126	early	Oligo	Mix1_Mix2
107	3	8184	early	Oligo	Mix1_Mix2
108	3	6437	early	Oligo	Mix1_Mix2
109	3	6842	early	Oligo	Mix1_Mix2
110	3	7466	early	Oligo	Mix1_Mix2
111	4	3797	early	Oligo	Mix1_Mix2
112	4	5535	early	Oligo	Mix1_Mix2
113	2	3852	early	GF	Mix1_Mix2
114	4	5750	early	Oligo	Mix1_Mix2
115	4	5016	early	Oligo	Mix1_Mix2
116	5	6164	early	Oligo	Mix1_Mix2
117	5	5632	early	Oligo	Mix1_Mix2
118	5	4390	early	Oligo	Mix1_Mix2
119	5	4109	early	Oligo	Mix1_Mix2
120	2	3130	early	GF	Mix1_Mix2
121	6	6310	early	Oligo	Mix1_Mix2
122	6	4871	early	Oligo	Mix1_Mix2
123	6	6872	early	Oligo	Mix1_Mix2
124	6	5377	early	Oligo	Mix1_Mix2
125	7	5694	early	Oligo	Mix1_Mix2
126	7	6846	early	Oligo	Mix1_Mix2
127	7	5920	early	Oligo	Mix1_Mix2
128	7	3853	early	Oligo	Mix1_Mix2
129	8	5825	early	Oligo	Mix1_Mix2
130	8	5133	early	Oligo	Mix1_Mix2
131	8	5454	early	Oligo	Mix1_Mix2
132	8	4703	early	Oligo	Mix1_Mix2
133	1	0	late	Oligo	Mix2_Mix1
134	1	0	late	Oligo	Mix2_Mix1
135	1	0	late	Oligo	Mix2_Mix1
136	1	0	late	Oligo	Mix2_Mix1
137	2	0	late	Oligo	Mix2_Mix1
138	2	0	late	Oligo	Mix2_Mix1
139	2	0	late	Oligo	Mix2_Mix1
140	2	0	late	Oligo	Mix2_Mix1
141	3	7872	early	GF	Mix1_Mix2
142	3	0	late	Oligo	Mix2_Mix1
143	3	0	late	Oligo	Mix2_Mix1
144	3	0	late	Oligo	Mix2_Mix1
145	3	0	late	Oligo	Mix2_Mix1
146	3	6837	early	GF	Mix1_Mix2
147	4	0	late	Oligo	Mix2_Mix1
148	4	0	late	Oligo	Mix2_Mix1
149	4	0	late	Oligo	Mix2_Mix1
150	4	0	late	Oligo	Mix2_Mix1
151	5	3477	late	Oligo	Mix2_Mix1
152	5	142	late	Oligo	Mix2_Mix1
153	5	365	late	Oligo	Mix2_Mix1
154	5	923	late	Oligo	Mix2_Mix1
155	6	1204	late	Oligo	Mix2_Mix1
156	6	53	late	Oligo	Mix2_Mix1
157	6	157	late	Oligo	Mix2_Mix1
158	6	301	late	Oligo	Mix2_Mix1
159	7	200	late	Oligo	Mix2_Mix1
160	7	0	late	Oligo	Mix2_Mix1
161	7	15	late	Oligo	Mix2_Mix1
162	7	63	late	Oligo	Mix2_Mix1
163	8	13	late	Oligo	Mix2_Mix1
164	8	0	late	Oligo	Mix2_Mix1
165	8	0	late	Oligo	Mix2_Mix1
166	8	23	late	Oligo	Mix2_Mix1
167	1	0	late	GF	Mix2_Mix1
168	1	0	late	GF	Mix2_Mix1
169	1	0	late	GF	Mix2_Mix1
170	1	0	late	GF	Mix2_Mix1
171	1	0	late	GF	Mix2_Mix1
172	2	0	late	GF	Mix2_Mix1
173	2	0	late	GF	Mix2_Mix1
174	2	0	late	GF	Mix2_Mix1
175	2	0	late	GF	Mix2_Mix1
176	2	0	late	GF	Mix2_Mix1
177	4	11319	early	GF	Mix1_Mix2
178	3	0	late	GF	Mix2_Mix1
179	3	0	late	GF	Mix2_Mix1
180	3	0	late	GF	Mix2_Mix1
181	3	0	late	GF	Mix2_Mix1
182	3	0	late	GF	Mix2_Mix1
183	4	10423	early	GF	Mix1_Mix2
184	4	0	late	GF	Mix2_Mix1
185	4	0	late	GF	Mix2_Mix1
186	4	0	late	GF	Mix2_Mix1
187	4	0	late	GF	Mix2_Mix1
188	4	0	late	GF	Mix2_Mix1
189	5	0	late	GF	Mix2_Mix1
190	5	20	late	GF	Mix2_Mix1
191	5	0	late	GF	Mix2_Mix1
192	5	0	late	GF	Mix2_Mix1
193	5	0	late	GF	Mix2_Mix1
194	6	0	late	GF	Mix2_Mix1
195	6	0	late	GF	Mix2_Mix1
196	6	0	late	GF	Mix2_Mix1
197	6	0	late	GF	Mix2_Mix1
198	6	0	late	GF	Mix2_Mix1
199	7	0	late	GF	Mix2_Mix1
200	7	0	late	GF	Mix2_Mix1
201	7	0	late	GF	Mix2_Mix1
202	7	0	late	GF	Mix2_Mix1
203	7	0	late	GF	Mix2_Mix1
204	8	0	late	GF	Mix2_Mix1
205	5	7910	early	GF	Mix1_Mix2
206	8	0	late	GF	Mix2_Mix1
207	8	0	late	GF	Mix2_Mix1
208	8	0	late	GF	Mix2_Mix1
209	8	0	late	GF	Mix2_Mix1
210	5	6695	early	GF	Mix1_Mix2
211	1	2441	early	GF	Mix1_Mix2
212	6	3408	early	GF	Mix1_Mix2
213	6	6225	early	GF	Mix1_Mix2
214	1	2841	early	GF	Mix1_Mix2
215	7	8029	early	GF	Mix1_Mix2
216	7	6800	early	GF	Mix1_Mix2
217	8	6803	early	GF	Mix1_Mix2
218	8	6392	early	GF	Mix1_Mix2
219	1	5691	early	Oligo	Mix1_Mix2
220	1	0	early	Oligo	Mix1_Mix2
221	1	8041	early	Oligo	Mix1_Mix2
222	1	4892	early	Oligo	Mix1_Mix2
223	2	7817	early	Oligo	Mix1_Mix2
224	2	4374	early	Oligo	Mix1_Mix2
225	2	6340	early	Oligo	Mix1_Mix2
226	2	6895	early	Oligo	Mix1_Mix2
227	3	9534	early	Oligo	Mix1_Mix2
228	3	7610	early	Oligo	Mix1_Mix2
229	3	7930	early	Oligo	Mix1_Mix2
230	3	8481	early	Oligo	Mix1_Mix2
231	4	4287	early	Oligo	Mix1_Mix2
232	4	6610	early	Oligo	Mix1_Mix2
233	2	9423	early	GF	Mix1_Mix2
234	4	6515	early	Oligo	Mix1_Mix2
235	4	5715	early	Oligo	Mix1_Mix2
236	5	7259	early	Oligo	Mix1_Mix2
237	5	6944	early	Oligo	Mix1_Mix2
238	5	4889	early	Oligo	Mix1_Mix2
239	5	4377	early	Oligo	Mix1_Mix2
240	2	8328	early	GF	Mix1_Mix2
241	6	4714	early	Oligo	Mix1_Mix2
242	6	3409	early	Oligo	Mix1_Mix2
243	6	4626	early	Oligo	Mix1_Mix2
244	6	4036	early	Oligo	Mix1_Mix2
245	7	3789	early	Oligo	Mix1_Mix2
246	7	3983	early	Oligo	Mix1_Mix2
247	7	3253	early	Oligo	Mix1_Mix2
248	7	3026	early	Oligo	Mix1_Mix2
249	8	3856	early	Oligo	Mix1_Mix2
250	8	2931	early	Oligo	Mix1_Mix2
251	8	3024	early	Oligo	Mix1_Mix2
252	8	3564	early	Oligo	Mix1_Mix2
253	1	0	late	Oligo	Mix2_Mix1
254	1	0	late	Oligo	Mix2_Mix1
255	1	0	late	Oligo	Mix2_Mix1
256	1	0	late	Oligo	Mix2_Mix1
257	2	0	late	Oligo	Mix2_Mix1
258	2	0	late	Oligo	Mix2_Mix1
259	2	0	late	Oligo	Mix2_Mix1
260	2	0	late	Oligo	Mix2_Mix1
261	3	5935	early	GF	Mix1_Mix2
262	3	0	late	Oligo	Mix2_Mix1
263	3	0	late	Oligo	Mix2_Mix1
264	3	0	late	Oligo	Mix2_Mix1
265	3	0	late	Oligo	Mix2_Mix1
266	3	5982	early	GF	Mix1_Mix2
267	4	0	late	Oligo	Mix2_Mix1
268	4	0	late	Oligo	Mix2_Mix1
269	4	0	late	Oligo	Mix2_Mix1
270	4	0	late	Oligo	Mix2_Mix1
271	5	1991	late	Oligo	Mix2_Mix1
272	5	126	late	Oligo	Mix2_Mix1
273	5	305	late	Oligo	Mix2_Mix1
274	5	753	late	Oligo	Mix2_Mix1
275	6	915	late	Oligo	Mix2_Mix1
276	6	55	late	Oligo	Mix2_Mix1
277	6	144	late	Oligo	Mix2_Mix1
278	6	263	late	Oligo	Mix2_Mix1
279	7	157	late	Oligo	Mix2_Mix1
280	7	0	late	Oligo	Mix2_Mix1
281	7	22	late	Oligo	Mix2_Mix1
282	7	66	late	Oligo	Mix2_Mix1
283	8	12	late	Oligo	Mix2_Mix1
284	8	0	late	Oligo	Mix2_Mix1
285	8	0	late	Oligo	Mix2_Mix1
286	8	23	late	Oligo	Mix2_Mix1
287	1	0	late	GF	Mix2_Mix1
288	1	0	late	GF	Mix2_Mix1
289	1	0	late	GF	Mix2_Mix1
290	1	0	late	GF	Mix2_Mix1
291	1	0	late	GF	Mix2_Mix1
292	2	0	late	GF	Mix2_Mix1
293	2	0	late	GF	Mix2_Mix1
294	2	0	late	GF	Mix2_Mix1
295	2	0	late	GF	Mix2_Mix1
296	2	0	late	GF	Mix2_Mix1
297	4	8818	early	GF	Mix1_Mix2
298	3	0	late	GF	Mix2_Mix1
299	3	0	late	GF	Mix2_Mix1
300	3	0	late	GF	Mix2_Mix1
301	3	0	late	GF	Mix2_Mix1
302	3	0	late	GF	Mix2_Mix1
303	4	9919	early	GF	Mix1_Mix2
304	4	0	late	GF	Mix2_Mix1
305	4	0	late	GF	Mix2_Mix1
306	4	0	late	GF	Mix2_Mix1
307	4	0	late	GF	Mix2_Mix1
308	4	0	late	GF	Mix2_Mix1
309	5	0	late	GF	Mix2_Mix1
310	5	14	late	GF	Mix2_Mix1
311	5	0	late	GF	Mix2_Mix1
312	5	11	late	GF	Mix2_Mix1
313	5	0	late	GF	Mix2_Mix1
314	6	0	late	GF	Mix2_Mix1
315	6	0	late	GF	Mix2_Mix1
316	6	0	late	GF	Mix2_Mix1
317	6	0	late	GF	Mix2_Mix1
318	6	0	late	GF	Mix2_Mix1
319	7	0	late	GF	Mix2_Mix1
320	7	0	late	GF	Mix2_Mix1
321	7	0	late	GF	Mix2_Mix1
322	7	0	late	GF	Mix2_Mix1
323	7	0	late	GF	Mix2_Mix1
324	8	0	late	GF	Mix2_Mix1
325	5	5840	early	GF	Mix1_Mix2
326	8	0	late	GF	Mix2_Mix1
327	8	0	late	GF	Mix2_Mix1
328	8	0	late	GF	Mix2_Mix1
329	8	0	late	GF	Mix2_Mix1
330	5	7295	early	GF	Mix1_Mix2
331	1	2016	early	GF	Mix1_Mix2
332	6	2499	early	GF	Mix1_Mix2
333	6	7130	early	GF	Mix1_Mix2
334	1	2453	early	GF	Mix1_Mix2
335	7	5883	early	GF	Mix1_Mix2
336	7	8193	early	GF	Mix1_Mix2
337	8	4978	early	GF	Mix1_Mix2
338	8	7525	early	GF	Mix1_Mix2
339	1	5791	early	Oligo	Mix1_Mix2
340	1	15	early	Oligo	Mix1_Mix2
341	1	7853	early	Oligo	Mix1_Mix2
342	1	4796	early	Oligo	Mix1_Mix2
343	2	7047	early	Oligo	Mix1_Mix2
344	2	3959	early	Oligo	Mix1_Mix2
345	2	5724	early	Oligo	Mix1_Mix2
346	2	6243	early	Oligo	Mix1_Mix2
347	3	8029	early	Oligo	Mix1_Mix2
348	3	6145	early	Oligo	Mix1_Mix2
349	3	6950	early	Oligo	Mix1_Mix2
350	3	7258	early	Oligo	Mix1_Mix2
351	4	3653	early	Oligo	Mix1_Mix2
352	4	5133	early	Oligo	Mix1_Mix2
353	2	7854	early	GF	Mix1_Mix2
354	4	5410	early	Oligo	Mix1_Mix2
355	4	4819	early	Oligo	Mix1_Mix2
356	5	6092	early	Oligo	Mix1_Mix2
357	5	5477	early	Oligo	Mix1_Mix2
358	5	3677	early	Oligo	Mix1_Mix2
359	5	3513	early	Oligo	Mix1_Mix2
360	2	7000	early	GF	Mix1_Mix2
361	6	0	late	Oligo	Mix1_Mix2
362	6	18	late	Oligo	Mix1_Mix2
363	6	0	late	Oligo	Mix1_Mix2
364	6	180	late	Oligo	Mix1_Mix2
365	7	0	late	Oligo	Mix1_Mix2
366	7	14	late	Oligo	Mix1_Mix2
367	7	0	late	Oligo	Mix1_Mix2
368	7	66	late	Oligo	Mix1_Mix2
369	8	0	late	Oligo	Mix1_Mix2
370	8	11	late	Oligo	Mix1_Mix2
371	8	0	late	Oligo	Mix1_Mix2
372	8	55	late	Oligo	Mix1_Mix2
373	1	6620	early	Oligo	Mix2_Mix1
374	1	8283	early	Oligo	Mix2_Mix1
375	1	4534	early	Oligo	Mix2_Mix1
376	1	5518	early	Oligo	Mix2_Mix1
377	2	5861	early	Oligo	Mix2_Mix1
378	2	6072	early	Oligo	Mix2_Mix1
379	2	4674	early	Oligo	Mix2_Mix1
380	2	3538	early	Oligo	Mix2_Mix1
381	3	0	late	GF	Mix1_Mix2
382	3	5871	early	Oligo	Mix2_Mix1
383	3	7274	early	Oligo	Mix2_Mix1
384	3	4927	early	Oligo	Mix2_Mix1
385	3	5444	early	Oligo	Mix2_Mix1
386	3	0	late	GF	Mix1_Mix2
387	4	5224	early	Oligo	Mix2_Mix1
388	4	1134	early	Oligo	Mix2_Mix1
389	4	4427	early	Oligo	Mix2_Mix1
390	4	5610	early	Oligo	Mix2_Mix1
391	5	2797	early	Oligo	Mix2_Mix1
392	5	4327	early	Oligo	Mix2_Mix1
393	5	4465	early	Oligo	Mix2_Mix1
394	5	4952	early	Oligo	Mix2_Mix1
395	6	5055	early	Oligo	Mix2_Mix1
396	6	5969	early	Oligo	Mix2_Mix1
397	6	4792	early	Oligo	Mix2_Mix1
398	6	5021	early	Oligo	Mix2_Mix1
399	7	3727	early	Oligo	Mix2_Mix1
400	7	2618	early	Oligo	Mix2_Mix1
401	7	2149	early	Oligo	Mix2_Mix1
402	7	3159	early	Oligo	Mix2_Mix1
403	8	535	early	Oligo	Mix2_Mix1
404	8	4063	early	Oligo	Mix2_Mix1
405	8	248	early	Oligo	Mix2_Mix1
406	8	2116	early	Oligo	Mix2_Mix1
407	1	7731	early	GF	Mix2_Mix1
408	1	6678	early	GF	Mix2_Mix1
409	1	3445	early	GF	Mix2_Mix1
410	1	3861	early	GF	Mix2_Mix1
411	1	5363	early	GF	Mix2_Mix1
412	2	6696	early	GF	Mix2_Mix1
413	2	7601	early	GF	Mix2_Mix1
414	2	6746	early	GF	Mix2_Mix1
415	2	6859	early	GF	Mix2_Mix1
416	2	5764	early	GF	Mix2_Mix1
417	4	0	late	GF	Mix1_Mix2
418	3	5599	early	GF	Mix2_Mix1
419	3	2595	early	GF	Mix2_Mix1
420	3	5888	early	GF	Mix2_Mix1
421	3	5796	early	GF	Mix2_Mix1
422	3	6401	early	GF	Mix2_Mix1
423	4	0	late	GF	Mix1_Mix2
424	4	4584	early	GF	Mix2_Mix1
425	4	3239	early	GF	Mix2_Mix1
426	4	6573	early	GF	Mix2_Mix1
427	4	4377	early	GF	Mix2_Mix1
428	4	5099	early	GF	Mix2_Mix1
429	5	4768	early	GF	Mix2_Mix1
430	5	4361	early	GF	Mix2_Mix1
431	5	7939	early	GF	Mix2_Mix1
432	5	5501	early	GF	Mix2_Mix1
433	5	5462	early	GF	Mix2_Mix1
434	6	2021	early	GF	Mix2_Mix1
435	6	2005	early	GF	Mix2_Mix1
436	6	8048	early	GF	Mix2_Mix1
437	6	5584	early	GF	Mix2_Mix1
438	6	4955	early	GF	Mix2_Mix1
439	7	6514	early	GF	Mix2_Mix1
440	7	2428	early	GF	Mix2_Mix1
441	7	7287	early	GF	Mix2_Mix1
442	7	4199	early	GF	Mix2_Mix1
443	7	6372	early	GF	Mix2_Mix1
444	8	9854	early	GF	Mix2_Mix1
445	5	55	late	GF	Mix1_Mix2
446	8	1297	early	GF	Mix2_Mix1
447	8	5769	early	GF	Mix2_Mix1
448	8	811	early	GF	Mix2_Mix1
449	8	1447	early	GF	Mix2_Mix1
450	5	20	late	GF	Mix1_Mix2
451	1	0	late	GF	Mix1_Mix2
452	6	0	late	GF	Mix1_Mix2
453	6	27	late	GF	Mix1_Mix2
454	1	0	late	GF	Mix1_Mix2
455	7	25	late	GF	Mix1_Mix2
456	7	17	late	GF	Mix1_Mix2
457	8	20	late	GF	Mix1_Mix2
458	8	20	late	GF	Mix1_Mix2
459	1	0	late	Oligo	Mix1_Mix2
460	1	0	late	Oligo	Mix1_Mix2
461	1	0	late	Oligo	Mix1_Mix2
462	1	0	late	Oligo	Mix1_Mix2
463	2	0	late	Oligo	Mix1_Mix2
464	2	0	late	Oligo	Mix1_Mix2
465	2	0	late	Oligo	Mix1_Mix2
466	2	0	late	Oligo	Mix1_Mix2
467	3	0	late	Oligo	Mix1_Mix2
468	3	0	late	Oligo	Mix1_Mix2
469	3	0	late	Oligo	Mix1_Mix2
470	3	0	late	Oligo	Mix1_Mix2
471	4	0	late	Oligo	Mix1_Mix2
472	4	0	late	Oligo	Mix1_Mix2
473	2	0	late	GF	Mix1_Mix2
474	4	0	late	Oligo	Mix1_Mix2
475	4	0	late	Oligo	Mix1_Mix2
476	5	12	late	Oligo	Mix1_Mix2
477	5	101	late	Oligo	Mix1_Mix2
478	5	0	late	Oligo	Mix1_Mix2
479	5	398	late	Oligo	Mix1_Mix2
480	2	0	late	GF	Mix1_Mix2
481	6	0	late	Oligo	Mix1_Mix2
482	6	23	late	Oligo	Mix1_Mix2
483	6	0	late	Oligo	Mix1_Mix2
484	6	221	late	Oligo	Mix1_Mix2
485	7	0	late	Oligo	Mix1_Mix2
486	7	16	late	Oligo	Mix1_Mix2
487	7	0	late	Oligo	Mix1_Mix2
488	7	80	late	Oligo	Mix1_Mix2
489	8	0	late	Oligo	Mix1_Mix2
490	8	15	late	Oligo	Mix1_Mix2
491	8	0	late	Oligo	Mix1_Mix2
492	8	59	late	Oligo	Mix1_Mix2
493	1	6228	early	Oligo	Mix2_Mix1
494	1	6737	early	Oligo	Mix2_Mix1
495	1	4664	early	Oligo	Mix2_Mix1
496	1	5450	early	Oligo	Mix2_Mix1
497	2	6920	early	Oligo	Mix2_Mix1
498	2	5978	early	Oligo	Mix2_Mix1
499	2	5301	early	Oligo	Mix2_Mix1
500	2	3669	early	Oligo	Mix2_Mix1
501	3	0	late	GF	Mix1_Mix2
502	3	6930	early	Oligo	Mix2_Mix1
503	3	8162	early	Oligo	Mix2_Mix1
504	3	5761	early	Oligo	Mix2_Mix1
505	3	5559	early	Oligo	Mix2_Mix1
506	3	0	late	GF	Mix1_Mix2
507	4	5906	early	Oligo	Mix2_Mix1
508	4	1416	early	Oligo	Mix2_Mix1
509	4	4797	early	Oligo	Mix2_Mix1
510	4	5867	early	Oligo	Mix2_Mix1
511	5	3402	early	Oligo	Mix2_Mix1
512	5	5770	early	Oligo	Mix2_Mix1
513	5	5014	early	Oligo	Mix2_Mix1
514	5	5658	early	Oligo	Mix2_Mix1
515	6	6720	early	Oligo	Mix2_Mix1
516	6	8613	early	Oligo	Mix2_Mix1
517	6	5366	early	Oligo	Mix2_Mix1
518	6	6039	early	Oligo	Mix2_Mix1
519	7	6474	early	Oligo	Mix2_Mix1
520	7	4057	early	Oligo	Mix2_Mix1
521	7	3087	early	Oligo	Mix2_Mix1
522	7	4471	early	Oligo	Mix2_Mix1
523	8	1258	early	Oligo	Mix2_Mix1
524	8	7660	early	Oligo	Mix2_Mix1
525	8	665	early	Oligo	Mix2_Mix1
526	8	4358	early	Oligo	Mix2_Mix1
527	1	6420	early	GF	Mix2_Mix1
528	1	5317	early	GF	Mix2_Mix1
529	1	2992	early	GF	Mix2_Mix1
530	1	3259	early	GF	Mix2_Mix1
531	1	4470	early	GF	Mix2_Mix1
532	2	5671	early	GF	Mix2_Mix1
533	2	6620	early	GF	Mix2_Mix1
534	2	5784	early	GF	Mix2_Mix1
535	2	5909	early	GF	Mix2_Mix1
536	2	4881	early	GF	Mix2_Mix1
537	4	0	late	GF	Mix1_Mix2
538	3	4563	early	GF	Mix2_Mix1
539	3	3025	early	GF	Mix2_Mix1
540	3	4378	early	GF	Mix2_Mix1
541	3	4935	early	GF	Mix2_Mix1
542	3	5397	early	GF	Mix2_Mix1
543	4	0	late	GF	Mix1_Mix2
544	4	3104	early	GF	Mix2_Mix1
545	4	5318	early	GF	Mix2_Mix1
546	4	3101	early	GF	Mix2_Mix1
547	4	4164	early	GF	Mix2_Mix1
548	4	4521	early	GF	Mix2_Mix1
549	5	2768	early	GF	Mix2_Mix1
550	5	11177	early	GF	Mix2_Mix1
551	5	2644	early	GF	Mix2_Mix1
552	5	5786	early	GF	Mix2_Mix1
553	5	4879	early	GF	Mix2_Mix1
554	6	3826	early	GF	Mix2_Mix1
555	6	7037	early	GF	Mix2_Mix1
556	6	2060	early	GF	Mix2_Mix1
557	6	6666	early	GF	Mix2_Mix1
558	6	3919	early	GF	Mix2_Mix1
559	7	3070	early	GF	Mix2_Mix1
560	7	10073	early	GF	Mix2_Mix1
561	7	4290	early	GF	Mix2_Mix1
562	7	11891	early	GF	Mix2_Mix1
563	7	4513	early	GF	Mix2_Mix1
564	8	2610	early	GF	Mix2_Mix1
565	5	40	late	GF	Mix1_Mix2
566	8	7477	early	GF	Mix2_Mix1
567	8	5731	early	GF	Mix2_Mix1
568	8	10362	early	GF	Mix2_Mix1
569	8	11061	early	GF	Mix2_Mix1
570	5	28	late	GF	Mix1_Mix2
571	1	0	late	GF	Mix1_Mix2
572	6	13	late	GF	Mix1_Mix2
573	6	15	late	GF	Mix1_Mix2
574	1	0	late	GF	Mix1_Mix2
575	7	17	late	GF	Mix1_Mix2
576	7	19	late	GF	Mix1_Mix2
577	8	20	late	GF	Mix1_Mix2
578	8	11	late	GF	Mix1_Mix2
579	1	0	late	Oligo	Mix1_Mix2
580	1	0	late	Oligo	Mix1_Mix2
581	1	0	late	Oligo	Mix1_Mix2
582	1	0	late	Oligo	Mix1_Mix2
583	2	0	late	Oligo	Mix1_Mix2
584	2	0	late	Oligo	Mix1_Mix2
585	2	0	late	Oligo	Mix1_Mix2
586	2	0	late	Oligo	Mix1_Mix2
587	3	0	late	Oligo	Mix1_Mix2
588	3	0	late	Oligo	Mix1_Mix2
589	3	0	late	Oligo	Mix1_Mix2
590	3	0	late	Oligo	Mix1_Mix2
591	4	0	late	Oligo	Mix1_Mix2
592	4	0	late	Oligo	Mix1_Mix2
593	2	0	late	GF	Mix1_Mix2
594	4	0	late	Oligo	Mix1_Mix2
595	4	0	late	Oligo	Mix1_Mix2
596	5	0	late	Oligo	Mix1_Mix2
597	5	119	late	Oligo	Mix1_Mix2
598	5	0	late	Oligo	Mix1_Mix2
599	5	453	late	Oligo	Mix1_Mix2
600	2	0	late	GF	Mix1_Mix2
601	6	0	late	Oligo	Mix1_Mix2
602	6	15	late	Oligo	Mix1_Mix2
603	6	0	late	Oligo	Mix1_Mix2
604	6	74	late	Oligo	Mix1_Mix2
605	7	0	late	Oligo	Mix1_Mix2
606	7	10	late	Oligo	Mix1_Mix2
607	7	0	late	Oligo	Mix1_Mix2
608	7	98	late	Oligo	Mix1_Mix2
609	8	0	late	Oligo	Mix1_Mix2
610	8	0	late	Oligo	Mix1_Mix2
611	8	0	late	Oligo	Mix1_Mix2
612	8	26	late	Oligo	Mix1_Mix2
613	1	5032	early	Oligo	Mix2_Mix1
614	1	18	early	Oligo	Mix2_Mix1
615	1	4720	early	Oligo	Mix2_Mix1
616	1	4686	early	Oligo	Mix2_Mix1
617	2	5056	early	Oligo	Mix2_Mix1
618	2	1327	early	Oligo	Mix2_Mix1
619	2	4174	early	Oligo	Mix2_Mix1
620	2	2610	early	Oligo	Mix2_Mix1
621	3	0	late	GF	Mix1_Mix2
622	3	3615	early	Oligo	Mix2_Mix1
623	3	3814	early	Oligo	Mix2_Mix1
624	3	4208	early	Oligo	Mix2_Mix1
625	3	3342	early	Oligo	Mix2_Mix1
626	3	0	late	GF	Mix1_Mix2
627	4	2825	early	Oligo	Mix2_Mix1
628	4	682	early	Oligo	Mix2_Mix1
629	4	3041	early	Oligo	Mix2_Mix1
630	4	2884	early	Oligo	Mix2_Mix1
631	5	2498	early	Oligo	Mix2_Mix1
632	5	2116	early	Oligo	Mix2_Mix1
633	5	2398	early	Oligo	Mix2_Mix1
634	5	2833	early	Oligo	Mix2_Mix1
635	6	1355	early	Oligo	Mix2_Mix1
636	6	2638	early	Oligo	Mix2_Mix1
637	6	2248	early	Oligo	Mix2_Mix1
638	6	2149	early	Oligo	Mix2_Mix1
639	7	9003	early	Oligo	Mix2_Mix1
640	7	930	early	Oligo	Mix2_Mix1
641	7	4153	early	Oligo	Mix2_Mix1
642	7	1417	early	Oligo	Mix2_Mix1
643	8	12273	early	Oligo	Mix2_Mix1
644	8	1631	early	Oligo	Mix2_Mix1
645	8	7797	early	Oligo	Mix2_Mix1
646	8	5151	early	Oligo	Mix2_Mix1
647	1	6414	early	GF	Mix2_Mix1
648	1	5676	early	GF	Mix2_Mix1
649	1	3253	early	GF	Mix2_Mix1
650	1	3634	early	GF	Mix2_Mix1
651	1	4660	early	GF	Mix2_Mix1
652	2	5195	early	GF	Mix2_Mix1
653	2	5118	early	GF	Mix2_Mix1
654	2	5868	early	GF	Mix2_Mix1
655	2	5442	early	GF	Mix2_Mix1
656	2	4263	early	GF	Mix2_Mix1
657	4	0	late	GF	Mix1_Mix2
658	3	2809	early	GF	Mix2_Mix1
659	3	1605	early	GF	Mix2_Mix1
660	3	3910	early	GF	Mix2_Mix1
661	3	4071	early	GF	Mix2_Mix1
662	3	4634	early	GF	Mix2_Mix1
663	4	0	late	GF	Mix1_Mix2
664	4	1409	early	GF	Mix2_Mix1
665	4	1736	early	GF	Mix2_Mix1
666	4	2379	early	GF	Mix2_Mix1
667	4	2029	early	GF	Mix2_Mix1
668	4	2911	early	GF	Mix2_Mix1
669	5	80	early	GF	Mix2_Mix1
670	5	867	early	GF	Mix2_Mix1
671	5	1335	early	GF	Mix2_Mix1
672	5	2393	early	GF	Mix2_Mix1
673	5	2944	early	GF	Mix2_Mix1
674	6	0	early	GF	Mix2_Mix1
675	6	166	early	GF	Mix2_Mix1
676	6	131	early	GF	Mix2_Mix1
677	6	1005	early	GF	Mix2_Mix1
678	6	801	early	GF	Mix2_Mix1
679	7	0	early	GF	Mix2_Mix1
680	7	33	early	GF	Mix2_Mix1
681	7	71	early	GF	Mix2_Mix1
682	7	13	early	GF	Mix2_Mix1
683	7	50	early	GF	Mix2_Mix1
684	8	24	early	GF	Mix2_Mix1
685	5	48	late	GF	Mix1_Mix2
686	8	0	early	GF	Mix2_Mix1
687	8	0	early	GF	Mix2_Mix1
688	8	0	early	GF	Mix2_Mix1
689	8	0	early	GF	Mix2_Mix1
690	5	35	late	GF	Mix1_Mix2
691	1	0	late	GF	Mix1_Mix2
692	6	16	late	GF	Mix1_Mix2
693	6	26	late	GF	Mix1_Mix2
694	1	0	late	GF	Mix1_Mix2
695	7	30	late	GF	Mix1_Mix2
696	7	35	late	GF	Mix1_Mix2
697	8	0	late	GF	Mix1_Mix2
698	8	13	late	GF	Mix1_Mix2
699	1	0	late	Oligo	Mix1_Mix2
700	1	0	late	Oligo	Mix1_Mix2
701	1	0	late	Oligo	Mix1_Mix2
702	1	0	late	Oligo	Mix1_Mix2
703	2	0	late	Oligo	Mix1_Mix2
704	2	0	late	Oligo	Mix1_Mix2
705	2	0	late	Oligo	Mix1_Mix2
706	2	0	late	Oligo	Mix1_Mix2
707	3	0	late	Oligo	Mix1_Mix2
708	3	0	late	Oligo	Mix1_Mix2
709	3	0	late	Oligo	Mix1_Mix2
710	3	0	late	Oligo	Mix1_Mix2
711	4	0	late	Oligo	Mix1_Mix2
712	4	0	late	Oligo	Mix1_Mix2
713	2	0	late	GF	Mix1_Mix2
714	4	0	late	Oligo	Mix1_Mix2
715	4	0	late	Oligo	Mix1_Mix2
716	5	0	late	Oligo	Mix1_Mix2
717	5	86	late	Oligo	Mix1_Mix2
718	5	0	late	Oligo	Mix1_Mix2
719	5	250	late	Oligo	Mix1_Mix2
720	2	0	late	GF	Mix1_Mix2
