# Supplementary material for: Assessing microbiome population dynamics using wild-type isogenic standardized hybrid (WISH)-tags
Source: Nat Microbiol. 2024 Mar 19;9(4):1103–16. doi: 10.1038/s41564-024-01634-9 (PMC10994841; doi:10.1038/s41564-024-01634-9)
Supplement: Supplementary file 8 — Data tables for graphs and statistical analysis. [file 41564_2024_1634_MOESM8_ESM.xlsx]

## Sheet: Panel b
	Condition	Day	Set	Run	Plant_Nr	CFU_tet	Set_percent
1	5	7	late	2	38	405000	0.166667
2	5	7	late	2	41	51000	0.166667
3	5	7	late	2	45	120000	0.166667
4	5	7	late	2	48	103500	0.166667
5	5	7	late	2	49	18000	0.166667
6	5	7	late	2	52	13500	0.166667
7	5	7	late	2	56	34500	0.166667
8	5	7	late	2	59	16500	0.166667
9	5	7	late	2	63	450	0.166667
10	5	7	late	2	66	300	0.166667
11	5	7	late	2	67	240000	0.166667
12	5	7	late	2	70	165000	0.166667
13	6	7	late	2	39	1470000	0.00669193
14	6	7	late	2	39	1470000	0.00669193
15	6	7	late	2	39	1470000	0.00669193
16	6	7	early	2	39	1470000	0.993308
17	6	7	early	2	39	1470000	0.993308
18	6	7	early	2	39	1470000	0.993308
19	6	7	late	2	42	78000	0.134305
20	6	7	late	2	42	78000	0.134305
21	6	7	late	2	42	78000	0.134305
22	6	7	early	2	42	78000	0.865695
23	6	7	early	2	42	78000	0.865695
24	6	7	early	2	42	78000	0.865695
25	6	7	late	2	43	285000	0.0572314
26	6	7	late	2	43	285000	0.0572314
27	6	7	late	2	43	285000	0.0572314
28	6	7	early	2	43	285000	0.942769
29	6	7	early	2	43	285000	0.942769
30	6	7	early	2	43	285000	0.942769
31	6	7	late	2	46	2100000	0.0130843
32	6	7	late	2	46	2100000	0.0130843
33	6	7	late	2	46	2100000	0.0130843
34	6	7	early	2	46	2100000	0.986916
35	6	7	early	2	46	2100000	0.986916
36	6	7	early	2	46	2100000	0.986916
37	6	7	late	2	50	585000	0.438613
38	6	7	late	2	50	585000	0.438613
39	6	7	late	2	50	585000	0.438613
40	6	7	early	2	50	585000	0.561387
41	6	7	early	2	50	585000	0.561387
42	6	7	early	2	50	585000	0.561387
43	6	7	late	2	53	225000	0.432927
44	6	7	late	2	53	225000	0.432927
45	6	7	late	2	53	225000	0.432927
46	6	7	early	2	53	225000	0.567073
47	6	7	early	2	53	225000	0.567073
48	6	7	early	2	53	225000	0.567073
49	6	7	late	2	60	525000	0.358058
50	6	7	late	2	60	525000	0.358058
51	6	7	late	2	60	525000	0.358058
52	6	7	early	2	60	525000	0.641942
53	6	7	early	2	60	525000	0.641942
54	6	7	early	2	60	525000	0.641942
55	6	7	late	2	61	120000	0.810646
56	6	7	late	2	61	120000	0.810646
57	6	7	late	2	61	120000	0.810646
58	6	7	early	2	61	120000	0.189354
59	6	7	early	2	61	120000	0.189354
60	6	7	early	2	61	120000	0.189354
61	6	7	late	2	64	630000	0.34312
62	6	7	late	2	64	630000	0.34312
63	6	7	late	2	64	630000	0.34312
64	6	7	early	2	64	630000	0.65688
65	6	7	early	2	64	630000	0.65688
66	6	7	early	2	64	630000	0.65688
67	6	7	late	2	68	360000	0.552
68	6	7	late	2	68	360000	0.552
69	6	7	late	2	68	360000	0.552
70	6	7	early	2	68	360000	0.448
71	6	7	early	2	68	360000	0.448
72	6	7	early	2	68	360000	0.448
73	6	7	late	2	71	255000	0.408649
74	6	7	late	2	71	255000	0.408649
75	6	7	late	2	71	255000	0.408649
76	6	7	early	2	71	255000	0.591351
77	6	7	early	2	71	255000	0.591351
78	6	7	early	2	71	255000	0.591351
79	7	7	early	2	73	570000	0.166667
80	7	7	early	2	76	495000	0.166667
81	7	7	early	2	80	255000	0.166667
82	7	7	early	2	83	735000	0.166667
83	7	7	early	2	87	79500	0.166667
84	7	7	early	2	90	0	0.166667
85	7	7	early	2	91	480000	0.166667
86	7	7	early	2	94	195000	0.166667
87	7	7	early	2	98	630000	0.166667
88	7	7	early	2	101	210000	0.166667
89	7	7	early	2	105	76500	0.166667
90	7	7	early	2	108	48000	0.166667
91	8	7	early	2	74	165000	0.166667
92	8	7	early	2	77	1335000	0.166667
93	8	7	early	2	81	22500	0.166667
94	8	7	early	2	84	375000	0.166667
95	8	7	early	2	85	34500	0.166667
96	8	7	early	2	88	165000	0.166667
97	8	7	early	2	92	99000	0.166667
98	8	7	early	2	95	405000	0.166667
99	8	7	early	2	99	4650000	0.166667
100	8	7	early	2	102	585000	0.166667
101	8	7	early	2	103	1800000	0.166667
102	8	7	early	2	106	720000	0.166667
103	14	7	late	2	146	169500	0.166667
104	14	7	late	2	149	483000	0.166667
105	14	7	late	2	153	69000	0.166667
106	14	7	late	2	156	73500	0.166667
107	14	7	late	2	157	144000	0.166667
108	14	7	late	2	160	52500	0.166667
109	14	7	late	2	164	151500	0.166667
110	14	7	late	2	167	174000	0.166667
111	14	7	late	2	171	88500	0.166667
112	14	7	late	2	174	106500	0.166667
113	14	7	late	2	175	55500	0.166667
114	14	7	late	2	178	31500	0.166667
115	15	7	late	2	147	135000	0.589569
116	15	7	late	2	147	135000	0.589569
117	15	7	late	2	147	135000	0.589569
118	15	7	early	2	147	135000	0.410431
119	15	7	early	2	147	135000	0.410431
120	15	7	early	2	147	135000	0.410431
121	15	7	late	2	150	135000	1
122	15	7	late	2	150	135000	1
123	15	7	late	2	150	135000	1
124	15	7	early	2	150	135000	0
125	15	7	early	2	150	135000	0
126	15	7	early	2	150	135000	0
127	15	7	late	2	151	210000	0.726586
128	15	7	late	2	151	210000	0.726586
129	15	7	late	2	151	210000	0.726586
130	15	7	early	2	151	210000	0.273414
131	15	7	early	2	151	210000	0.273414
132	15	7	early	2	151	210000	0.273414
133	15	7	late	2	154	360000	0.364364
134	15	7	late	2	154	360000	0.364364
135	15	7	late	2	154	360000	0.364364
136	15	7	early	2	154	360000	0.635636
137	15	7	early	2	154	360000	0.635636
138	15	7	early	2	154	360000	0.635636
139	15	7	late	2	158	195000	0.798492
140	15	7	late	2	158	195000	0.798492
141	15	7	late	2	158	195000	0.798492
142	15	7	early	2	158	195000	0.201508
143	15	7	early	2	158	195000	0.201508
144	15	7	early	2	158	195000	0.201508
145	15	7	late	2	161	300000	0.487441
146	15	7	late	2	161	300000	0.487441
147	15	7	late	2	161	300000	0.487441
148	15	7	early	2	161	300000	0.512559
149	15	7	early	2	161	300000	0.512559
150	15	7	early	2	161	300000	0.512559
151	15	7	late	2	165	1440000	0.289803
152	15	7	late	2	165	1440000	0.289803
153	15	7	late	2	165	1440000	0.289803
154	15	7	early	2	165	1440000	0.710197
155	15	7	early	2	165	1440000	0.710197
156	15	7	early	2	165	1440000	0.710197
157	15	7	late	2	168	360000	0.503293
158	15	7	late	2	168	360000	0.503293
159	15	7	late	2	168	360000	0.503293
160	15	7	early	2	168	360000	0.496707
161	15	7	early	2	168	360000	0.496707
162	15	7	early	2	168	360000	0.496707
163	15	7	late	2	169	615000	0.599355
164	15	7	late	2	169	615000	0.599355
165	15	7	late	2	169	615000	0.599355
166	15	7	early	2	169	615000	0.400645
167	15	7	early	2	169	615000	0.400645
168	15	7	early	2	169	615000	0.400645
169	15	7	late	2	172	435000	0.482059
170	15	7	late	2	172	435000	0.482059
171	15	7	late	2	172	435000	0.482059
172	15	7	early	2	172	435000	0.517941
173	15	7	early	2	172	435000	0.517941
174	15	7	early	2	172	435000	0.517941
175	15	7	late	2	176	255000	0.827563
176	15	7	late	2	176	255000	0.827563
177	15	7	late	2	176	255000	0.827563
178	15	7	early	2	176	255000	0.172437
179	15	7	early	2	176	255000	0.172437
180	15	7	early	2	176	255000	0.172437
181	17	7	early	2	182	330000	0.166667
182	17	7	early	2	185	450000	0.166667
183	17	7	early	2	189	270000	0.166667
184	17	7	early	2	192	105000	0.166667
185	17	7	early	2	193	840000	0.166667
186	17	7	early	2	196	315000	0.166667
187	17	7	early	2	200	285000	0.166667
188	17	7	early	2	203	210000	0.166667
189	17	7	early	2	207	285000	0.166667
190	17	7	early	2	210	135000	0.166667
191	17	7	early	2	211	73500	0.166667
192	17	7	early	2	214	225000	0.166667
193	9	0	early	2	75	1650	0.166667
194	9	0	early	2	78	37500	0.166667
195	9	0	early	2	79	3900	0.166667
196	9	0	early	2	82	7800	0.166667
197	9	0	early	2	86	21000	0.166667
198	9	0	early	2	89	3750	0.166667
199	9	0	early	2	93	3450	0.166667
200	9	0	early	2	96	6450	0.166667
201	9	0	early	2	97	750	0.166667
202	9	0	early	2	100	19500	0.166667
203	9	0	early	2	104	25500	0.166667
204	9	0	early	2	107	4800	0.166667
205	18	0	early	2	183	130500	0.166667
206	18	0	early	2	186	99000	0.166667
207	18	0	early	2	187	10050	0.166667
208	18	0	early	2	190	13200	0.166667
209	18	0	early	2	194	4950	0.166667
210	18	0	early	2	197	1200	0.166667
211	18	0	early	2	201	5250	0.166667
212	18	0	early	2	204	16200	0.166667
213	18	0	early	2	205	31500	0.166667
214	18	0	early	2	208	10350	0.166667
215	18	0	early	2	212	6000	0.166667
216	18	0	early	2	215	3150	0.166667
217	1	14	late	2	1	720000	0.13027
218	1	14	late	2	1	720000	0.13027
219	1	14	late	2	1	720000	0.13027
220	1	14	early	2	1	720000	0.86973
221	1	14	early	2	1	720000	0.86973
222	1	14	early	2	1	720000	0.86973
223	1	14	late	2	4	9600000	0.243395
224	1	14	late	2	4	9600000	0.243395
225	1	14	late	2	4	9600000	0.243395
226	1	14	early	2	4	9600000	0.756605
227	1	14	early	2	4	9600000	0.756605
228	1	14	early	2	4	9600000	0.756605
229	1	14	late	2	8	4650000	0.051289
230	1	14	late	2	8	4650000	0.051289
231	1	14	late	2	8	4650000	0.051289
232	1	14	early	2	8	4650000	0.948711
233	1	14	early	2	8	4650000	0.948711
234	1	14	early	2	8	4650000	0.948711
235	1	14	late	2	11	9450000	0.176957
236	1	14	late	2	11	9450000	0.176957
237	1	14	late	2	11	9450000	0.176957
238	1	14	early	2	11	9450000	0.823043
239	1	14	early	2	11	9450000	0.823043
240	1	14	early	2	11	9450000	0.823043
241	1	14	late	2	15	3900000	0.29075
242	1	14	late	2	15	3900000	0.29075
243	1	14	late	2	15	3900000	0.29075
244	1	14	early	2	15	3900000	0.70925
245	1	14	early	2	15	3900000	0.70925
246	1	14	early	2	15	3900000	0.70925
247	1	14	late	2	18	1500000	0.107265
248	1	14	late	2	18	1500000	0.107265
249	1	14	late	2	18	1500000	0.107265
250	1	14	early	2	18	1500000	0.892735
251	1	14	early	2	18	1500000	0.892735
252	1	14	early	2	18	1500000	0.892735
253	1	14	late	2	19	1200000	0.224526
254	1	14	late	2	19	1200000	0.224526
255	1	14	late	2	19	1200000	0.224526
256	1	14	early	2	19	1200000	0.775474
257	1	14	early	2	19	1200000	0.775474
258	1	14	early	2	19	1200000	0.775474
259	1	14	late	2	22	5550000	0.581972
260	1	14	late	2	22	5550000	0.581972
261	1	14	late	2	22	5550000	0.581972
262	1	14	early	2	22	5550000	0.418028
263	1	14	early	2	22	5550000	0.418028
264	1	14	early	2	22	5550000	0.418028
265	1	14	late	2	26	3900000	0.305461
266	1	14	late	2	26	3900000	0.305461
267	1	14	late	2	26	3900000	0.305461
268	1	14	early	2	26	3900000	0.694539
269	1	14	early	2	26	3900000	0.694539
270	1	14	early	2	26	3900000	0.694539
271	1	14	late	2	29	5250000	0.352803
272	1	14	late	2	29	5250000	0.352803
273	1	14	late	2	29	5250000	0.352803
274	1	14	early	2	29	5250000	0.647197
275	1	14	early	2	29	5250000	0.647197
276	1	14	early	2	29	5250000	0.647197
277	1	14	late	2	33	1350000	0.302738
278	1	14	late	2	33	1350000	0.302738
279	1	14	late	2	33	1350000	0.302738
280	1	14	early	2	33	1350000	0.697262
281	1	14	early	2	33	1350000	0.697262
282	1	14	early	2	33	1350000	0.697262
283	1	14	late	2	36	4350000	0.0641018
284	1	14	late	2	36	4350000	0.0641018
285	1	14	late	2	36	4350000	0.0641018
286	1	14	early	2	36	4350000	0.935898
287	1	14	early	2	36	4350000	0.935898
288	1	14	early	2	36	4350000	0.935898
289	2	14	early	2	2	5550000	1
290	2	14	early	2	2	5550000	1
291	2	14	early	2	2	5550000	1
292	2	14	early	2	2	5550000	1
293	2	14	early	2	2	5550000	1
294	2	14	early	2	2	5550000	1
295	2	14	early	2	5	8100000	1
296	2	14	early	2	5	8100000	1
297	2	14	early	2	5	8100000	1
298	2	14	early	2	5	8100000	1
299	2	14	early	2	5	8100000	1
300	2	14	early	2	5	8100000	1
301	2	14	early	2	9	6750000	1
302	2	14	early	2	9	6750000	1
303	2	14	early	2	9	6750000	1
304	2	14	early	2	9	6750000	1
305	2	14	early	2	9	6750000	1
306	2	14	early	2	9	6750000	1
307	2	14	early	2	12	4350000	1
308	2	14	early	2	12	4350000	1
309	2	14	early	2	12	4350000	1
310	2	14	early	2	12	4350000	1
311	2	14	early	2	12	4350000	1
312	2	14	early	2	12	4350000	1
313	2	14	early	2	13	2250000	1
314	2	14	early	2	13	2250000	1
315	2	14	early	2	13	2250000	1
316	2	14	early	2	13	2250000	1
317	2	14	early	2	13	2250000	1
318	2	14	early	2	13	2250000	1
319	2	14	early	2	16	1650000	1
320	2	14	early	2	16	1650000	1
321	2	14	early	2	16	1650000	1
322	2	14	early	2	16	1650000	1
323	2	14	early	2	16	1650000	1
324	2	14	early	2	16	1650000	1
325	2	14	early	2	20	2850000	1
326	2	14	early	2	20	2850000	1
327	2	14	early	2	20	2850000	1
328	2	14	early	2	20	2850000	1
329	2	14	early	2	20	2850000	1
330	2	14	early	2	20	2850000	1
331	2	14	early	2	23	3300000	1
332	2	14	early	2	23	3300000	1
333	2	14	early	2	23	3300000	1
334	2	14	early	2	23	3300000	1
335	2	14	early	2	23	3300000	1
336	2	14	early	2	23	3300000	1
337	2	14	early	2	27	2850000	1
338	2	14	early	2	27	2850000	1
339	2	14	early	2	27	2850000	1
340	2	14	early	2	27	2850000	1
341	2	14	early	2	27	2850000	1
342	2	14	early	2	27	2850000	1
343	2	14	early	2	30	1200000	1
344	2	14	early	2	30	1200000	1
345	2	14	early	2	30	1200000	1
346	2	14	early	2	30	1200000	1
347	2	14	early	2	30	1200000	1
348	2	14	early	2	30	1200000	1
349	2	14	early	2	31	2400000	1
350	2	14	early	2	31	2400000	1
351	2	14	early	2	31	2400000	1
352	2	14	early	2	31	2400000	1
353	2	14	early	2	31	2400000	1
354	2	14	early	2	31	2400000	1
355	2	14	early	2	34	8100000	1
356	2	14	early	2	34	8100000	1
357	2	14	early	2	34	8100000	1
358	2	14	early	2	34	8100000	1
359	2	14	early	2	34	8100000	1
360	2	14	early	2	34	8100000	1
361	3	14	early	2	3	4350000	0.166667
362	3	14	early	2	6	2100000	0.166667
363	3	14	early	2	7	3600000	0.166667
364	3	14	early	2	10	6900000	0.166667
365	3	14	early	2	14	2250000	0.166667
366	3	14	early	2	17	2850000	0.166667
367	3	14	early	2	21	1950000	0.166667
368	3	14	early	2	24	3900000	0.166667
369	3	14	early	2	25	1215000	0.166667
370	3	14	early	2	28	4950000	0.166667
371	3	14	early	2	32	3300000	0.166667
372	3	14	early	2	35	2400000	0.166667
373	4	14	late	2	37	2250000	0.166667
374	4	14	late	2	40	285000	0.166667
375	4	14	late	2	44	2250000	0.166667
376	4	14	late	2	47	2550000	0.166667
377	4	14	late	2	51	315000	0.166667
378	4	14	late	2	54	4800000	0.166667
379	4	14	late	2	55	2250000	0.166667
380	4	14	late	2	62	3900000	0.166667
381	4	14	late	2	65	7800000	0.166667
382	4	14	late	2	69	5400000	0.166667
383	4	14	late	2	72	450000	0.166667
384	10	14	late	2	109	1035000	0.487456
385	10	14	late	2	109	1035000	0.487456
386	10	14	late	2	109	1035000	0.487456
387	10	14	early	2	109	1035000	0.512544
388	10	14	early	2	109	1035000	0.512544
389	10	14	early	2	109	1035000	0.512544
390	10	14	late	2	112	840000	0.406658
391	10	14	late	2	112	840000	0.406658
392	10	14	late	2	112	840000	0.406658
393	10	14	early	2	112	840000	0.593342
394	10	14	early	2	112	840000	0.593342
395	10	14	early	2	112	840000	0.593342
396	10	14	late	2	116	315000	0.161904
397	10	14	late	2	116	315000	0.161904
398	10	14	late	2	116	315000	0.161904
399	10	14	early	2	116	315000	0.838096
400	10	14	early	2	116	315000	0.838096
401	10	14	early	2	116	315000	0.838096
402	10	14	late	2	119	780000	0.460043
403	10	14	late	2	119	780000	0.460043
404	10	14	late	2	119	780000	0.460043
405	10	14	early	2	119	780000	0.539957
406	10	14	early	2	119	780000	0.539957
407	10	14	early	2	119	780000	0.539957
408	10	14	late	2	123	405000	0.402904
409	10	14	late	2	123	405000	0.402904
410	10	14	late	2	123	405000	0.402904
411	10	14	early	2	123	405000	0.597096
412	10	14	early	2	123	405000	0.597096
413	10	14	early	2	123	405000	0.597096
414	10	14	late	2	126	1800000	0.560091
415	10	14	late	2	126	1800000	0.560091
416	10	14	late	2	126	1800000	0.560091
417	10	14	early	2	126	1800000	0.439909
418	10	14	early	2	126	1800000	0.439909
419	10	14	early	2	126	1800000	0.439909
420	10	14	late	2	127	615000	0.109469
421	10	14	late	2	127	615000	0.109469
422	10	14	late	2	127	615000	0.109469
423	10	14	early	2	127	615000	0.890531
424	10	14	early	2	127	615000	0.890531
425	10	14	early	2	127	615000	0.890531
426	10	14	late	2	130	165000	0.358322
427	10	14	late	2	130	165000	0.358322
428	10	14	late	2	130	165000	0.358322
429	10	14	early	2	130	165000	0.641678
430	10	14	early	2	130	165000	0.641678
431	10	14	early	2	130	165000	0.641678
432	10	14	late	2	134	735000	0.418782
433	10	14	late	2	134	735000	0.418782
434	10	14	late	2	134	735000	0.418782
435	10	14	early	2	134	735000	0.581218
436	10	14	early	2	134	735000	0.581218
437	10	14	early	2	134	735000	0.581218
438	10	14	late	2	137	2100000	0.658765
439	10	14	late	2	137	2100000	0.658765
440	10	14	late	2	137	2100000	0.658765
441	10	14	early	2	137	2100000	0.341235
442	10	14	early	2	137	2100000	0.341235
443	10	14	early	2	137	2100000	0.341235
444	10	14	late	2	141	1500000	0.465611
445	10	14	late	2	141	1500000	0.465611
446	10	14	late	2	141	1500000	0.465611
447	10	14	early	2	141	1500000	0.534389
448	10	14	early	2	141	1500000	0.534389
449	10	14	early	2	141	1500000	0.534389
450	10	14	late	2	144	1350000	0.330416
451	10	14	late	2	144	1350000	0.330416
452	10	14	late	2	144	1350000	0.330416
453	10	14	early	2	144	1350000	0.669584
454	10	14	early	2	144	1350000	0.669584
455	10	14	early	2	144	1350000	0.669584
456	12	14	early	2	111	510000	0.166667
457	12	14	early	2	114	600000	0.166667
458	12	14	early	2	115	135000	0.166667
459	12	14	early	2	118	330000	0.166667
460	12	14	early	2	122	0	0.166667
461	12	14	early	2	125	750000	0.166667
462	12	14	early	2	129	270000	0.166667
463	12	14	early	2	132	570000	0.166667
464	12	14	early	2	133	735000	0.166667
465	12	14	early	2	136	1500000	0.166667
466	12	14	early	2	140	2100000	0.166667
467	12	14	early	2	143	525000	0.166667
468	13	14	late	2	145	330000	0.166667
469	13	14	late	2	148	780000	0.166667
470	13	14	late	2	152	840000	0.166667
471	13	14	late	2	155	1800000	0.166667
472	13	14	late	2	159	555000	0.166667
473	13	14	late	2	162	240000	0.166667
474	13	14	late	2	163	300000	0.166667
475	13	14	late	2	166	315000	0.166667
476	13	14	late	2	170	450000	0.166667
477	13	14	late	2	173	615000	0.166667
478	13	14	late	2	177	810000	0.166667
479	13	14	late	2	180	930000	0.166667
480	9	0	early	1	75	1500	0.166667
481	9	0	early	1	78	2850	0.166667
482	9	0	early	1	79	31500	0.166667
483	9	0	early	1	82	2400	0.166667
484	9	0	early	1	86	5400	0.166667
485	9	0	early	1	89	5850	0.166667
486	9	0	early	1	93	11250	0.166667
487	9	0	early	1	96	15000	0.166667
488	9	0	early	1	97	43500	0.166667
489	9	0	early	1	100	1500	0.166667
490	9	0	early	1	104	6150	0.166667
491	9	0	early	1	107	2400	0.166667
492	18	0	early	1	183	2100	0.166667
493	18	0	early	1	186	5100	0.166667
494	18	0	early	1	187	25500	0.166667
495	18	0	early	1	190	4950	0.166667
496	18	0	early	1	194	15000	0.166667
497	18	0	early	1	197	3750	0.166667
498	18	0	early	1	201	6900	0.166667
499	18	0	early	1	204	1650	0.166667
500	18	0	early	1	205	1800	0.166667
501	18	0	early	1	208	600	0.166667
502	18	0	early	1	212	10200	0.166667
503	18	0	early	1	215	18000	0.166667
504	5	7	late	1	38	87000	0.166667
505	5	7	late	1	41	60000	0.166667
506	5	7	late	1	45	180000	0.166667
507	5	7	late	1	48	87000	0.166667
508	5	7	late	1	49	16500	0.166667
509	5	7	late	1	52	57000	0.166667
510	5	7	late	1	56	63000	0.166667
511	5	7	late	1	59	58500	0.166667
512	5	7	late	1	63	72000	0.166667
513	5	7	late	1	66	225000	0.166667
514	5	7	late	1	67	195000	0.166667
515	5	7	late	1	70	54000	0.166667
516	6	7	early	1	39	885000	0.624735
517	6	7	early	1	39	885000	0.624735
518	6	7	early	1	39	885000	0.624735
519	6	7	late	1	39	885000	0.375265
520	6	7	late	1	39	885000	0.375265
521	6	7	late	1	39	885000	0.375265
522	6	7	early	1	42	495000	0.751001
523	6	7	early	1	42	495000	0.751001
524	6	7	early	1	42	495000	0.751001
525	6	7	late	1	42	495000	0.248999
526	6	7	late	1	42	495000	0.248999
527	6	7	late	1	42	495000	0.248999
528	6	7	early	1	43	765000	0.600239
529	6	7	early	1	43	765000	0.600239
530	6	7	early	1	43	765000	0.600239
531	6	7	late	1	43	765000	0.399761
532	6	7	late	1	43	765000	0.399761
533	6	7	late	1	43	765000	0.399761
534	6	7	early	1	46	1350000	0.899284
535	6	7	early	1	46	1350000	0.899284
536	6	7	early	1	46	1350000	0.899284
537	6	7	late	1	46	1350000	0.100716
538	6	7	late	1	46	1350000	0.100716
539	6	7	late	1	46	1350000	0.100716
540	6	7	early	1	50	750000	0.953369
541	6	7	early	1	50	750000	0.953369
542	6	7	early	1	50	750000	0.953369
543	6	7	late	1	50	750000	0.0466308
544	6	7	late	1	50	750000	0.0466308
545	6	7	late	1	50	750000	0.0466308
546	6	7	early	1	53	390000	0.840075
547	6	7	early	1	53	390000	0.840075
548	6	7	early	1	53	390000	0.840075
549	6	7	late	1	53	390000	0.159925
550	6	7	late	1	53	390000	0.159925
551	6	7	late	1	53	390000	0.159925
552	6	7	early	1	57	1650000	0.679189
553	6	7	early	1	57	1650000	0.679189
554	6	7	early	1	57	1650000	0.679189
555	6	7	late	1	57	1650000	0.320811
556	6	7	late	1	57	1650000	0.320811
557	6	7	late	1	57	1650000	0.320811
558	6	7	early	1	60	3600000	0.510427
559	6	7	early	1	60	3600000	0.510427
560	6	7	early	1	60	3600000	0.510427
561	6	7	late	1	60	3600000	0.489573
562	6	7	late	1	60	3600000	0.489573
563	6	7	late	1	60	3600000	0.489573
564	6	7	early	1	61	1800000	0.752774
565	6	7	early	1	61	1800000	0.752774
566	6	7	early	1	61	1800000	0.752774
567	6	7	late	1	61	1800000	0.247226
568	6	7	late	1	61	1800000	0.247226
569	6	7	late	1	61	1800000	0.247226
570	6	7	early	1	68	1005000	0.706731
571	6	7	early	1	68	1005000	0.706731
572	6	7	early	1	68	1005000	0.706731
573	6	7	late	1	68	1005000	0.293269
574	6	7	late	1	68	1005000	0.293269
575	6	7	late	1	68	1005000	0.293269
576	6	7	early	1	71	480000	0.913525
577	6	7	early	1	71	480000	0.913525
578	6	7	early	1	71	480000	0.913525
579	6	7	late	1	71	480000	0.0864754
580	6	7	late	1	71	480000	0.0864754
581	6	7	late	1	71	480000	0.0864754
582	7	7	early	1	73	645000	0.166667
583	7	7	early	1	76	285000	0.166667
584	7	7	early	1	80	600000	0.166667
585	7	7	early	1	83	570000	0.166667
586	7	7	early	1	87	630000	0.166667
587	7	7	early	1	90	930000	0.166667
588	7	7	early	1	91	1110000	0.166667
589	7	7	early	1	94	1320000	0.166667
590	7	7	early	1	98	405000	0.166667
591	7	7	early	1	101	495000	0.166667
592	7	7	early	1	105	885000	0.166667
593	7	7	early	1	108	510000	0.166667
594	8	7	early	1	74	585000	0.166667
595	8	7	early	1	77	285000	0.166667
596	8	7	early	1	81	1200000	0.166667
597	8	7	early	1	84	285000	0.166667
598	8	7	early	1	85	1200000	0.166667
599	8	7	early	1	88	540000	0.166667
600	8	7	early	1	92	4050000	0.166667
601	8	7	early	1	95	945000	0.166667
602	8	7	early	1	99	2250000	0.166667
603	8	7	early	1	102	420000	0.166667
604	8	7	early	1	103	10350000	0.166667
605	8	7	early	1	106	10050000	0.166667
606	14	7	late	1	146	10500	0.166667
607	14	7	late	1	149	43500	0.166667
608	14	7	late	1	153	30000	0.166667
609	14	7	late	1	156	55500	0.166667
610	14	7	late	1	157	63000	0.166667
611	14	7	late	1	160	96000	0.166667
612	14	7	late	1	164	150000	0.166667
613	14	7	late	1	167	150000	0.166667
614	14	7	late	1	171	180000	0.166667
615	14	7	late	1	174	135000	0.166667
616	14	7	late	1	175	36000	0.166667
617	14	7	late	1	178	165000	0.166667
618	15	7	early	1	147	240000	0.679485
619	15	7	early	1	147	240000	0.679485
620	15	7	early	1	147	240000	0.679485
621	15	7	late	1	147	240000	0.320515
622	15	7	late	1	147	240000	0.320515
623	15	7	late	1	147	240000	0.320515
624	15	7	early	1	150	240000	0.550802
625	15	7	early	1	150	240000	0.550802
626	15	7	early	1	150	240000	0.550802
627	15	7	late	1	150	240000	0.449198
628	15	7	late	1	150	240000	0.449198
629	15	7	late	1	150	240000	0.449198
630	15	7	early	1	151	66000	0.740737
631	15	7	early	1	151	66000	0.740737
632	15	7	early	1	151	66000	0.740737
633	15	7	late	1	151	66000	0.259263
634	15	7	late	1	151	66000	0.259263
635	15	7	late	1	151	66000	0.259263
636	15	7	early	1	154	525000	0.56961
637	15	7	early	1	154	525000	0.56961
638	15	7	early	1	154	525000	0.56961
639	15	7	late	1	154	525000	0.43039
640	15	7	late	1	154	525000	0.43039
641	15	7	late	1	154	525000	0.43039
642	15	7	early	1	158	91500	0.661284
643	15	7	early	1	158	91500	0.661284
644	15	7	early	1	158	91500	0.661284
645	15	7	late	1	158	91500	0.338716
646	15	7	late	1	158	91500	0.338716
647	15	7	late	1	158	91500	0.338716
648	15	7	early	1	161	315000	0.445326
649	15	7	early	1	161	315000	0.445326
650	15	7	early	1	161	315000	0.445326
651	15	7	late	1	161	315000	0.554674
652	15	7	late	1	161	315000	0.554674
653	15	7	late	1	161	315000	0.554674
654	15	7	early	1	165	510000	0.540665
655	15	7	early	1	165	510000	0.540665
656	15	7	early	1	165	510000	0.540665
657	15	7	late	1	165	510000	0.459335
658	15	7	late	1	165	510000	0.459335
659	15	7	late	1	165	510000	0.459335
660	15	7	early	1	168	285000	0.379121
661	15	7	early	1	168	285000	0.379121
662	15	7	early	1	168	285000	0.379121
663	15	7	late	1	168	285000	0.620879
664	15	7	late	1	168	285000	0.620879
665	15	7	late	1	168	285000	0.620879
666	15	7	early	1	169	210000	0.849253
667	15	7	early	1	169	210000	0.849253
668	15	7	early	1	169	210000	0.849253
669	15	7	late	1	169	210000	0.150747
670	15	7	late	1	169	210000	0.150747
671	15	7	late	1	169	210000	0.150747
672	15	7	early	1	172	270000	0.653099
673	15	7	early	1	172	270000	0.653099
674	15	7	early	1	172	270000	0.653099
675	15	7	late	1	172	270000	0.346901
676	15	7	late	1	172	270000	0.346901
677	15	7	late	1	172	270000	0.346901
678	15	7	early	1	176	105000	0.552843
679	15	7	early	1	176	105000	0.552843
680	15	7	early	1	176	105000	0.552843
681	15	7	late	1	176	105000	0.447157
682	15	7	late	1	176	105000	0.447157
683	15	7	late	1	176	105000	0.447157
684	15	7	early	1	179	330000	0.559271
685	15	7	early	1	179	330000	0.559271
686	15	7	early	1	179	330000	0.559271
687	15	7	late	1	179	330000	0.440729
688	15	7	late	1	179	330000	0.440729
689	15	7	late	1	179	330000	0.440729
690	17	7	early	1	182	150000	0.166667
691	17	7	early	1	185	195000	0.166667
692	17	7	early	1	189	360000	0.166667
693	17	7	early	1	192	480000	0.166667
694	17	7	early	1	193	225000	0.166667
695	17	7	early	1	196	240000	0.166667
696	17	7	early	1	200	300000	0.166667
697	17	7	early	1	203	630000	0.166667
698	17	7	early	1	207	420000	0.166667
699	17	7	early	1	210	240000	0.166667
700	17	7	early	1	211	1500000	0.166667
701	17	7	early	1	214	255000	0.166667
702	1	14	early	1	1	3300000	0.806897
703	1	14	early	1	1	3300000	0.806897
704	1	14	early	1	1	3300000	0.806897
705	1	14	late	1	1	3300000	0.193103
706	1	14	late	1	1	3300000	0.193103
707	1	14	late	1	1	3300000	0.193103
708	1	14	early	1	4	1200000	0.95329
709	1	14	early	1	4	1200000	0.95329
710	1	14	early	1	4	1200000	0.95329
711	1	14	late	1	4	1200000	0.0467103
712	1	14	late	1	4	1200000	0.0467103
713	1	14	late	1	4	1200000	0.0467103
714	1	14	early	1	8	2100000	0.909874
715	1	14	early	1	8	2100000	0.909874
716	1	14	early	1	8	2100000	0.909874
717	1	14	late	1	8	2100000	0.0901263
718	1	14	late	1	8	2100000	0.0901263
719	1	14	late	1	8	2100000	0.0901263
720	1	14	early	1	11	3750000	0.970667
721	1	14	early	1	11	3750000	0.970667
722	1	14	early	1	11	3750000	0.970667
723	1	14	late	1	11	3750000	0.0293328
724	1	14	late	1	11	3750000	0.0293328
725	1	14	late	1	11	3750000	0.0293328
726	1	14	early	1	15	1800000	0.84805
727	1	14	early	1	15	1800000	0.84805
728	1	14	early	1	15	1800000	0.84805
729	1	14	late	1	15	1800000	0.15195
730	1	14	late	1	15	1800000	0.15195
731	1	14	late	1	15	1800000	0.15195
732	1	14	early	1	18	1200000	0.903581
733	1	14	early	1	18	1200000	0.903581
734	1	14	early	1	18	1200000	0.903581
735	1	14	late	1	18	1200000	0.096419
736	1	14	late	1	18	1200000	0.096419
737	1	14	late	1	18	1200000	0.096419
738	1	14	early	1	19	4950000	0.76149
739	1	14	early	1	19	4950000	0.76149
740	1	14	early	1	19	4950000	0.76149
741	1	14	late	1	19	4950000	0.23851
742	1	14	late	1	19	4950000	0.23851
743	1	14	late	1	19	4950000	0.23851
744	1	14	early	1	22	5250000	0.965457
745	1	14	early	1	22	5250000	0.965457
746	1	14	early	1	22	5250000	0.965457
747	1	14	late	1	22	5250000	0.0345435
748	1	14	late	1	22	5250000	0.0345435
749	1	14	late	1	22	5250000	0.0345435
750	1	14	early	1	26	1350000	0.921065
751	1	14	early	1	26	1350000	0.921065
752	1	14	early	1	26	1350000	0.921065
753	1	14	late	1	26	1350000	0.0789355
754	1	14	late	1	26	1350000	0.0789355
755	1	14	late	1	26	1350000	0.0789355
756	1	14	early	1	29	1800000	0.868822
757	1	14	early	1	29	1800000	0.868822
758	1	14	early	1	29	1800000	0.868822
759	1	14	late	1	29	1800000	0.131178
760	1	14	late	1	29	1800000	0.131178
761	1	14	late	1	29	1800000	0.131178
762	1	14	early	1	33	1950000	0.911966
763	1	14	early	1	33	1950000	0.911966
764	1	14	early	1	33	1950000	0.911966
765	1	14	late	1	33	1950000	0.0880336
766	1	14	late	1	33	1950000	0.0880336
767	1	14	late	1	33	1950000	0.0880336
768	1	14	early	1	36	3300000	0.839164
769	1	14	early	1	36	3300000	0.839164
770	1	14	early	1	36	3300000	0.839164
771	1	14	late	1	36	3300000	0.160836
772	1	14	late	1	36	3300000	0.160836
773	1	14	late	1	36	3300000	0.160836
774	2	14	early	1	2	885000	1
775	2	14	early	1	2	885000	1
776	2	14	early	1	2	885000	1
777	2	14	early	1	2	885000	1
778	2	14	early	1	2	885000	1
779	2	14	early	1	2	885000	1
780	2	14	early	1	5	3750000	1
781	2	14	early	1	5	3750000	1
782	2	14	early	1	5	3750000	1
783	2	14	early	1	5	3750000	1
784	2	14	early	1	5	3750000	1
785	2	14	early	1	5	3750000	1
786	2	14	early	1	9	1800000	1
787	2	14	early	1	9	1800000	1
788	2	14	early	1	9	1800000	1
789	2	14	early	1	9	1800000	1
790	2	14	early	1	9	1800000	1
791	2	14	early	1	9	1800000	1
792	2	14	early	1	12	3000000	1
793	2	14	early	1	12	3000000	1
794	2	14	early	1	12	3000000	1
795	2	14	early	1	12	3000000	1
796	2	14	early	1	12	3000000	1
797	2	14	early	1	12	3000000	1
798	2	14	early	1	13	1650000	1
799	2	14	early	1	13	1650000	1
800	2	14	early	1	13	1650000	1
801	2	14	early	1	13	1650000	1
802	2	14	early	1	13	1650000	1
803	2	14	early	1	13	1650000	1
804	2	14	early	1	16	2100000	1
805	2	14	early	1	16	2100000	1
806	2	14	early	1	16	2100000	1
807	2	14	early	1	16	2100000	1
808	2	14	early	1	16	2100000	1
809	2	14	early	1	16	2100000	1
810	2	14	early	1	20	1200000	1
811	2	14	early	1	20	1200000	1
812	2	14	early	1	20	1200000	1
813	2	14	early	1	20	1200000	1
814	2	14	early	1	20	1200000	1
815	2	14	early	1	20	1200000	1
816	2	14	early	1	23	4650000	1
817	2	14	early	1	23	4650000	1
818	2	14	early	1	23	4650000	1
819	2	14	early	1	23	4650000	1
820	2	14	early	1	23	4650000	1
821	2	14	early	1	23	4650000	1
822	2	14	early	1	27	1350000	1
823	2	14	early	1	27	1350000	1
824	2	14	early	1	27	1350000	1
825	2	14	early	1	27	1350000	1
826	2	14	early	1	27	1350000	1
827	2	14	early	1	27	1350000	1
828	2	14	early	1	30	1200000	1
829	2	14	early	1	30	1200000	1
830	2	14	early	1	30	1200000	1
831	2	14	early	1	30	1200000	1
832	2	14	early	1	30	1200000	1
833	2	14	early	1	30	1200000	1
834	2	14	early	1	31	5550000	1
835	2	14	early	1	31	5550000	1
836	2	14	early	1	31	5550000	1
837	2	14	early	1	31	5550000	1
838	2	14	early	1	31	5550000	1
839	2	14	early	1	31	5550000	1
840	2	14	early	1	34	1500000	1
841	2	14	early	1	34	1500000	1
842	2	14	early	1	34	1500000	1
843	2	14	early	1	34	1500000	1
844	2	14	early	1	34	1500000	1
845	2	14	early	1	34	1500000	1
846	3	14	early	1	3	1350000	0.166667
847	3	14	early	1	6	3150000	0.166667
848	3	14	early	1	7	1500000	0.166667
849	3	14	early	1	10	1650000	0.166667
850	3	14	early	1	14	2550000	0.166667
851	3	14	early	1	17	1200000	0.166667
852	3	14	early	1	21	2100000	0.166667
853	3	14	early	1	24	3450000	0.166667
854	3	14	early	1	25	705000	0.166667
855	3	14	early	1	28	1800000	0.166667
856	3	14	early	1	32	3300000	0.166667
857	3	14	early	1	35	3150000	0.166667
858	4	14	late	1	37	195000	0.166667
859	4	14	late	1	40	3900000	0.166667
860	4	14	late	1	44	3000000	0.166667
861	4	14	late	1	47	2550000	0.166667
862	4	14	late	1	51	720000	0.166667
863	4	14	late	1	54	930000	0.166667
864	4	14	late	1	55	1650000	0.166667
865	4	14	late	1	58	2400000	0.166667
866	4	14	late	1	62	2850000	0.166667
867	4	14	late	1	65	2100000	0.166667
868	4	14	late	1	69	13500000	0.166667
869	4	14	late	1	72	3750000	0.166667
870	10	14	early	1	109	1500000	0.383368
871	10	14	early	1	109	1500000	0.383368
872	10	14	early	1	109	1500000	0.383368
873	10	14	late	1	109	1500000	0.616632
874	10	14	late	1	109	1500000	0.616632
875	10	14	late	1	109	1500000	0.616632
876	10	14	early	1	112	585000	0.648016
877	10	14	early	1	112	585000	0.648016
878	10	14	early	1	112	585000	0.648016
879	10	14	late	1	112	585000	0.351984
880	10	14	late	1	112	585000	0.351984
881	10	14	late	1	112	585000	0.351984
882	10	14	early	1	116	300000	0.522035
883	10	14	early	1	116	300000	0.522035
884	10	14	early	1	116	300000	0.522035
885	10	14	late	1	116	300000	0.477965
886	10	14	late	1	116	300000	0.477965
887	10	14	late	1	116	300000	0.477965
888	10	14	early	1	119	1500000	0.765357
889	10	14	early	1	119	1500000	0.765357
890	10	14	early	1	119	1500000	0.765357
891	10	14	late	1	119	1500000	0.234643
892	10	14	late	1	119	1500000	0.234643
893	10	14	late	1	119	1500000	0.234643
894	10	14	early	1	123	330000	0.489623
895	10	14	early	1	123	330000	0.489623
896	10	14	early	1	123	330000	0.489623
897	10	14	late	1	123	330000	0.510377
898	10	14	late	1	123	330000	0.510377
899	10	14	late	1	123	330000	0.510377
900	10	14	early	1	126	435000	0.448984
901	10	14	early	1	126	435000	0.448984
902	10	14	early	1	126	435000	0.448984
903	10	14	late	1	126	435000	0.551016
904	10	14	late	1	126	435000	0.551016
905	10	14	late	1	126	435000	0.551016
906	10	14	early	1	127	1500000	0.427929
907	10	14	early	1	127	1500000	0.427929
908	10	14	early	1	127	1500000	0.427929
909	10	14	late	1	127	1500000	0.572071
910	10	14	late	1	127	1500000	0.572071
911	10	14	late	1	127	1500000	0.572071
912	10	14	early	1	130	180000	0.863005
913	10	14	early	1	130	180000	0.863005
914	10	14	early	1	130	180000	0.863005
915	10	14	late	1	130	180000	0.136995
916	10	14	late	1	130	180000	0.136995
917	10	14	late	1	130	180000	0.136995
918	10	14	early	1	134	675000	0.850732
919	10	14	early	1	134	675000	0.850732
920	10	14	early	1	134	675000	0.850732
921	10	14	late	1	134	675000	0.149268
922	10	14	late	1	134	675000	0.149268
923	10	14	late	1	134	675000	0.149268
924	10	14	early	1	137	345000	0.691075
925	10	14	early	1	137	345000	0.691075
926	10	14	early	1	137	345000	0.691075
927	10	14	late	1	137	345000	0.308925
928	10	14	late	1	137	345000	0.308925
929	10	14	late	1	137	345000	0.308925
930	10	14	early	1	141	165000	0.641521
931	10	14	early	1	141	165000	0.641521
932	10	14	early	1	141	165000	0.641521
933	10	14	late	1	141	165000	0.358479
934	10	14	late	1	141	165000	0.358479
935	10	14	late	1	141	165000	0.358479
936	10	14	early	1	144	270000	0.790768
937	10	14	early	1	144	270000	0.790768
938	10	14	early	1	144	270000	0.790768
939	10	14	late	1	144	270000	0.209232
940	10	14	late	1	144	270000	0.209232
941	10	14	late	1	144	270000	0.209232
942	12	14	early	1	111	540000	0.166667
943	12	14	early	1	114	495000	0.166667
944	12	14	early	1	115	225000	0.166667
945	12	14	early	1	118	690000	0.166667
946	12	14	early	1	122	135000	0.166667
947	12	14	early	1	125	210000	0.166667
948	12	14	early	1	129	117000	0.166667
949	12	14	early	1	132	465000	0.166667
950	12	14	early	1	133	435000	0.166667
951	12	14	early	1	136	465000	0.166667
952	12	14	early	1	140	435000	0.166667
953	12	14	early	1	143	135000	0.166667
954	13	14	late	1	145	2250000	0.166667
955	13	14	late	1	148	3750000	0.166667
956	13	14	late	1	152	465000	0.166667
957	13	14	late	1	155	1350000	0.166667
958	13	14	late	1	159	1200000	0.166667
959	13	14	late	1	162	300000	0.166667
960	13	14	late	1	163	2550000	0.166667
961	13	14	late	1	166	2100000	0.166667
962	13	14	late	1	170	615000	0.166667
963	13	14	late	1	173	1350000	0.166667
964	13	14	late	1	177	180000	0.166667
965	13	14	late	1	180	315000	0.166667

## Sheet: Panel c
	Condition	Tet_set_plant	Set
1	6	795.65	Set2
2	6	4629.24	Set2
3	6	4412.24	Set2
4	6	469217	Set1
5	6	539162	Set1
6	6	451785	Set1
7	6	2683.38	Set2
8	6	3729.45	Set2
9	6	4062.97	Set2
10	6	23013.4	Set1
11	6	26151.6	Set1
12	6	18359.2	Set1
13	6	5876.43	Set2
14	6	4908.72	Set2
15	6	5525.81	Set2
16	6	88427	Set1
17	6	105636	Set1
18	6	74626.5	Set1
19	6	8834.77	Set2
20	6	8915.82	Set2
21	6	9726.35	Set2
22	6	657663	Set1
23	6	840032	Set1
24	6	574827	Set1
25	6	73010.2	Set2
26	6	80808.7	Set2
27	6	102770	Set2
28	6	108215	Set1
29	6	144855	Set1
30	6	75340.7	Set1
31	6	24695.1	Set2
32	6	37042.7	Set2
33	6	35670.7	Set2
34	6	39786.6	Set1
35	6	56250	Set1
36	6	31554.9	Set1
37	6	52509.8	Set2
38	6	62779.9	Set2
39	6	72690.8	Set2
40	6	109951	Set1
41	6	152892	Set1
42	6	74176.6	Set1
43	6	29750.8	Set2
44	6	30083.1	Set2
45	6	37443.7	Set2
46	6	7286.81	Set1
47	6	8891.38	Set1
48	6	6544.23	Set1
49	6	64182.7	Set2
50	6	65048.1	Set2
51	6	86935.1	Set2
52	6	117837	Set1
53	6	173834	Set1
54	6	122163	Set1
55	6	59673.3	Set2
56	6	66307.1	Set2
57	6	72739.7	Set2
58	6	58931.4	Set1
59	6	59567.3	Set1
60	6	42781.2	Set1
61	6	27162.2	Set2
62	6	36835	Set2
63	6	40208.3	Set2
64	6	50179	Set1
65	6	47754.1	Set1
66	6	52861.4	Set1
67	15	23535.2	Set2
68	15	27632.8	Set2
69	15	28423.8	Set2
70	15	19269	Set1
71	15	20487.9	Set1
72	15	15651.2	Set1
73	15	40500	Set2
74	15	37125	Set2
75	15	57375	Set2
76	15	0	Set1
77	15	0	Set1
78	15	0	Set1
79	15	48002.6	Set2
80	15	51195.5	Set2
81	15	53384.9	Set2
82	15	19303.2	Set1
83	15	23846.2	Set1
84	15	14267.6	Set1
85	15	39005.4	Set2
86	15	40504.5	Set2
87	15	51661.3	Set2
88	15	77333.3	Set1
89	15	79077.5	Set1
90	15	72418	Set1
91	15	42747.6	Set2
92	15	51604.5	Set2
93	15	61353.7	Set2
94	15	13367.9	Set1
95	15	16177	Set1
96	15	9749.17	Set1
97	15	48768.5	Set2
98	15	42620	Set2
99	15	54844	Set2
100	15	49553	Set1
101	15	64313.1	Set1
102	15	39901.5	Set1
103	15	134930	Set2
104	15	132301	Set2
105	15	150085	Set2
106	15	322440	Set1
107	15	369994	Set1
108	15	330250	Set1
109	15	58787.6	Set2
110	15	56443.6	Set2
111	15	65954.2	Set2
112	15	55366	Set1
113	15	56174.2	Set1
114	15	67274.4	Set1
115	15	123023	Set2
116	15	119204	Set2
117	15	126376	Set2
118	15	74746.9	Set1
119	15	99759.7	Set1
120	15	71889.9	Set1
121	15	62011.9	Set2
122	15	70361.1	Set2
123	15	77322.9	Set2
124	15	61689.8	Set1
125	15	81138.2	Set1
126	15	82476.1	Set1
127	15	67464.7	Set2
128	15	68526.9	Set2
129	15	75037	Set2
130	15	21049.2	Set1
131	15	11295.5	Set1
132	15	11626.7	Set1
133	1	24146.7	Set2
134	1	32355.4	Set2
135	1	37292	Set2
136	1	242341	Set1
137	1	294386	Set1
138	1	89478.1	Set1
139	1	817396	Set2
140	1	717426	Set2
141	1	801770	Set2
142	1	2.88493e+06	Set1
143	1	3.44849e+06	Set1
144	1	929989	Set1
145	1	73224.8	Set2
146	1	90789.6	Set2
147	1	74479.4	Set2
148	1	1.46609e+06	Set1
149	1	1.7485e+06	Set1
150	1	1.19692e+06	Set1
151	1	543805	Set2
152	1	549501	Set2
153	1	578935	Set2
154	1	2.67582e+06	Set1
155	1	3.23031e+06	Set1
156	1	1.87163e+06	Set1
157	1	382168	Set2
158	1	368971	Set2
159	1	382785	Set2
160	1	979625	Set1
161	1	1.03476e+06	Set1
162	1	751694	Set1
163	1	53925.1	Set2
164	1	58964.1	Set2
165	1	48008.6	Set2
166	1	410844	Set1
167	1	607040	Set1
168	1	321219	Set1
169	1	86492.7	Set2
170	1	90439.8	Set2
171	1	92499.1	Set2
172	1	325978	Set1
173	1	372270	Set1
174	1	232320	Set1
175	1	1.04308e+06	Set2
176	1	1.11299e+06	Set2
177	1	1.07387e+06	Set2
178	1	936595	Set1
179	1	798130	Set1
180	1	585330	Set1
181	1	414144	Set2
182	1	380278	Set2
183	1	396874	Set2
184	1	963332	Set1
185	1	1.06299e+06	Set1
186	1	682378	Set1
187	1	612520	Set2
188	1	631801	Set2
189	1	607897	Set2
190	1	1.33749e+06	Set1
191	1	1.2964e+06	Set1
192	1	763884	Set1
193	1	140457	Set2
194	1	138941	Set2
195	1	129299	Set2
196	1	306638	Set1
197	1	380656	Set1
198	1	254009	Set1
199	1	81035.6	Set2
200	1	107334	Set2
201	1	90473	Set2
202	1	1.39975e+06	Set1
203	1	1.49979e+06	Set1
204	1	1.17162e+06	Set1
205	10	170886	Set2
206	10	163837	Set2
207	10	169794	Set2
208	10	185284	Set1
209	10	193178	Set1
210	10	152020	Set1
211	10	112319	Set2
212	10	112010	Set2
213	10	117263	Set2
214	10	162170	Set1
215	10	201876	Set1
216	10	134361	Set1
217	10	12884.6	Set2
218	10	18967.8	Set2
219	10	19147.4	Set2
220	10	81258.5	Set1
221	10	91920.8	Set1
222	10	90820.9	Set1
223	10	116689	Set2
224	10	116504	Set2
225	10	125640	Set2
226	10	143867	Set1
227	10	169097	Set1
228	10	108202	Set1
229	10	49209.3	Set2
230	10	55325.9	Set2
231	10	58640.7	Set2
232	10	68190.6	Set1
233	10	104220	Set1
234	10	69413.9	Set1
235	10	340580	Set2
236	10	301313	Set2
237	10	366271	Set2
238	10	393199	Set1
239	10	242393	Set1
240	10	156245	Set1
241	10	21687.4	Set2
242	10	23740.8	Set2
243	10	21895.1	Set2
244	10	139561	Set1
245	10	266525	Set1
246	10	141591	Set1
247	10	15838.4	Set2
248	10	22469.4	Set2
249	10	20815.3	Set2
250	10	39405.6	Set1
251	10	36478	Set1
252	10	29993.3	Set1
253	10	95076	Set2
254	10	101076	Set2
255	10	111654	Set2
256	10	150177	Set1
257	10	149892	Set1
258	10	127126	Set1
259	10	435566	Set2
260	10	455163	Set2
261	10	492677	Set2
262	10	259650	Set1
263	10	204116	Set1
264	10	252829	Set1
265	10	227962	Set2
266	10	224366	Set2
267	10	246088	Set2
268	10	270191	Set1
269	10	320391	Set1
270	10	211002	Set1
271	10	136937	Set2
272	10	159608	Set2
273	10	149515	Set2
274	10	251204	Set1
275	10	401734	Set1
276	10	251001	Set1
277	6	142987	Set1
278	6	262575	Set1
279	6	147328	Set1
280	6	115088	Set2
281	6	124220	Set2
282	6	92801.3	Set2
283	6	116850	Set1
284	6	121561	Set1
285	6	133334	Set1
286	6	43502.1	Set2
287	6	41611.7	Set2
288	6	38140.9	Set2
289	6	125531	Set1
290	6	168251	Set1
291	6	165400	Set1
292	6	110664	Set2
293	6	107441	Set2
294	6	87711.8	Set2
295	6	397011	Set1
296	6	407218	Set1
297	6	409804	Set1
298	6	51718.9	Set2
299	6	45049.9	Set2
300	6	39197.5	Set2
301	6	227112	Set1
302	6	245205	Set1
303	6	242710	Set1
304	6	12267.1	Set2
305	6	12267.1	Set2
306	6	10439	Set2
307	6	103309	Set1
308	6	106339	Set1
309	6	117981	Set1
310	6	22073.8	Set2
311	6	23014	Set2
312	6	17282.9	Set2
313	6	337237	Set1
314	6	362155	Set1
315	6	421270	Set1
316	6	200760	Set2
317	6	185297	Set2
318	6	143280	Set2
319	6	565045	Set1
320	6	596159	Set1
321	6	676334	Set1
322	6	660618	Set2
323	6	612088	Set2
324	6	489755	Set2
325	6	413174	Set1
326	6	545774	Set1
327	6	396045	Set1
328	6	159212	Set2
329	6	152945	Set2
330	6	132851	Set2
331	6	240337	Set1
332	6	209221	Set1
333	6	260706	Set1
334	6	107873	Set2
335	6	106362	Set2
336	6	80499.5	Set2
337	6	185190	Set1
338	6	110255	Set1
339	6	143047	Set1
340	6	16128	Set2
341	6	13645.9	Set2
342	6	11734.3	Set2
343	15	40453.5	Set1
344	15	54188.3	Set1
345	15	68434.6	Set1
346	15	27611.1	Set2
347	15	26337.7	Set2
348	15	22974.8	Set2
349	15	17183.2	Set1
350	15	45230.9	Set1
351	15	69778.3	Set1
352	15	42241.8	Set2
353	15	39485	Set2
354	15	26080.7	Set2
355	15	17039.5	Set1
356	15	12960.8	Set1
357	15	18888.4	Set1
358	15	6286.76	Set2
359	15	6296.12	Set2
360	15	4528.46	Set2
361	15	62720	Set1
362	15	81504.4	Set1
363	15	154821	Set1
364	15	80962.6	Set2
365	15	79878.9	Set2
366	15	65113.2	Set2
367	15	18105.3	Set1
368	15	21352.6	Set1
369	15	21049.5	Set1
370	15	11664	Set2
371	15	10619.9	Set2
372	15	8708.7	Set2
373	15	46746.8	Set1
374	15	51989.5	Set1
375	15	41541.6	Set1
376	15	64708.7	Set2
377	15	56744.6	Set2
378	15	53268.9	Set2
379	15	81471.1	Set1
380	15	63868.2	Set1
381	15	130400	Set1
382	15	87763.3	Set2
383	15	85620.9	Set2
384	15	60876.5	Set2
385	15	20951.3	Set1
386	15	44344.1	Set1
387	15	42754.3	Set1
388	15	66998.7	Set2
389	15	63549.4	Set2
390	15	46402.3	Set2
391	15	53708.5	Set1
392	15	61192.8	Set1
393	15	63441.9	Set1
394	15	11650.3	Set2
395	15	11636.5	Set2
396	15	8370.1	Set2
397	15	54549.5	Set1
398	15	57353.9	Set1
399	15	64433.4	Set1
400	15	31965.9	Set2
401	15	34929.9	Set2
402	15	26767.4	Set2
403	15	16430.6	Set1
404	15	16871	Set1
405	15	24747	Set1
406	15	16177.1	Set2
407	15	16187.3	Set2
408	15	14587	Set2
409	15	54478.4	Set1
410	15	61102.5	Set1
411	15	68978.5	Set1
412	15	54226.1	Set2
413	15	53674.9	Set2
414	15	37539.7	Set2
415	1	831791	Set1
416	1	849797	Set1
417	1	981171	Set1
418	1	226929	Set2
419	1	214835	Set2
420	1	195477	Set2
421	1	337347	Set1
422	1	357850	Set1
423	1	448751	Set1
424	1	17627	Set2
425	1	21794	Set2
426	1	16631.3	Set2
427	1	801174	Set1
428	1	610078	Set1
429	1	499483	Set1
430	1	72955.7	Set2
431	1	64115.3	Set2
432	1	52194.2	Set2
433	1	1.43835e+06	Set1
434	1	913707	Set1
435	1	1.28795e+06	Set1
436	1	40513.6	Set2
437	1	37571.3	Set2
438	1	31913	Set2
439	1	508479	Set1
440	1	444989	Set1
441	1	573020	Set1
442	1	98808.7	Set2
443	1	99929.9	Set2
444	1	74772.2	Set2
445	1	327137	Set1
446	1	381759	Set1
447	1	375401	Set1
448	1	37160	Set2
449	1	42426	Set2
450	1	36116.7	Set2
451	1	1.34822e+06	Set1
452	1	929444	Set1
453	1	1.49172e+06	Set1
454	1	444253	Set2
455	1	402674	Set2
456	1	333696	Set2
457	1	1.65864e+06	Set1
458	1	1.6205e+06	Set1
459	1	1.7895e+06	Set1
460	1	57986.3	Set2
461	1	69272.3	Set2
462	1	54094.6	Set2
463	1	458140	Set1
464	1	377730	Set1
465	1	407567	Set1
466	1	35478.2	Set2
467	1	37978.1	Set2
468	1	33106.6	Set2
469	1	563575	Set1
470	1	512175	Set1
471	1	488130	Set1
472	1	77821.2	Set2
473	1	83320	Set2
474	1	74978.6	Set2
475	1	530859	Set1
476	1	484284	Set1
477	1	763191	Set1
478	1	56872.6	Set2
479	1	62689.9	Set2
480	1	52103.1	Set2
481	1	992107	Set1
482	1	867378	Set1
483	1	909755	Set1
484	1	180775	Set2
485	1	197190	Set2
486	1	152795	Set2
487	10	161241	Set1
488	10	208155	Set1
489	10	205655	Set1
490	10	346481	Set2
491	10	324732	Set2
492	10	253736	Set2
493	10	97509.1	Set1
494	10	125385	Set1
495	10	156196	Set1
496	10	75752	Set2
497	10	70731.2	Set2
498	10	59427.4	Set2
499	10	48350.8	Set1
500	10	53821.4	Set1
501	10	54438.2	Set1
502	10	53365.5	Set2
503	10	50254.8	Set2
504	10	39769.4	Set2
505	10	360399	Set1
506	10	362712	Set1
507	10	424924	Set1
508	10	121206	Set2
509	10	116354	Set2
510	10	114404	Set2
511	10	62901.3	Set1
512	10	47836.5	Set1
513	10	50837.9	Set1
514	10	61406.4	Set2
515	10	56805.8	Set2
516	10	50212.1	Set2
517	10	66404.7	Set1
518	10	75527	Set1
519	10	53376.3	Set1
520	10	85203.9	Set2
521	10	86006.3	Set2
522	10	68481.7	Set2
523	10	213128	Set1
524	10	211770	Set1
525	10	216996	Set1
526	10	310756	Set2
527	10	307202	Set2
528	10	240148	Set2
529	10	46198.7	Set1
530	10	55662.6	Set1
531	10	53479.6	Set1
532	10	8863.81	Set2
533	10	8751.69	Set2
534	10	7043.56	Set2
535	10	227364	Set1
536	10	140816	Set1
537	10	206064	Set1
538	10	39087.2	Set2
539	10	30492	Set2
540	10	31177	Set2
541	10	58829.5	Set1
542	10	105264	Set1
543	10	74327.7	Set1
544	10	39162.3	Set2
545	10	35904.5	Set2
546	10	31512.1	Set2
547	10	30357.1	Set1
548	10	35480.6	Set1
549	10	40013.2	Set1
550	10	18531.7	Set2
551	10	22843.9	Set2
552	10	17773.4	Set2
553	10	72429.2	Set1
554	10	67170.5	Set1
555	10	73907.7	Set1
556	10	20504.7	Set2
557	10	17652.2	Set2
558	10	18335.7	Set2
