# Supplementary material for: Assessing microbiome population dynamics using wild-type isogenic standardized hybrid (WISH)-tags
Source: Nat Microbiol. 2024 Mar 19;9(4):1103–16. doi: 10.1038/s41564-024-01634-9 (PMC10994841; doi:10.1038/s41564-024-01634-9)
Supplement: Supplementary file 9 — Data tables for graphs and statistical analysis. [file 41564_2024_1634_MOESM9_ESM.csv]

	Dilution	RPM_NN	Mix_ID
1	5	95.7190267702137	D
2	6	23.3778540118661	D
3	7	673.576339078916	D
4	0	2557623.78089521	D
5	1	313151.42649109	D
6	2	42458.6823305169	D
7	3	5087.04815057402	D
8	4	573.887815828029	D
9	5	90.1700976820854	D
10	6	23.3778540118661	D
11	7	883.85231457182	D
12	0	2366491.02964915	D
13	1	271308.080049313	D
14	2	37954.0532404186	D
15	3	4639.67125202592	D
16	4	542.235775352885	D
17	5	72.1360781456683	D
18	6	17.1437596087018	D
19	7	714.014026673706	D
20	0	1782088.75475404	D
21	1	220938.405648745	D
22	2	29210.5694069746	D
23	3	3623.75287823961	D
24	4	400.061036169449	D
25	5	66.58714905754	D
26	6	34.2875192174036	D
27	7	189.479450444155	D
28	0	2046040.24379134	D
29	1	243538.311081687	D
30	2	31753.882252982	D
31	3	4157.80905088141	D
32	4	501.762674417454	D
33	5	37.4552713448662	D
34	6	10.9096652055375	D
35	7	61.2342126435379	D
36	0	1585796.23712997	D
37	1	185420.870057815	D
38	2	13125.0692444902	D
39	3	3070.12396628634	D
40	4	375.154512516876	D
41	4	543.795050636576	E
42	5	79.4847036403447	E
43	6	31.1947875731231	E
44	7	27.0701627476741	E
45	0	2543791.28877257	E
46	1	340747.321272632	E
47	2	42000.3024568188	E
48	3	4654.40660757452	E
49	0	2745870.91247304	A
50	1	387565.85642672	A
51	2	38773.9655908893	A
52	3	4945.13865908403	A
53	4	916.972239575839	A
54	5	118.12193189004	A
55	6	39.1454786229588	A
56	7	36.8408995694304	A
57	4	639.51407740679	E
58	5	73.2506092371804	E
59	6	15.0197125352074	E
60	7	15.4686644272423	E
61	0	1912307.75890383	E
62	1	265550.407256716	E
63	2	30759.9578807978	E
64	3	3581.35054687618	E
65	4	484.144062939197	E
66	5	65.4579912332251	E
67	6	13.8643500324991	E
68	7	12.5682898471344	E
69	0	2088421.57699698	E
70	1	276418.85542739	E
71	2	35024.0189450844	E
72	3	4029.66797262249	E
73	7	16.646787264385	B
74	0	2767052.6735997	B
75	1	272263.484488207	B
76	2	32984.0265165142	B
77	3	4209.63788758106	B
78	4	604.144464145936	B
79	5	93.2035205308542	B
80	6	30.6142686562873	B
81	5	51.327594065187	D
82	6	12.4681888063286	D
83	7	17.3304375406239	D
84	0	1779201.91525531	D
85	1	222248.983896818	D
86	2	27483.0361530827	D
87	3	3773.81054629429	D
88	4	440.53413710488	D
89	1	233553.038087049	H
90	2	32663.5376253793	H
91	3	3630.14898350936	H
92	4	461.159558237162	H
93	5	73.5307927961758	H
94	6	19.6869886483401	H
95	7	8.38831684777688	H
96	0	2028110.72007579	H
97	4	395.361197529143	E
98	5	76.3676564387626	E
99	6	13.8643500324991	E
100	7	11.6014983204317	E
101	0	2035642.68779715	E
102	1	270837.594145586	E
103	2	34439.6328713559	E
104	3	3775.93276291191	E
105	1	281076.841262324	H
106	2	39115.8253326543	H
107	3	4232.09284742036	H
108	4	576.207749914777	H
109	5	81.1001391134292	H
110	6	33.2217933440739	H
111	7	12.116457669011	H
112	0	2467739.40126872	H
113	0	1944183.83353661	A
114	1	266669.622189756	A
115	2	29821.0615574029	A
116	3	3675.74138452346	A
117	4	447.672767906129	A
118	5	82.439264964924	A
119	6	25.1649505433306	A
120	7	8.82106046028616	A
121	1	269082.831038335	H
122	2	37304.8209085351	H
123	3	4061.09919701954	H
124	4	508.532343045592	H
125	5	89.7508206188616	H
126	6	19.6869886483401	H
127	7	12.116457669011	H
128	0	2303399.41269222	H
129	1	216563.604451472	H
130	2	28737.6166749866	H
131	3	3327.44400779979	H
132	4	412.81998190203	H
133	5	51.9040890325947	H
134	6	12.3043679052125	H
135	7	9.32035205308542	H
136	0	1917230.50897591	H
137	6	16.646787264385	C
138	7	7.79261800395536	C
139	0	1399713.58449354	C
140	1	158739.434352361	C
141	2	20346.4029007771	C
142	3	2841.07854931358	C
143	4	345.785061169469	C
144	5	38.3975572977162	C
145	3	2521.98827055433	F
146	0	1625069.86059797	F
147	1	194392.718700792	F
148	2	20716.5199339368	F
149	6	23.5829486245454	C
150	7	12.4681888063286	C
151	0	2349466.62085734	C
152	1	274725.413810877	C
153	2	34920.6385670544	C
154	3	5253.96509552576	C
155	4	643.104291662894	C
156	5	80.9462018708613	C
157	3	3956.3864398355	F
158	4	584.446350296652	F
159	5	69.3217501624957	F
160	6	21.2694135874582	F
161	7	699.623866751849	F
162	0	2499074.95207782	F
163	1	307192.279423258	F
164	2	33983.9137521166	F
165	6	27.7446454406416	C
166	7	6.23409440316429	C
167	0	2214209.48802778	C
168	1	250399.005415985	C
169	2	31619.3222375438	C
170	3	4574.76398715802	C
171	4	556.4250175692	C
172	5	77.3140005048611	C
173	1	314499.428392393	H
174	2	45646.0392199689	H
175	3	4644.55726088721	H
176	4	575.240958388074	H
177	5	94.0761613715778	H
178	6	29.5304829725101	H
179	7	18.6407041061708	H
180	0	2709119.93747581	H
181	3	3634.54855272406	F
182	4	437.945131822291	F
183	5	56.6127626327048	F
184	6	18.3690390073503	F
185	7	630.418414708389	F
186	0	2293325.00327723	F
187	1	278257.246474455	F
188	2	31072.9638002222	F
189	7	9.71062590422458	B
190	0	2426318.89285315	B
191	1	235638.493152355	B
192	2	28088.194225292	B
193	3	3479.7366355602	B
194	4	494.635589789544	B
195	5	71.7667108087578	B
196	6	20.2365504677153	B
197	2	37272.156684958	G
198	3	5496.91273999011	G
199	4	561.506176316215	G
200	5	90.8784035100487	G
201	6	21.6267037635811	G
202	7	18.4565518578188	G
203	0	2875178.5507088	G
204	1	321914.223779955	G
205	6	18.0340195364171	C
206	7	6.23409440316429	C
207	0	1709936.50400823	C
208	1	197232.238988027	C
209	2	24208.9321929527	C
210	3	3505.51441619505	C
211	4	426.872124031312	C
212	5	58.6341077654316	C
213	3	3677.55275315705	F
214	4	545.483260276876	F
215	5	71.6324751679122	F
216	6	15.4686644272423	F
217	7	414.151377072578	F
218	0	2554188.67679885	F
219	1	322877.499893396	F
220	2	34402.135795116	F
221	1	193310.817107671	H
222	2	26465.2892650332	H
223	3	2815.61841910003	H
224	4	358.679656406681	H
225	5	72.4494576079967	H
226	6	11.0739311146913	H
227	7	6.5242464371598	H
228	0	1628554.55989622	H
229	5	91.5573299541174	D
230	6	21.819330411075	D
231	7	33.5055125785396	D
232	0	2539654.02678839	D
233	1	310430.787157631	D
234	2	46109.3882879935	D
235	3	5171.8633542571	D
236	4	570.255614462029	D
237	3	3760.78668947898	F
238	4	506.520170257099	F
239	5	65.8556626543709	F
240	6	21.2694135874582	F
241	7	6.48801112907433	F
242	0	2318723.67950717	F
243	1	293523.983137409	F
244	2	31827.4239125313	F
245	2	22982.2770507555	G
246	3	3537.84857379574	G
247	4	391.667888418101	G
248	5	59.941074655564	G
249	6	14.0573574463277	G
250	7	9.84349432417003	G
251	0	1846558.40114454	G
252	1	210447.152716504	G
253	3	2193.21422208272	F
254	4	366.253046185902	F
255	5	38.1269625893726	F
256	6	8.70112374032381	F
257	7	3.24400556453717	F
258	0	1484264.82647467	F
259	1	180793.393020135	F
260	2	19402.1819253541	F
261	2	35024.840404266	G
262	3	5155.59607141687	G
263	4	519.913126218718	G
264	5	61.8746577089693	G
265	6	19.464033387223	G
266	7	8.61305753364878	G
267	0	2542738.36960894	G
268	1	286838.574074401	G
269	2	35592.2184035271	G
270	3	5602.89234484391	G
271	4	570.749076337881	G
272	5	102.47990183048	G
273	6	24.8707093281183	G
274	7	14.7652414862551	G
275	0	2843203.21892028	G
276	1	319249.744635039	G
277	5	62.4254522414437	D
278	6	29.6119484150304	D
279	7	12.7089875297909	D
280	0	2079224.39615388	D
281	1	247069.95180628	D
282	2	34171.6905463563	D
283	3	4127.98392431153	D
284	4	463.884003029166	D
285	6	23.5829486245454	C
286	7	9.35114160474644	C
287	0	2439343.42530552	C
288	1	280107.542240031	C
289	2	33629.5243523686	C
290	3	4745.79470104048	C
291	4	594.63846098685	C
292	5	81.9839736897185	C
293	2	35930.703077903	G
294	0	2751401.47933821	G
295	1	307825.43356715	G
296	2	24813.4236498379	G
297	3	3556.55085700523	G
298	4	377.803538385602	G
299	5	54.1403254953481	G
300	6	30.2773852690136	G
301	7	8.61305753364878	G
302	0	1906821.00141418	G
303	1	210538.476636563	G
304	2	22155.4866166244	G
305	0	1644604.08082308	G
306	1	175422.872715983	G
307	3	2606.60943914828	F
308	4	364.694522585111	F
309	5	32.3501500758313	F
310	6	5.80074916021587	F
311	7	2.16267037635811	F
312	1	206012.401605374	F
313	2	22734.986121614	F
314	3	2392.97566925534	F
315	4	345.992239375618	F
316	5	43.9037751029139	F
317	6	16.435455953945	F
318	7	467.136801293352	F
319	0	1600018.16754296	F
320	1	178582.605513143	F
321	2	20519.8621742633	F
322	7	8.3233936321925	B
323	0	2461402.81763056	B
324	1	251704.964115016	B
325	2	29832.2861394635	B
326	3	3720.87438252413	B
327	4	535.240003876746	B
328	5	72.6987460140663	B
329	6	21.7932081960011	B
330	7	13.8723227203208	B
331	0	2369222.38073817	B
332	1	250348.568536837	B
333	2	29355.6579167991	B
334	3	3708.97969545416	B
335	4	611.527084889063	B
336	5	83.8831684777688	B
337	6	30.0953827468587	B
338	7	13.8723227203208	B
339	0	2220319.47739499	B
340	1	240466.753051173	B
341	2	28919.6349382562	B
342	3	3757.63977892222	B
343	4	466.335543607555	B
344	5	82.9511332724603	B
345	6	24.3876377431441	B
346	7	8.3233936321925	B
347	0	2300835.92365905	B
348	1	245857.67448881	B
349	2	29735.6069867933	B
350	3	3697.08500838419	B
351	4	529.087819924139	B
352	5	84.8152036830773	B
353	6	21.2743222865725	B
354	7	9.71062590422458	B
355	0	1734138.04012821	B
356	1	168323.607657064	B
357	2	19437.3436443567	B
358	3	2489.23360318819	B
359	4	345.752738136472	B
360	5	50.3299010866613	B
361	6	12.4532618262863	B
362	0	2068650.47468015	A
363	1	298094.133552506	A
364	2	31827.9262246072	A
365	3	3771.45374566702	A
366	4	499.576856938724	A
367	5	92.2827592890941	A
368	6	23.3008801327136	A
369	7	9.33994636971476	A
370	0	2163233.35821956	A
371	1	288055.683039811	A
372	2	31911.1123248022	A
373	3	3901.00381024517	A
374	4	511.471544008693	A
375	5	71.3653338502328	A
376	6	24.2329153380221	A
377	7	12.4532618262863	A
378	0	2081854.15144535	A
379	1	282728.649372307	A
380	2	29927.3549076521	A
381	3	3689.2764658973	A
382	4	446.59143271795	A
383	5	97.2045064511791	A
384	6	20.5047745167879	A
385	7	10.377718188572	A
386	0	2090876.71014264	A
387	1	286299.226941719	A
388	2	32130.6312003168	A
389	3	4124.33265291349	A
390	4	504.983532879619	A
391	5	73.8262074312753	A
392	6	27.0290209539477	A
393	7	16.0854631922865	A
394	0	1794408.52682212	A
395	1	263219.050937604	A
396	2	28546.6967169157	A
397	3	3461.11366559547	A
398	4	413.070041884399	A
399	5	61.5218395260627	A
400	6	22.368844927405	A
401	7	7.78328864142897	A
402	0	1827858.85859763	A
403	1	257201.59131495	A
404	2	27342.8089890937	A
405	3	3380.86996887915	A
406	4	365.491293604521	A
407	5	67.674023478669	A
408	6	18.6407041061708	A
409	7	9.33994636971476	A
410	1	226948.425239905	H
411	2	30593.8182835288	H
412	3	3276.60805768063	H
413	4	465.026724343972	H
414	5	60.5547705380271	H
415	6	22.1478622293826	H
416	7	19.5727393114794	H
417	0	1944765.18975974	H
418	1	209770.328015331	H
419	2	24655.8433645148	H
420	3	3186.48978246939	H
421	4	414.753564955435	H
422	5	49.7414186562366	H
423	6	11.0739311146913	H
424	7	13.0484928743196	H
425	0	1811406.8410634	H
426	3	2825.79213812935	F
427	4	409.891707008052	F
428	5	79.72001268687	F
429	6	13.535081373837	F
430	7	327.644562018254	F
431	0	1846354.0738789	F
432	1	223258.781044403	F
433	2	23987.5767069747	F
434	4	506.33977929171	E
435	5	90.3943688458822	E
436	6	21.951887551457	E
437	7	13.535081373837	E
438	0	2561892.83982269	E
439	1	361342.372272377	E
440	2	43272.530512065	E
441	3	4794.50580312024	E
442	4	496.629153387485	E
443	5	67.0165148340161	E
444	6	25.4179750595818	E
445	7	8.70112374032381	E
446	0	2197106.57676086	E
447	1	349528.948646582	E
448	2	36789.2936239388	E
449	3	4182.73931590393	E
450	4	468.884507946844	E
451	5	56.1068496284786	E
452	6	24.2626125568735	E
453	7	11.6014983204317	E
454	0	2116138.36054039	E
455	1	291511.393099924	E
456	2	36624.3233925992	E
457	3	4029.14908671306	E
458	4	330.161280743636	E
459	5	26.4949012134482	E
460	6	12.7089875297909	E
461	7	12.5682898471344	E
462	0	1169249.90164839	E
463	1	232018.543841431	E
464	2	20486.1338126818	E
465	3	2279.98468602926	E
466	6	20.8084840804812	C
467	7	23.3778540118661	C
468	0	2437427.83427602	C
469	1	279167.820876076	C
470	2	34293.4641579106	C
471	3	5038.63865718454	C
472	4	618.871376324872	C
473	5	82.5028595991471	C
474	6	23.5829486245454	C
475	7	14.0267124071197	C
476	0	1978002.5565241	C
477	1	219851.293546762	C
478	2	27393.46432214	C
479	3	4003.84131635616	C
480	4	508.891222098464	C
481	5	65.3796245880033	C
482	0	2433552.74844194	C
483	1	281248.35624154	C
484	2	35554.3009873273	C
485	3	5143.22578437884	C
